# Supplementary material for: Genomic Insight into Vibrio Isolates from Fresh Raw Mussels and Ready-to-Eat Stuffed Mussels
Source: Pathogens. 2025 Jan 10;14(1):52. doi: 10.3390/pathogens14010052 (PMC11768812; doi:10.3390/pathogens14010052)
Supplement: Supplementary file 1 [file pathogens-14-00052-s001.zip]

Archive with 6 entries (6 files):
- Table S1.pdf
- Table S2.pdf
- Table S3.xlsx
- Table S4.pdf
- Table S5.pdf
- Table S6. Genomic islands detected by the IslandCompare web tool (httpsislandcompare.ca)..xls
