# Supplementary material for: Genomic Insight into Vibrio Isolates from Fresh Raw Mussels and Ready-to-Eat Stuffed Mussels
Source: Pathogens. 2025 Jan 10;14(1):52. doi: 10.3390/pathogens14010052 (PMC11768812; doi:10.3390/pathogens14010052)
Supplement: Supplementary file 1 [file pathogens-14-00052-s001.zip › Table S3.xlsx]

## Sheet: Sayfa1
Table S3. Virulence factors related genes predicted in the Vibrio genomes using Virulence Factor Database (VFDB) (http://www.mgc.ac.cn/cgi-bin/VFs/v5/main.cgi)
VFclass	Virulence factors	Related genes	V. jasicida 1-TCBS-A	V. barjaei 1-TCBS-B	V. alginolyticus 1-TCBS-C	V. alginolyticus 1-TCBS-D	V. alginolyticus 3-TSA-A	V. rumoiensis 4-MA-B	V. alginolyticus 4-TSA-C	V. diabolicus 5-MAA-1	V. furnissii 6-MA-B	V. alginolyticus 11-TSA-B2	V. rumoiensis 14-MA-B	V. diabolicus 15-MA-B	V. alginolyticus 15-TSA-B2	V. owensii 34-PA-B	V. alginolyticus 34-TSA-A	V. cholerae O1 biovar El Tor str. N16961 (O1 biovar eltor)		V.cholerae O395		V. fischeri ES114		V. parahaemolyticus RIMD 2210633		V. vulnificus CMCP6		V. vulnificus YJ016
			draft (Oct_9-4926897255;draft)	draft (Oct_9-2787183849;draft)	draft (Oct_9-7789441841;draft)	draft (Oct_9-6309709293;draft)	draft (Oct_9-2682254757;draft)	draft (Oct_9-7259963425;draft)	draft (Oct_9-779417432;draft)	draft (Oct_9-5202307313;draft)	draft (Oct_9-3964069092;draft)	draft (Oct_9-6336058516;draft)	draft (Oct_9-7028274846;draft)	draft (Oct_9-6271009613;draft)	draft (Oct_9-6812896028;draft)	draft (Oct_11-2556356048;draft)	draft (Oct_9-6804080988;draft)	chromosome I (NC_002505)	chromosome II (NC_002506)	chromosome 2 (NC_009456)	chromosome 1 (NC_009457)	chromosome I (NC_006840)	chromosome II (NC_006841)	chromosome 2 (NC_004605)	chromosome 1 (NC_004603)	chromosome I (NC_004459)	chromosome II (NC_004460)	chromosome I (NC_005139)	chromosome II (NC_005140)
Adherence	Accessory colonization factor	acfA	-	-	-	-	-	-	-	-	-	-	-	-	-	-	-	VC0844	-	-	VC0395_A0368	-	-	-	-	-	-	-	-
		acfB	-	-	-	-	-	-	-	-	-	-	-	-	-	-	-	VC0840	-	-	VC0395_A0365	-	-	-	-	-	-	-	-
		acfC	-	-	-	-	-	-	-	-	-	-	-	-	-	-	-	VC0841	-	-	VC0395_A0366	-	-	-	-	-	-	-	-
		acfD	-	-	-	-	-	-	-	-	-	-	-	-	-	-	-	VC0845	-	-	VC0395_A0370	-	-	-	-	-	-	-	-
	Mannose-sensitive hemagglutinin (MSHA type IV pilus)	mshA	orf00211; orf00212	-	orf02743; orf02744	orf03729; orf03730	orf02826; orf02827	-	orf02675; orf02676	orf04736; orf04737	orf00370	orf03079; orf03080	-	orf02777; orf02778	orf01076; orf01077	orf00020; orf00021; orf04738	orf00306; orf00307	VC0409	-	-	VC0395_A2827	VF0366	-	-	VP2697	VV1_1443	-	VV2940	-
		mshB	-	-	-	-	-	-	-	-	orf00369	-	-	-	-	-	-	VC0408	-	-	VC0395_A2826	VF0365	-	-	VP2698	VV1_1442	-	VV2941	-
		mshC	orf00213	-	orf02742	-	orf02825	-	-	orf04735	orf00371	orf03078	-	orf02776	orf01075	orf00022	orf00308	VC0410	-	-	VC0395_A2828	VF0367	-	-	VP2696	VV1_1444	-	VV2939	-
		mshD	orf00214	-	orf02741	orf03726	orf02824	-	orf02673	orf04734	-	orf03077	-	orf02775	orf01074	orf00023	orf00309	VC0411	-	-	VC0395_A2829	VF0368	-	-	VP2695	VV1_1445	-	VV2938	-
		mshE	orf00208	orf02780	orf02748	orf03734	orf02831	-	orf02680	orf04741	orf00366	orf03084	-	orf02782	orf01081	orf00017	orf00303	VC0405	-	-	VC0395_A2823	VF0362	-	-	VP2701	VV1_1439	-	VV2944	-
		mshF	orf00210	-	orf02746	orf03732	orf02828	-	orf02678	orf04739	-	orf03082	-	orf02780	orf01079	orf00019	orf00305	VC0407	-	-	VC0395_A2825	VF0364	-	-	VP2699	VV1_1441	-	VV2942	-
		mshG	orf00209	orf02779	orf02747	orf03733	orf02830	-	orf02679	orf04740	orf00367	orf03083	-	orf02781	orf01080	orf00018	orf00304	VC0406	-	-	VC0395_A2824	VF0363	-	-	VP2700	VV1_1440	-	VV2943	-
		mshH	orf00201	orf02786	orf02756	orf03741	orf02838	orf02086	orf02687	orf04748	orf00359	orf03091	orf01916	orf02789	orf01088	orf00010	orf00295	VC0398	-	-	VC0395_A2816	VF0355	-	-	VP2708	VV1_1432	-	VV2952	-
		mshI	orf00202	-	orf02755	orf03740	orf02837	-	orf02686	orf04747	orf00360	orf03090	-	orf02788	orf01087	orf00011	orf00296	VC0399	-	-	VC0395_A2817	VF0356	-	-	VP2707	VV1_1433	-	VV2950	-
		mshJ	orf00203	orf02784	orf02753	orf03739	orf02836	-	orf02685	orf04746	orf00361	orf03089	-	orf02787	orf01086	orf00012	orf00297	VC0400	-	-	VC0395_A2818	VF0357	-	-	VP2706	VV1_1434	-	VV2949	-
		mshK	orf00204	-	orf02752	orf03738	orf02835	-	orf02684	orf04745	orf00362	orf03088	-	orf02786	orf01085	orf00013	orf00298	VC0401	-	-	VC0395_A2819	VF0358	-	-	VP2705	VV1_1435	-	VV2948	-
		mshL	orf00205	orf02783	orf02751	orf03737	orf02834	-	orf02683	orf04744	orf00363	orf03087	-	orf02785	orf01084	orf00014	orf00299	VC0402	-	-	VC0395_A2820	VF0359	-	-	VP2704	VV1_1436	-	VV2947	-
		mshM	orf00206	orf02782	orf02750	orf03736	orf02833	-	orf02682	orf04743	orf00364	orf03086	-	orf02784	orf01083	orf00015	orf00301	VC0403	-	-	VC0395_A2821	VF0360	-	-	VP2703	VV1_1437	-	VV2946	-
		mshN	orf00207	-	orf02749	orf03735	orf02832	-	orf02681	orf04742	orf00365	orf03085	-	orf02783	orf01082	orf00016	orf00302	VC0404	-	-	VC0395_A2822	VF0361	-	-	VP2702	VV1_1438	-	VV2945	-
	Toxin-coregulated pilus (type IVB pilus)	tcpA	-	-	-	-	-	-	-	-	-	-	-	-	-	-	-	VC0828	-	-	VC0395_A0353	-	VFA0875	-	-	-	-	-	-
		tcpB	-	-	-	-	-	-	-	-	-	-	-	-	-	-	-	VC0829	-	-	VC0395_A0354	-	VFA0874	-	-	-	-	-	-
		tcpC	-	-	-	-	-	-	-	-	-	-	-	-	-	-	-	VC0831	-	-	VC0395_A0356	-	VFA0872	-	-	-	-	-	-
		tcpD	-	-	-	-	-	-	-	-	-	-	-	-	-	-	-	VC0833	-	-	VC0395_A0358	-	VFA0870	-	-	-	-	-	-
		tcpE	-	-	-	-	-	-	-	-	-	-	-	-	-	-	-	VC0836	-	-	VC0395_A0361	-	VFA0867	-	-	-	-	-	-
		tcpF	-	-	-	-	-	-	-	-	-	-	-	-	-	-	-	VC0837	-	-	VC0395_A0362	-	VFA0866	-	-	-	-	-	-
		tcpH	-	-	-	-	-	-	-	-	-	-	-	-	-	-	-	VC0827	-	-	VC0395_A0352	-	-	-	-	-	-	-	-
		tcpI	-	-	-	-	-	-	-	-	-	-	-	-	-	-	-	VC0825	-	-	VC0395_A0350	-	-	-	-	-	-	-	-
		tcpJ	-	-	-	-	-	-	-	-	-	-	-	-	-	-	-	VC0839	-	-	VC0395_A0364	-	-	-	-	-	-	-	-
		tcpN/toxT	-	-	-	-	-	-	-	-	-	-	-	-	-	-	-	VC0838	-	-	VC0395_A0363	-	-	-	-	-	-	-	-
		tcpP	-	-	-	-	-	-	-	-	-	-	-	-	-	-	-	VC0826	-	-	VC0395_A0351	-	-	-	-	-	-	-	-
		tcpQ	-	-	-	-	-	-	-	-	-	-	-	-	-	-	-	VC0830	-	-	VC0395_A0355	-	VFA0873	-	-	-	-	-	-
		tcpR	-	-	-	-	-	-	-	-	-	-	-	-	-	-	-	VC0832	-	-	VC0395_A0357	-	-	-	-	-	-	-	-
		tcpS	-	-	-	-	-	-	-	-	-	-	-	-	-	-	-	VC0834	-	-	VC0395_A0359	-	VFA0869	-	-	-	-	-	-
		tcpT	-	-	-	-	-	-	-	-	-	-	-	-	-	-	-	VC0835	-	-	VC0395_A0360	-	VFA0868	-	-	-	-	-	-
	Type IV pilus	pilA	-	-	-	orf03549	-	orf00538	-	-	-	-	orf00469	orf02600	-	orf00195	-	VC2423	-	-	VC0395_A1999	VF2185	-	-	VP2523	VV1_1626	-	VV2778	-
		pilB	orf00394	orf00178	orf02569	orf03550	orf02652	orf00536	orf02503	orf04561	orf02829	orf02882	orf00467	orf02601	orf00882	orf00194	orf00493	VC2424	-	-	VC0395_A2000	VF2186	-	-	VP2524	VV1_1625	-	VV2779	-
		pilC	orf00393	orf00179	orf02570	-	orf02653	orf00535	orf02504	orf04562	orf02830	orf02883	orf00466	orf02602	orf00883	orf00193	orf00492	VC2425	-	-	VC0395_A2001	VF2187	-	-	VP2525	VV1_1624	-	VV2780	-
		pilD	orf00392	orf00180	orf02572	orf03553	orf02654	orf00534	orf02505	orf04563	orf02831	orf02884	orf00465	orf02603	orf00884	orf00192	orf00491	VC2426	-	-	VC0395_A2002	VF2188	-	-	VP2526	VV1_1623	-	VV2781	-
	Curli fibers (Escherichia)	csgG	-	-	-	-	-	orf03293	-	-	orf04050	-	orf02340	-	-	-	-	-	-	-	-	-	-	-	-	-	-	-	-
	Flp type IV pili (Aeromonas)	flpF	-	-	-	-	-	-	-	-	orf01406	-	-	-	-	-	-	-	-	-	-	-	-	-	-	-	-	-	-
	LPS O-antigen (P. aeruginosa) (Pseudomonas)		-	-	-	-	-	-	-	-	orf00150	-	-	-	-	-	-	-	-	-	-	-	-	-	-	-	-	-	-
	Lateral flagella (Aeromonas)	flgI	-	orf02497	-	-	-	-	-	-	orf01228	-	-	-	-	-	-	-	-	-	-	-	-	-	-	-	-	-	-
		lfgG	-	orf02499	-	-	-	-	-	-	-	-	-	-	-	-	-	-	-	-	-	-	-	-	-	-	-	-	-
		lfgH	-	orf02498	-	-	-	-	-	-	orf01227	-	-	-	-	-	-	-	-	-	-	-	-	-	-	-	-	-	-
		lfhA	-	orf02486	-	-	-	-	-	-	orf01241	-	-	-	-	-	-	-	-	-	-	-	-	-	-	-	-	-	-
	Tap type IV pili (Aeromonas)	tapQ	-	orf00582	-	-	-	-	-	-	-	-	-	-	-	-	-	-	-	-	-	-	-	-	-	-	-	-	-
	The tad locus (Haemophilus)	tadA	orf00507; orf03057; orf03829	orf01753	-	-	-	-	-	-	orf01135	-	-	orf02488	-	orf00304; orf04854	-	-	-	-	-	-	-	-	-	-	-	-	-
	Type IV pili (Yersinia)	pilW	orf05381	-	-	-	-	-	-	-	-	-	-	-	-	-	-	-	-	-	-	-	-	-	-	-	-	-	-
Antiphagocytosis	Capsular polysaccharide	cpsA	orf05090	-	orf03229	orf01407	orf03852	-	orf04063	orf00631	-	orf04514	-	orf03409	orf04476	orf03456	orf03959	VC0934	-	-	VC0395_A0458	-	-	VPA1403	-	-	VV2_1582	-	VVA0395
		cpsB	orf05089	-	orf03228	orf01405	orf03853	-	orf04064	orf00632	-	orf04513	-	orf03410	orf04475	orf03455	orf03960	VC0935	-	-	VC0395_A0459	-	-	VPA1404	-	-	VV2_1581	-	VVA0394
		cpsC	orf05088	-	orf03227	orf01404	orf03854	-	orf04065	orf00633	-	orf04512	-	orf03411	orf04474	orf03454	orf03961	VC0936	-	-	VC0395_A0460	-	-	VPA1405	-	-	VV2_1580	-	VVA0393
		cpsD	orf05087	-	orf03226	orf01403	orf03855	-	orf04066	orf00634	-	orf04511	-	orf03412	orf04473	orf03453	orf03962	VC0937	-	-	VC0395_A0461	-	-	VPA1406	-	-	VV2_1579	-	VVA0392
		cpsE	orf05086	-	orf03225	orf01402	orf03856	-	orf04067	orf00635	-	orf04510	-	orf03413	orf04472	orf03452	orf03963	-	-	-	-	-	-	VPA1407	-	-	-	-	-
		cpsF	orf05085	-	orf03224	orf01401	orf03857	-	orf04068	orf00636	-	orf04509	-	orf03414	orf04471	orf03451	orf03964	VC0927	-	-	VC0395_A0452	-	-	VPA1408	-	-	VV2_1578	-	VVA0391
		cpsG	orf05084	-	orf03223	orf01400	orf03858	-	orf04069	orf00637	-	orf04508	-	orf03415	orf04470	orf03450	orf03965	-	-	-	-	-	-	VPA1409	-	-	-	-	-
		cpsH	orf05083	-	orf03222	orf01399	orf03859	-	orf04070	orf00638	-	orf04507	-	orf03416	orf04469	orf03449	orf03966	-	-	-	-	-	-	VPA1410	-	-	VV2_1577	-	VVA0390
		cpsI	orf05082	-	orf03221	orf01398	orf03860	-	orf04071	orf00639	-	orf04506	-	orf03417	orf04468	orf03448	orf03967	-	-	-	-	-	-	VPA1411	-	-	VV2_1576	-	VVA0389
		cpsJ	orf05081	-	orf03220	orf01397	orf03861	-	orf04072	orf00640	-	orf04505	-	orf03418	orf04467	orf03447	orf03969	-	-	-	-	-	-	VPA1412	-	-	VV2_1575	-	-
		hp1	-	-	-	-	-	-	-	-	-	-	-	-	-	-	-	-	-	-	-	-	-	-	-	VV1_0785	-	-	-
		rmlA	-	-	-	-	-	-	-	orf02209	-	-	-	-	orf01656	-	-	-	-	-	-	VF0167	-	-	-	-	-	VV0301	-
		rmlB	-	-	-	-	-	-	-	-	-	-	-	-	-	-	-	-	-	-	-	VF0166	-	-	-	-	-	VV0300	-
		rmlC	-	-	orf00358	-	-	orf00311	-	-	-	-	-	-	orf01657	orf02648	-	-	-	-	-	VF0168	-	-	-	-	-	VV0303	-
		rmlD	-	-	orf00357	-	-	-	-	-	-	-	orf00268	-	-	orf02649	-	-	-	-	-	-	-	-	-	-	-	VV0302	-
		wbfB	-	-	-	-	-	-	-	-	-	-	-	-	-	-	-	-	-	-	-	VF0156	-	-	-	-	-	-	-
		wbfC	-	-	-	-	-	-	-	-	-	-	-	-	-	-	-	-	-	-	-	VF0158	-	-	-	-	-	-	-
		wbfT	-	-	-	-	-	-	-	-	-	-	-	-	-	-	-	-	-	-	-	VF0195	-	-	-	VV1_0777	-	-	-
		wbfU	-	-	-	-	-	orf00324	-	-	orf00149	-	orf00278	-	-	-	-	VC0263	-	-	VC0395_A2640	VF0196	-	-	-	VV1_0776	-	-	-
		wbfV/wcvB	orf02790	orf00604	orf00381	orf04343	orf00382	orf00426	orf00394	orf02229	orf00162; orf00813	orf00594	orf00365	orf00333	orf01680	orf02632	orf02805	-	-	-	-	-	-	-	-	VV1_0774	-	VV0365	-
		wbfY	orf02792	orf00606	orf00379	orf04341	-	orf00322	-	orf02193	orf00151	-	orf00276	-	orf01678	orf02665	-	VC0260	-	-	VC0395_A2638	VF0197	-	-	-	VV1_0775	-	VV0364	-
		wbjD/wecB	-	-	-	-	-	-	orf00386	-	-	-	-	orf00319	-	-	-	VC0917	-	-	VC0395_A0441	-	-	-	-	VV1_0780	-	VV0341	-
		wbuB	-	-	-	-	-	-	-	-	-	-	-	-	-	-	-	-	-	-	-	-	-	-	-	VV1_0778	-	-	-
		wcaJ	-	-	-	-	-	-	-	-	-	-	-	-	-	-	-	-	-	-	-	-	-	-	-	-	-	VV0361	-
		wecA	orf02805	-	orf00365	-	orf00373	orf00425	orf00385	orf02228	orf00837	orf00584	orf00364	orf00317	-	orf02633	orf02816	-	-	-	-	VF0180	-	-	-	-	-	-	-
		wecC	-	-	-	-	-	-	orf00387	-	-	-	-	orf00320	-	-	-	VC0918	-	-	VC0395_A0442	-	-	-	-	VV1_0779	-	VV0342	-
		wza	orf04278	-	orf03028	orf01202	orf04054	orf00424	orf04264	orf01124	orf00801	orf04312	orf00363	orf03911	orf04274	orf03786	orf04168	-	-	-	-	VF0162	-	-	-	VV1_0786	-	VV0337	-
		wzb	orf04279	-	orf03027	orf01201	orf04055	orf00423	orf04265	-	orf00802	orf04311	-	orf03910	orf04273	orf03785	orf04169	-	-	-	-	VF0164	-	-	-	VV1_0783	-	VV0339	-
		wzc	orf04280	-	orf03026	orf01200	orf04056	orf00422	orf04266	orf01122	orf00803	orf04310	orf00361	orf03909	orf04271	orf03784	orf04170	-	-	-	-	VF0165	-	-	-	VV1_0781	-	VV0340	-
	Capsule I (Burkholderia)	gmd-1	-	orf00610	-	-	-	-	-	-	-	-	-	-	-	-	-	-	-	-	-	-	-	-	-	-	-	-	-
	Capsule (Klebsiella)		-	-	-	-	-	-	-	orf02223	-	-	-	-	-	-	-	-	-	-	-	-	-	-	-	-	-	-	-
		uge	-	-	-	-	-	orf00286	-	-	orf00176; orf00804	orf00591	orf00250	-	-	-	-	-	-	-	-	-	-	-	-	-	-	-	-
Chemotaxis and motility	Flagella	cheA	orf00720	orf01185	orf02276	-	orf02366	-	orf02225	orf04232	orf02355	orf02603	-	orf02292	orf00567	orf00548	orf00793	VC2063	-	-	VC0395_A1651	VF1831	-	-	VP2229	VV1_1955	-	VV2461	-
		cheB	orf00721	orf01186	orf02275	orf03254	orf02365	-	orf02224	orf04231	orf02354	orf02602	-	orf02291	orf00566	orf00549	orf00794	VC2062	-	-	VC0395_A1650	VF1830	-	-	VP2228	VV1_1956	-	VV2460	-
		cheR	orf02301	orf01151	orf00895	orf01822	orf00891	-	orf00916	orf02756	orf02491	orf01096	-	orf00867	orf02192	orf02143	orf02276	VC2201	-	-	VC0395_A1793	VF1878	-	-	VP0774	VV1_0227	-	VV0959	-
		cheV	orf02302	orf01150	orf00894	orf01821	orf00890	-	orf00915	orf02755	orf02492; orf02674	orf01095	-	orf00866	orf02191	orf02144	orf02277	VC2202	-	-	VC0395_A1794	VF1879	-	-	VP0773	VV1_0228	-	VV0958	-
		cheW	orf00724	-	orf02272	orf03251	orf02362	-	orf02221	orf04228	orf02351	orf02599	-	orf02288	orf00563	orf00552	orf00797	VC2059	-	-	VC0395_A1647	VF1826	-	-	VP2225	VV1_1959	-	VV2457	-
		cheY	orf00718	-	orf02278	orf03258	orf02368	-	orf02227	orf04234	orf02357	orf02605	-	orf02294	orf00569	orf00546	orf00791	VC2065	-	-	VC0395_A1653	VF1833	-	-	VP2231	VV1_1953	-	VV2463	-
		cheZ	orf00719	orf01184	orf02277	orf03257	orf02367	-	orf02226	orf04233	orf02356	orf02604	-	orf02293	orf00568	orf00547	orf00792	VC2064	-	-	VC0395_A1652	VF1832	-	-	VP2230	VV1_1954	-	VV2462	-
		filM	orf00707	orf01175	orf02289	orf03269	orf02379	-	orf02238	orf04245	orf02415	orf02616	-	orf02305	orf00580	orf00535	orf00780	VC2126	-	-	VC0395_A1709	VF1845	-	-	VP2242	VV1_1942	-	VV2474	-
		flaA	orf02289	orf01162	orf00908	orf01835	orf00904	-	orf00929	orf02769	orf02479	-	-	orf00880	orf02206	orf02130	orf02262	VC2188	-	-	VC0395_A1780	VF1866	-	-	VP0788	VV1_0215	-	VV0971	-
		flaB	orf00690	-	orf02307	orf03289	orf02396	-	orf02256	orf04261	orf02431	orf02634	-	orf02321	orf00598	orf00518	orf00763	VC2142	-	-	VC0395_A1726	VF1862	-	-	VP2258	VV1_1926	-	VV2491	-
		flaC	-	orf01049; orf01164; orf01165	-	-	-	-	-	-	orf02477	-	-	-	-	-	-	VC2187	-	-	VC0395_A1779	VF1865	-	-	VP0790	VV1_0214	-	VV0974	-
		flaD	orf00689; orf02288	-	orf00909; orf02308	orf01836; orf03290	orf00905; orf02397	-	orf00930; orf02257	orf02770; orf04262	orf02432	orf01112; orf02635	-	orf00881; orf02322	orf00599; orf02207	orf00517; orf02129	orf00762; orf02261	VC2143	-	-	VC0395_A1727	VF1863	-	-	VP2259	VV1_1924	-	VV2492	-
		flaE	orf00688	orf01048	orf02309	-	orf02398	-	orf02258	orf04263	orf02434	orf02636	-	orf02323	orf00600	orf00516	orf00761	VC2144	-	-	VC0395_A1728	VF1864	-	-	VP2261	VV1_1923	-	VV2493	-
		flaG	orf00691	-	orf02306	orf03288	orf02395	-	orf02255	orf04260	orf02430	orf02633	-	orf02320	orf00597	orf00519	orf00764	VC2141	-	-	VC0395_A1725	VF1861	-	-	VP2257	VV1_1927	-	VV2490	-
		flaI	orf00693	-	orf02304	orf03286	orf02393	-	orf02253	orf04258	orf02428	orf02631	-	orf02318	orf00595	orf00521	orf00766	VC2139	-	-	VC0395_A1723	VF1859	-	-	VP2255	VV1_1929	-	VV2488	-
		flgA	orf02303	orf01149	orf00893	orf01820	orf00889	-	orf00914	orf02754	orf02493	orf01094	-	orf00865	orf02190	orf02145	orf02278	VC2203	-	-	VC0395_A1795	VF1880	-	-	VP0772	VV1_0229	-	VV0957	-
		flgB	orf02300	-	orf00896	orf01823	orf00892	-	orf00917	orf02758	-	orf01097	-	orf00869	orf02193	orf02142	orf02275	VC2200	-	-	VC0395_A1792	VF1877	-	-	VP0775	VV1_0226	-	VV0960	-
		flgC	orf02299	-	orf00897	orf01824	orf00893	-	orf00918	orf02759	orf02489	orf01098	-	orf00870	orf02194	orf02141	orf02274	VC2199	-	-	VC0395_A1791	VF1876	-	-	VP0776	VV1_0225	-	VV0961	-
		flgD	orf02298	orf01153	orf00898	orf01825	orf00894	-	orf00919	orf02760	orf02488	orf01099	-	orf00871	orf02195	orf02140	orf02273	VC2198	-	-	VC0395_A1790	VF1875	-	-	VP0777	VV1_0224	-	VV0962	-
		flgE	orf02297	orf01154	orf00899	orf01826	orf00895	-	orf00920	orf02761	orf02487	orf01100	-	orf00872	orf02196	orf02139	orf02272	VC2197	-	-	VC0395_A1789	VF1874	-	-	VP0778	VV1_0223	-	VV0963	-
		flgF	orf02296	orf01155	orf00901	orf01828	orf00897	-	orf00922	orf02762	orf02486	orf01102	-	orf00873	orf02198	orf02138	orf02270	VC2196	-	-	VC0395_A1788	VF1873	-	-	VP0780	VV1_0222	-	VV0964	-
		flgG	orf02295	orf01156	orf00902	orf01829	orf00898	-	orf00923	orf02763	orf01225; orf02485	orf01103	-	orf00874	orf02199	orf02137	orf02269	VC2195	-	-	VC0395_A1787	VF1872	-	-	VP0781	VV1_0221	-	VV0965	-
		flgH	orf02294	orf01157	orf00903	orf01830	orf00899	-	orf00924	orf02764	orf02484	orf01104	-	orf00875	orf02200	orf02136	orf02268	VC2194	-	-	VC0395_A1786	VF1871	-	-	VP0782	VV1_0220	-	VV0966	-
		flgI	orf02293	orf01158	orf00904	orf01831	orf00900	-	orf00925	orf02765	orf02483	orf01105	-	orf00876	-	orf02135	orf02267	VC2193	-	-	VC0395_A1785	VF1870	-	-	VP0783	VV1_0219	-	VV0967	-
		flgJ	orf02292	orf01159	orf00905	orf01832	orf00901	-	orf00926	orf02766	orf02482	orf01106	-	orf00877	orf02203	orf02134	orf02266	VC2192	-	-	VC0395_A1784	VF1869	-	-	VP0784	VV1_0218	-	VV0968	-
		flgK	orf02291	orf01160	orf00906	orf01833	orf00902	-	orf00927	orf02767	orf02481	-	-	orf00878	orf02204	orf02133	-	VC2191	-	-	VC0395_A1783	VF1868	-	-	VP0785	VV1_0217	-	VV0969	-
		flgL	orf02290	orf01161	orf00907	orf01834	orf00903	-	orf00928	orf02768	orf02480	orf01109	-	orf00879	orf02205	orf02132	orf02263	VC2190	-	-	VC0395_A1782	VF1867	-	-	VP0786	VV1_0216	-	VV0970	-
		flgM	orf02304	-	orf00892	orf01819	orf00888	-	orf00913	orf02753	orf02494	orf01093	-	orf00864	orf02189	orf02146	orf02279	VC2204	-	-	VC0395_A1796	VF1881	-	-	VP0771	VV1_0230	-	VV0956	-
		flgN	orf02305	-	orf00891	-	orf00887	-	orf00912	orf02752	-	orf01092	-	orf00863	orf02188	orf02147	orf02280	VC2205	-	-	VC0395_A1797	VF1882	-	-	VP0770	VV1_0231	-	VV0955	-
		flhA	orf00714	orf01180	orf02282	orf03262	orf02372	-	orf02231	orf04238	orf02361	orf02609	-	orf02298	orf00573	orf00542	orf00787	VC2069	-	-	VC0395_A1657	VF1837	-	-	VP2235	VV1_1949	-	VV2467	-
		flhB	orf00713	orf01179	orf02283	orf03263	orf02373	-	orf02232	orf04239	orf02409	orf02610	-	orf02299	orf00574	orf00541	orf00786	VC2120	-	-	VC0395_A1702	VF1839	-	-	VP2236	VV1_1948	-	VV2468	-
		flhF	orf00715	orf01181	orf02281	orf03261	orf02371	-	orf02230	orf04237	orf02360	orf02608	-	orf02297	orf00572	orf00543	orf00788	VC2068	-	-	VC0395_A1656	VF1836	-	-	VP2234	VV1_1950	-	VV2466	-
		flhG	orf00716	orf01182	orf02280	orf03260	orf02370	-	orf02229	orf04236	orf02359	orf02607	-	orf02296	orf00571	orf00544	orf00789	VC2067	-	-	VC0395_A1655	VF1835	-	-	VP2233	VV1_1951	-	VV2465	-
		fliA	orf00717	orf01183	orf02279	orf03259	orf02369	-	orf02228	orf04235	orf02358	orf02606	-	orf02295	orf00570	orf00545	orf00790	VC2066	-	-	VC0395_A1654	VF1834	-	-	VP2232	VV1_1952	-	VV2464	-
		fliD	orf00692	orf01166	orf02305	orf03287	orf02394	-	orf02254	orf04259	orf02429	orf02632	-	orf02319	orf00596	orf00520	orf00765	VC2140	-	-	VC0395_A1724	VF1860	-	-	VP2256	VV1_1928	-	VV2489	-
		fliE	orf00698	-	orf02299	orf03280	orf02388	-	orf02248	orf04253	orf02423	orf02626	-	orf02313	orf00590	orf00526	orf00771	VC2134	-	-	VC0395_A1718	VF1853	-	-	VP2250	VV1_1934	-	VV2482	-
		fliF	orf00699	orf01170	orf02298	orf03279	orf02387	-	orf02247	orf04252	orf02422	-	-	orf02312	orf00589	orf00527	orf00772	VC2133	-	-	VC0395_A1717	VF1852	-	-	VP2249	VV1_1935	-	VV2481	-
		fliG	orf00700	orf01171	orf02297	orf03278	orf02386	-	orf02246	orf04251	orf02421	orf02623	-	orf02311	orf00588	orf00528	orf00773	VC2132	-	-	VC0395_A1716	VF1851	-	-	VP2248	VV1_1936	-	VV2480	-
		fliH	orf00701	orf01172	orf02296	orf03277	orf02385	-	orf02245	orf04250	orf02420	orf02622	-	orf02310	orf00587	orf00529	orf00774	VC2131	-	-	VC0395_A1715	VF1850	-	-	VP2247	VV1_1937	-	VV2479	-
		fliI	orf00702	orf01173	orf02295	orf03276	orf02384	-	orf02244	orf04249	orf02419	orf02621	-	orf02309	orf00586	orf00530	orf00775	VC2130	-	-	VC0395_A1714	VF1849	-	-	VP2246	VV1_1938	-	VV2478	-
		fliJ	orf00703	-	orf02294	orf03275	orf02383	-	orf02243	orf04248	orf02418	orf02620	-	orf02308	orf00585	orf00531	orf00776	VC2129	-	-	VC0395_A1713	VF1848	-	-	VP2245	VV1_1939	-	VV2477	-
		fliK	orf00705	-	orf02291	orf03272	orf02381	-	orf02240	orf04247	-	orf02618	-	orf02307	orf00582	orf00533	orf00778	VC2128	-	-	VC0395_A1711	VF1847	-	-	VP2244	VV1_1940	-	VV2476	-
		fliL	orf00706	-	orf02290	orf03270	orf02380	-	orf02239	orf04246	orf02416	orf02617	-	orf02306	orf00581	orf00534	orf00779	VC2127	-	-	VC0395_A1710	VF1846	-	-	VP2243	VV1_1941	-	VV2475	-
		fliN	orf00708	-	orf02288	orf03268	orf02378	-	orf02237	orf04244	orf02414	orf02615	-	orf02304	orf00579	orf00536	orf00781	VC2125	-	-	VC0395_A1708	VF1844	-	-	VP2241	VV1_1943	-	VV2473	-
		fliO	orf00709	orf01176	orf02287	orf03267	orf02377	-	orf02236	orf04243	orf02413	orf02614	-	orf02303	orf00578	orf00537	orf00782	VC2124	-	-	VC0395_A1706	VF1843	-	-	VP2240	VV1_1944	-	VV2472	-
		fliP	orf00710	orf01177; orf02504	orf02286	orf03266	orf02376	-	orf02235	orf04242	orf01217; orf02412	orf02613	-	orf02302	orf00577	orf00538	orf00783	VC2123	-	-	VC0395_A1705	VF1842	-	-	VP2239	VV1_1945	-	VV2471	-
		fliQ	orf00711	-	orf02285	orf03265	orf02375	-	orf02234	orf04241	orf01216; orf02411	orf02612	-	orf02301	orf00576	orf00539	orf00784	VC2122	-	-	VC0395_A1704	VF1841	-	-	VP2238	VV1_1946	-	VV2470	-
		fliR	orf00712	orf01178	orf02284	orf03264	orf02374	-	orf02233	orf04240	orf02410	orf02611	-	orf02300	orf00575	orf00540	orf00785	VC2121	-	-	VC0395_A1703	VF1840	-	-	VP2237	VV1_1947	-	VV2469	-
		fliS	orf00694	-	orf02303	orf03285	orf02392	-	orf02252	orf04257	orf02427	orf02630	-	orf02317	orf00594	orf00522	orf00767	VC2138	-	-	VC0395_A1722	VF1858	-	-	VP2254	VV1_1930	-	VV2487	-
		flrA	orf00695	orf01167	orf02302	orf03283	orf02391	-	orf02251	orf04256	orf02426	orf02629	-	orf02316	orf00593	orf00523	orf00768	VC2137	-	-	VC0395_A1721	VF1856	-	-	VP2253	VV1_1931	-	VV2485	-
		flrB	orf00696	orf01168	orf02301	orf03282	orf02390	-	orf02250	orf04255	orf02425	orf02628	-	orf02315	orf00592	orf00524	orf00769	VC2136	-	-	VC0395_A1720	VF1855	-	-	VP2252	VV1_1932	-	VV2484	-
		flrC	orf00697	orf01169	orf02300	orf03281	orf02389	-	orf02249	orf04254	orf02424	orf02627	-	orf02314	orf00591	orf00525	orf00770	VC2135	-	-	VC0395_A1719	VF1854	-	-	VP2251	VV1_1933	-	VV2483	-
		motA	orf02382	orf02582	orf00813	orf01742	orf00807	-	orf00834	orf02674	orf00775	orf01017	-	orf00787	orf02111	orf02226	orf02361	VC0892	-	-	VC0395_A0415	VF0714	-	-	VP0689	VV1_0312	-	VV0871	-
		motB	orf02381	orf02581	orf00814	orf01743	orf00808	-	orf00835	orf02675	orf00776	orf01018	-	orf00788	orf02112	orf02225	orf02360	VC0893	-	-	VC0395_A0416	VF0715	-	-	VP0690	VV1_0311	-	VV0872	-
		motX	orf00073	orf01598	orf04601	orf03842	orf02944	-	orf02859	orf04866	orf03009	orf00086	-	orf02893	orf01191	orf05209	orf00183	VC2601	-	-	VC0395_A2179	VF2317	-	-	VP2811	VV1_1300	-	VV3065	-
		motY	orf00899	orf01262	orf02173	orf03153	orf02264	-	orf02124	orf04128	orf00908	orf02502	-	orf02140	orf00465	orf00657	orf00895	VC1008	-	-	VC0395_A0529	VF0926	-	-	VP2111	VV1_3102	-	VV1183	-
Enzyme	Metalloproteinase	hap/vvp	-	-	-	-	-	-	-	-	orf03256	-	-	-	-	-	-	-	VCA0865	VC0395_0371	-	-	-	-	-	-	VV2_0974	-	VVA1465
	Neuraminidase	nanH	-	orf00255	-	-	-	-	-	-	-	-	-	-	-	-	-	VC1784	-	-	VC0395_A1381	-	-	-	-	-	-	-	-
	Streptococcal enolase (Streptococcus)	eno	orf04233	-	-	-	-	-	-	-	-	-	-	-	-	orf03830	-	-	-	-	-	-	-	-	-	-	-	-	-
Iron uptake	Enterobactin receptors	irgA	-	-	orf02645	orf03628	orf02728	orf02823	orf02578	orf04639	orf00438	orf02962	orf02757	orf02678	orf00959	-	orf00415	VC0475	-	-	VC0395_A0028	-	-	-	VP2602	-	-	-	-
		vctA	orf03762	-	orf03925	orf00417	orf03184	-	orf03432	orf01627	orf03286	orf03531	-	orf04383	orf03489	orf04302	orf03280	-	VCA0232*	VC0395_0996	-	-	-	VPA0664	-	-	-	-	-
	Heme receptors	hasR	-	-	-	-	-	-	-	-	-	-	-	-	-	-	-	-	VCA0625	VC0395_0566	-	-	-	-	-	-	-	-	-
		hutA	orf03479	-	orf03748	orf00237	orf03392	-	orf03609	orf01803	orf03542	orf03358	-	orf04560; orf04561	orf03303	orf04569	orf03491	-	VCA0576	VC0395_0519	-	VF1234	-	VPA0882	-	-	VV2_0276	-	VVA0781
		hutR	orf04991	-	orf03166	orf01343	orf03915	-	orf04127	orf01270	-	orf04450	-	orf04039	orf04413	orf03372	orf04026	-	VCA0064	VC0395_0074	-	-	VFA0332	VPA1466	-	-	VV2_1549	-	VVA0362
	Periplasmic binding protein-dependent ABC transport systems	vctC	orf03766; orf04362	orf03596	orf03928	orf00420	orf03181	orf02824	orf03429	orf01624	orf03284	orf03534	-	orf04380	orf03492	orf03695; orf04299	orf03276	-	VCA0230	VC0395_0998	-	-	-	VPA0660	-	-	VV2_0112	-	VVA0620
		vctD	orf03768; orf04360	orf03594	orf03930	orf00422	orf03179	orf02826	orf03427	orf01622	orf03282	orf03536	orf02754	orf04378	orf03494	orf03697; orf04297	orf03274	-	VCA0228	VC0395_1000	-	-	-	VPA0658	-	-	VV2_0110	-	VVA0618
		vctG	orf03767; orf04361	orf03595	orf03929	orf00421	orf03180	orf02825	orf03428	orf01623	orf03283	orf03535	orf02755	orf04379	orf03493	orf03696; orf04298	orf03275	-	VCA0229	VC0395_0999	-	-	-	VPA0659	-	-	VV2_0111	-	VVA0619
		vctP	orf03769	-	orf03931	orf00423	orf03178	orf02827	orf03426	orf01621	orf03281	orf03537	orf02753	orf04377	orf03496	orf04296	orf03273	-	VCA0227	VC0395_1001	-	-	-	VPA0657	-	-	VV2_0842	-	VVA1308
		viuC	-	-	-	orf02803	-	-	-	-	orf02059; orf04185	-	-	-	-	-	-	VC0779	-	-	VC0395_A0308	-	-	-	-	-	-	-	-
		viuD	-	-	-	-	-	-	-	-	orf02066	-	-	-	-	-	-	VC0777	-	-	VC0395_A0306	-	-	-	-	-	-	-	-
		viuG	-	-	-	-	-	-	-	-	orf02065	-	-	-	-	-	-	VC0778	-	-	VC0395_A0307	-	-	-	-	-	-	-	-
		viuP	-	-	-	-	-	-	-	-	-	-	-	-	-	-	-	VC0776	-	-	VC0395_A0305	-	-	-	-	-	-	-	-
	Vibriobactin	vibA	-	-	-	orf02794	-	-	-	-	orf02074	-	-	-	-	-	-	VC0774	-	-	VC0395_A0303	-	-	-	-	-	VV2_0834	-	VVA1299
		vibB	-	-	-	orf02797	-	-	-	-	orf02077	-	-	-	-	-	-	VC0771	-	-	VC0395_A0300	-	-	-	-	-	VV2_0838	-	VVA1304
		vibC	-	-	-	orf02795	-	-	-	-	orf02075	-	-	-	-	-	-	VC0773	-	-	VC0395_A0302	-	-	-	-	-	VV2_0835	-	VVA1300
		vibD	-	-	-	-	-	-	-	-	-	-	-	-	-	-	-	VC0780	-	-	VC0395_A0309	-	-	-	-	-	VV2_0829	-	VVA1294
		vibE	orf02162	-	-	orf02796	-	-	-	-	orf02076	-	-	-	-	orf02020	-	VC0772	-	-	VC0395_A0301	-	-	-	-	-	VV2_0836	-	VVA1301
		vibF	-	-	-	-	-	-	-	-	-	-	-	-	-	-	-	VC2209	-	-	VC0395_A1801	-	-	-	-	-	VV2_0831	-	VVA1297
		vibH	-	-	-	-	-	-	-	-	-	-	-	-	-	-	-	VC0775	-	-	VC0395_A0304	-	-	-	-	-	VV2_0844	-	VVA1310
		viuA	-	-	-	-	-	-	-	-	-	-	-	-	-	-	-	VC2211	-	-	VC0395_A1803	-	-	-	-	-	VV2_0843	-	VVA1309
		viuB	-	-	-	-	-	-	-	-	-	-	-	-	-	-	-	VC2210	-	-	VC0395_A1802	-	-	-	-	-	VV2_0837	-	VVA1303
	Acinetobactin (Acinetobacter)	barB	-	-	-	-	orf03843	-	-	-	-	-	-	-	-	-	orf03950	-	-	-	-	-	-	-	-	-	-	-	-
		bauB	-	-	-	-	orf03840	-	-	-	-	-	-	-	-	-	orf03947	-	-	-	-	-	-	-	-	-	-	-	-
		bauC	-	-	-	-	orf03839	-	-	-	-	-	-	-	-	-	orf03946	-	-	-	-	-	-	-	-	-	-	-	-
		bauD	-	-	-	-	orf03838	-	-	-	-	-	-	-	-	-	orf03945	-	-	-	-	-	-	-	-	-	-	-	-
	Ent siderophore (Klebsiella)		-	-	-	orf02800	-	-	-	-	-	-	-	-	-	-	-	-	-	-	-	-	-	-	-	-	-	-	-
			-	-	-	orf02801	-	-	-	-	-	-	-	-	-	-	-	-	-	-	-	-	-	-	-	-	-	-	-
			-	orf02956	-	-	-	-	-	-	-	-	-	-	-	-	-	-	-	-	-	-	-	-	-	-	-	-	-
		fepG	-	-	-	orf02802	-	-	-	-	-	-	-	-	-	-	-	-	-	-	-	-	-	-	-	-	-	-	-
	Enterobactin transport (Shigella)	fepB	-	-	-	orf02799	-	-	-	-	-	-	-	-	-	-	-	-	-	-	-	-	-	-	-	-	-	-	-
	Ferrous iron transport (Shigella)	sitC	orf01806	-	-	-	-	-	-	-	-	-	-	-	-	-	-	-	-	-	-	-	-	-	-	-	-	-	-
	Haemophilus iron transport locus (Haemophilus)	hitC	-	-	-	-	-	orf00567	-	-	-	-	orf00495	-	-	-	-	-	-	-	-	-	-	-	-	-	-	-	-
	Heme biosynthesis (Haemophilus)	hemG	-	-	-	-	-	orf00039	-	-	-	-	-	-	-	-	-	-	-	-	-	-	-	-	-	-	-	-	-
	Iron/manganese transport (Escherichia)	sitA	orf01808	-	-	-	-	-	-	-	-	-	-	-	-	-	-	-	-	-	-	-	-	-	-	-	-	-	-
		sitB	orf01807	-	-	-	-	-	-	-	-	-	-	-	-	-	-	-	-	-	-	-	-	-	-	-	-	-	-
		sitD	orf01805	-	-	-	-	-	-	-	-	-	-	-	-	-	-	-	-	-	-	-	-	-	-	-	-	-	-
Quorum sensing	Autoinducer-2	luxS	orf00380	-	orf02583	orf03564	orf02665	orf01944	orf02516	orf04574	orf00509	orf02896	orf01784	orf02614	orf00896	orf00181	orf00480	VC0557	-	-	VC0395_A0091	VF0545	-	-	VP2537	VV1_1608	-	VV2792	-
	Cholerae autoinducer-1	cqsA	orf03704	orf03839	orf03887	orf00379	orf03224	-	orf03474	orf01668	orf03503	orf03495	-	orf04423	orf03449	orf04360	orf03320	-	VCA0523	VC0395_0456	-	-	-	VPA0711	-	-	-	-	-
Secretion system	EPS type II secretion system	epsC	orf02902	orf01513	orf00279	orf04229	orf00275	orf00248	orf00293	orf02104	orf03154	orf00489	orf00209	orf00204	orf01570	orf02741	orf02917	VC2734	-	-	VC0395_A2307	VF2475	-	-	VP0132	VV1_0878	-	VV0213	-
		epsE	orf02900	orf01515	orf00281	orf04231	orf00277	orf00250	orf00295	orf02106	orf03152	orf00491	orf00211	orf00206	orf01572	orf02738	orf02915	VC2732	-	-	VC0395_A2305	VF2473	-	-	VP0134	VV1_0876	-	VV0215	-
		epsF	orf02899	orf01516	orf00282	orf04232	orf00278	orf00251	orf00296	orf02107	orf03151	orf00492	orf00212	orf00207	orf01573	orf02737	orf02914	VC2731	-	-	VC0395_A2304	VF2472	-	-	VP0135	VV1_0875	-	VV0216	-
		epsG	orf02898	-	orf00283	orf04233	orf00279	orf00252	orf00297	orf02108	orf03150	orf00493	orf00213	orf00208	orf01574	orf02736	orf02913	VC2730	-	-	VC0395_A2303	VF2471	-	-	VP0136	VV1_0874	-	VV0217	-
		epsH	orf02897	orf01517	orf00284	orf04234	orf00280	-	orf00298	orf02109	orf03149	orf00494	-	orf00209	orf01575	orf02735	orf02911	VC2729	-	-	VC0395_A2302	VF2470	-	-	VP0137	VV1_0873	-	VV0218	-
		epsI	orf02896	orf01518	orf00285	orf04235	orf00281	orf00254	orf00299	orf02110	orf03148	orf00495	orf00215	orf00210	orf01576	orf02734	orf02910	VC2728	-	-	VC0395_A2301	VF2469	-	-	VP0138	VV1_0872	-	VV0219	-
		epsJ	orf02895	orf01519	orf00286	orf04236	orf00282	orf00255	orf00300	orf02111	orf03147	orf00496	orf00216	orf00211	orf01577	orf02733	orf02909	VC2727	-	-	VC0395_A2300	VF2468	-	-	VP0139	VV1_0871	-	VV0220	-
		epsK	orf02894	orf01520	orf00287	orf04237	orf00283	orf00256	orf00301	orf02112	orf03146	orf00497	orf00217	orf00212	orf01578	orf02732	orf02908	VC2726	-	-	VC0395_A2299	VF2467	-	-	VP0140	VV1_0870	-	VV0221	-
		epsL	orf02893	orf01521	orf00288	orf04238	orf00284	-	orf00302	orf02113	orf03145	orf00498	-	orf00213	orf01579	orf02731	orf02907	VC2725	-	-	VC0395_A2298	VF2466	-	-	VP0141	VV1_0869	-	VV0222	-
		epsM	orf02892	-	orf00289	orf04239	orf00285	orf00258	orf00303	orf02114	orf03144	orf00499	-	orf00214	orf01580	orf02730	orf02906	VC2724	-	-	VC0395_A2297	VF2465	-	-	VP0142	VV1_0868	-	VV0223	-
		epsN	orf02891	orf01522	orf00290	orf04240	orf00286	-	orf00304	orf02115	orf03143	orf00500	-	orf00215	orf01581	orf02729	orf02905	VC2723	-	-	VC0395_A2296	VF2464	-	-	VP0143	VV1_0867	-	VV0224	-
		gspD	orf02901	orf01514	orf00280	orf04230	orf00276	orf00249	orf00294	orf02105	orf03153	orf00490	orf00210	orf00205	orf01571	orf02739	orf02916	VC2733*	-	-	VC0395_A2306	VF2474	-	-	VP0133	VV1_0877	-	VV0214	-
	T3SS1 secreted effectors	Undetermined	-	-	-	-	-	-	-	-	-	-	-	-	-	-	-	-	-	-	-	-	-	VPA0450	-	-	-	-	-
		vopQ	orf01957	-	orf01775	orf02718	orf01797	-	orf01776	orf03388	-	orf02041	-	orf01493	orf00079	-	orf01367	-	-	-	-	-	-	-	VP1680	-	-	-	-
		vopR	-	-	orf01777	orf02720	orf01799	-	orf01778	orf03386	-	orf02043	-	orf01491	orf00081	-	orf01365	-	-	-	-	-	-	-	VP1683	-	-	-	-
		vopS	orf01959	-	orf01779	orf02723	orf01801	-	orf01780	orf03384	-	orf02045	-	orf01489	orf00083	-	orf01363	-	-	-	-	-	-	-	VP1686	-	-	-	-
	T3SS1	sycN	orf01946	-	orf01762	orf02705	orf01784	-	orf01762	orf03406	-	orf02028	-	orf01510	orf00065	-	orf01381	-	-	-	-	-	-	-	VP1665	-	-	-	-
		tyeA	orf01947	-	orf01763	orf02706	orf01785	-	orf01763	orf03405	-	orf02029	-	orf01509	orf00066	-	orf01380	-	-	-	-	-	-	-	VP1666	-	-	-	-
		vcrD	orf01943	-	orf01759	orf02702	orf01781	-	orf01759	orf03409	-	orf02025	-	orf01513	orf00062	-	orf01384	-	-	-	-	-	-	-	VP1662	-	-	-	-
		vcrG	orf01941	-	orf01757	orf02700	orf01779	-	orf01757	orf03411	-	orf02023	-	orf01515	orf00060	-	orf01386	-	-	-	-	-	-	-	VP1660	-	-	-	-
		vcrH	orf01939	-	orf01755	orf02698	orf01777	-	orf01755	orf03413	-	orf02021	-	orf01517	orf00058	-	orf01388	-	-	-	-	-	-	-	VP1658	-	-	-	-
		vcrR	orf01942	-	orf01758	orf02701	orf01780	-	orf01758	orf03410	-	orf02024	-	orf01514	orf00061	-	orf01385	-	-	-	-	-	-	-	VP1661	-	-	-	-
		vcrV	orf01940	-	orf01756	orf02699	orf01778	-	orf01756	orf03412	-	orf02022	-	orf01516	orf00059	-	orf01387	-	-	-	-	-	-	-	VP1659	-	-	-	-
		virF	orf01973	-	orf01793	orf02737	orf01815	-	orf01794	orf03369	-	orf02059	-	orf01475	orf00098	-	orf01349	-	-	-	-	-	-	-	VP1699	-	-	-	-
		virG	-	-	orf01794	orf02738	orf01816	-	orf01795	-	-	-	-	orf01473	orf00099	-	orf01348	-	-	-	-	-	-	-	VP1700	-	-	-	-
		vopB	orf01938	-	orf01754	orf02697	orf01776	-	orf01754	orf03414	-	orf02019	-	orf01518	orf00057	-	orf01389	-	-	-	-	-	-	-	VP1657	-	-	-	-
		vopD	orf01937	-	orf01753	orf02696	orf01775	-	orf01753	orf03415	-	orf02018	-	orf01520	orf00056	-	orf01390	-	-	-	-	-	-	-	VP1656	-	-	-	-
		vopN	orf01948	-	orf01764	orf02707	orf01786	-	orf01764	orf03404	-	orf02030	-	orf01508	orf00067	-	orf01379	-	-	-	-	-	-	-	VP1667	-	-	-	-
		vscA	orf01972	-	orf01792	orf02736	orf01814	-	orf01793	orf03370	-	orf02058	-	orf01476	orf00097	-	orf01350	-	-	-	-	-	-	-	VP1698	-	-	-	-
		vscB	orf01971	-	orf01791	orf02735	orf01813	-	orf01792	orf03371	-	orf02057	-	orf01477	orf00096	-	orf01351	-	-	-	-	-	-	-	VP1697	-	-	-	-
		vscC	orf01970	-	orf01790	orf02734	orf01812	-	orf01791	orf03372	-	orf02056	-	orf01478	orf00095	-	orf01352	-	-	-	-	-	-	-	VP1696	-	-	-	-
		vscD	orf01969	-	orf01789	orf02733	orf01811	-	orf01790	orf03374	-	orf02055	-	orf01479	orf00094	-	orf01353	-	-	-	-	-	-	-	VP1695	-	-	-	-
		vscF	orf01967	-	orf01787	orf02731	orf01809	-	orf01788	orf03376	-	orf02053	-	orf01481	orf00092	-	orf01355	-	-	-	-	-	-	-	VP1694	-	-	-	-
		vscG	orf01966	-	orf01786	orf02730	orf01808	-	orf01787	orf03377	-	orf02052	-	orf01482	orf00091	-	orf01356	-	-	-	-	-	-	-	VP1693	-	-	-	-
		vscH	orf01965	-	orf01785	orf02729	orf01807	-	orf01786	orf03378	-	orf02051	-	orf01483	orf00090	-	orf01357	-	-	-	-	-	-	-	VP1692	-	-	-	-
		vscI	orf01964	-	orf01784	orf02728	orf01806	-	orf01785	orf03379	-	orf02050	-	orf01484	orf00089	-	orf01358	-	-	-	-	-	-	-	VP1691	-	-	-	-
		vscJ	orf01963	-	orf01783	orf02727	orf01805	-	orf01784	orf03380	-	orf02049	-	orf01485	orf00088	-	orf01359	-	-	-	-	-	-	-	VP1690	-	-	-	-
		vscK	orf01962	-	orf01782	orf02726	orf01804	-	orf01783	orf03381	-	orf02048	-	orf01486	orf00087	-	orf01360	-	-	-	-	-	-	-	VP1689	-	-	-	-
		vscL	orf01961	-	orf01781	orf02725	orf01803	-	orf01782	orf03382	-	orf02047	-	orf01487	orf00086	-	orf01361	-	-	-	-	-	-	-	VP1688	-	-	-	-
		vscN	orf01949	-	orf01765	orf02708	orf01787	-	orf01765	orf03403	-	orf02031	-	orf01507	orf00068	-	orf01378	-	-	-	-	-	-	-	VP1668	-	-	-	-
		vscO	orf01950	-	orf01766	orf02709	orf01788	-	orf01766	orf03402	-	orf02032	-	orf01506	orf00069	-	orf01377	-	-	-	-	-	-	-	VP1669	-	-	-	-
		vscP	-	-	-	-	-	-	-	-	-	-	-	-	orf00071	-	-	-	-	-	-	-	-	-	VP1670	-	-	-	-
		vscQ	orf01952	-	orf01768	orf02711	orf01790	-	orf01768	orf03400	-	orf02034	-	orf01504	orf00072	-	orf01374	-	-	-	-	-	-	-	VP1671	-	-	-	-
		vscR	orf01953	-	orf01769	orf02712	orf01791	-	orf01769	orf03399	-	orf02035	-	orf01503	orf00073	-	orf01373	-	-	-	-	-	-	-	VP1672	-	-	-	-
		vscS	orf01954	-	orf01770	orf02713	orf01792	-	orf01770	orf03398	-	orf02036	-	orf01502	orf00074	-	orf01372	-	-	-	-	-	-	-	VP1673	-	-	-	-
		vscT	orf01955	-	orf01771	orf02714	orf01793	-	orf01771	orf03397	-	orf02037	-	orf01501	orf00075	-	orf01371	-	-	-	-	-	-	-	VP1674	-	-	-	-
		vscU	orf01956	-	orf01772	orf02715	orf01794	-	orf01772	orf03396	-	orf02038	-	orf01500	orf00076	-	orf01370	-	-	-	-	-	-	-	VP1675	-	-	-	-
		vscX	orf01945	-	orf01761	orf02704	orf01783	-	orf01761	orf03407	-	orf02027	-	orf01511	orf00064	-	orf01382	-	-	-	-	-	-	-	VP1664	-	-	-	-
		vscY	orf01944	-	orf01760	orf02703	orf01782	-	orf01760	orf03408	-	orf02026	-	orf01512	orf00063	-	orf01383	-	-	-	-	-	-	-	VP1663	-	-	-	-
		vxsC	orf01975	-	orf01795	-	orf01817	-	orf01796	orf03367	-	orf02062	-	orf01472	orf00100	-	orf01347	-	-	-	-	-	-	-	VP1701	-	-	-	-
	T3SS2 secreted effectors	vopA	-	-	-	-	-	-	-	-	-	-	-	-	-	-	-	-	-	-	-	-	-	VPA1346	-	-	-	-	-
		vopC	-	-	-	-	-	-	-	-	-	-	-	-	-	-	-	-	-	-	-	-	-	VPA1321	-	-	-	-	-
		vopL	-	-	-	-	-	-	-	-	-	-	-	-	-	-	-	-	-	-	-	-	-	VPA1370	-	-	-	-	-
		vopT	-	-	-	-	-	-	-	-	-	-	-	-	-	-	-	-	-	-	-	-	-	VPA1327	-	-	-	-	-
	T3SS2	Undetermined	-	-	-	-	-	-	-	-	-	-	-	-	-	-	-	-	-	-	-	-	-	VPA1331	-	-	-	-	-
		Undetermined	-	-	-	-	-	-	-	-	-	-	-	-	-	-	-	-	-	-	-	-	-	VPA1335	-	-	-	-	-
		Undetermined	-	-	-	-	-	-	-	-	-	-	-	-	-	-	-	-	-	-	-	-	-	VPA1341	-	-	-	-	-
		Undetermined	-	-	-	-	-	-	-	-	-	-	-	-	-	-	-	-	-	-	-	-	-	VPA1342	-	-	-	-	-
		Undetermined	-	-	-	-	-	-	-	-	-	-	-	-	-	-	-	-	-	-	-	-	-	VPA1349	-	-	-	-	-
		Undetermined	-	-	-	-	-	-	-	-	-	-	-	-	-	-	-	-	-	-	-	-	-	VPA1354	-	-	-	-	-
		Undetermined	-	-	-	-	-	-	-	-	-	-	-	-	-	-	-	-	-	-	-	-	-	VPA1362	-	-	-	-	-
		Undetermined	-	-	-	-	-	-	-	-	-	-	-	-	-	-	-	-	-	-	-	-	-	VPA1367	-	-	-	-	-
		Undetermined	-	-	-	-	-	-	-	-	-	-	-	-	-	-	-	-	-	-	-	-	-	VPA1380	-	-	-	-	-
		vcrD2	-	-	-	-	-	-	-	-	-	-	-	-	-	-	-	-	-	-	-	-	-	VPA1355	-	-	-	-	-
		vscC2	-	-	-	-	-	-	-	-	-	-	-	-	-	-	-	-	-	-	-	-	-	VPA1339	-	-	-	-	-
		vscN2	-	-	-	-	-	-	-	-	-	-	-	-	-	-	-	-	-	-	-	-	-	VPA1338	-	-	-	-	-
	VAS effector proteins	hcp-1	-	-	-	-	-	-	-	-	-	-	-	-	-	-	-	VC1415	-	VC0395_0116	-	-	-	-	-	-	-	-	-
		hcp-2	-	-	-	-	-	orf01194; orf03489	-	-	orf01603; orf04361	-	orf01085; orf03007	-	-	-	-	-	VCA0017	-	VC0395_A1025	-	-	-	-	-	-	-	-
		vgrG-1	-	-	-	-	-	-	-	-	-	-	-	-	-	-	-	VC1416	-	-	VC0395_A1026	-	-	-	-	-	-	-	-
		vgrG-2	-	-	-	-	-	orf01195; orf02748	-	-	orf01604; orf04362	-	orf01086; orf02822	-	-	-	-	-	VCA0018	VC0395_0115	-	-	-	-	-	-	-	-	-
		vgrG-3	-	-	-	-	-	orf03487	-	-	orf04585	-	orf03008	-	-	-	-	-	VCA0123	VC0395_0014	-	-	-	-	-	-	-	-	-
	VAS type VI secretion system	vasA	-	-	-	-	-	-	-	-	orf04573	-	orf02620	-	-	-	-	-	VCA0110	VC0395_0028	-	-	-	-	-	-	-	-	-
		vasB	-	-	-	-	-	orf02975	-	-	orf04574	-	orf02619	-	-	-	-	-	VCA0111	VC0395_0027	-	-	-	-	-	-	-	-	-
		vasC	-	-	-	-	-	-	-	-	orf04575	-	-	-	-	-	-	-	VCA0112	VC0395_0026	-	-	-	-	-	-	-	-	-
		vasD	-	-	-	-	-	orf02977	-	-	orf04576	-	orf02617	-	-	-	-	-	VCA0113	VC0395_0025	-	-	-	-	-	-	-	-	-
		vasE	-	-	-	-	-	orf02978	-	-	orf04577	-	orf02616	-	-	-	-	-	VCA0114	VC0395_0024	-	-	-	-	-	-	-	-	-
		vasF	-	-	-	-	-	orf02979	-	-	orf04578	-	orf02615	-	-	-	-	-	VCA0115	VC0395_0022	-	-	-	-	-	-	-	-	-
		vasG	-	-	-	-	-	orf02980	-	-	orf04579	-	orf02614	-	-	-	-	-	VCA0116	VC0395_0021	-	-	-	-	-	-	-	-	-
		vasH	-	-	-	-	-	-	-	-	orf04580	-	-	-	-	-	-	-	VCA0117	VC0395_0020	-	-	-	-	-	-	-	-	-
		vasI	-	-	-	-	-	-	-	-	orf04581	-	-	-	-	-	-	-	VCA0118	VC0395_0019	-	-	-	-	-	-	-	-	-
		vasJ	-	-	-	-	-	orf02983	-	-	orf04582	-	orf02611	-	-	-	-	-	VCA0119	VC0395_0018	-	-	-	-	-	-	-	-	-
		vasK	-	-	-	-	-	orf02984	-	-	orf04583	-	orf02610	-	-	-	-	-	VCA0120	VC0395_0016	-	-	-	-	-	-	-	-	-
	AAI/SCI-II T6SS (Escherichia)	aaiI	-	-	-	-	-	-	-	orf00587	-	-	-	-	-	-	-	-	-	-	-	-	-	-	-	-	-	-	-
	T4SS effectors (Coxiella)		-	orf02281	orf01165	orf02088	orf01185	-	orf01167	orf03021	-	orf01365	-	orf01125	orf02458	-	orf01974	-	-	-	-	-	-	-	-	-	-	-	-
Toxin	Accessory cholera enterotoxin	ace	-	-	-	-	-	-	-	-	-	-	-	-	-	-	-	VC1459	-	VC0395_0510	VC0395_A1062	-	VFA0577	-	-	-	-	-	-
	Cholera toxin	ctxA	-	-	-	-	-	-	-	-	-	-	-	-	-	-	-	VC1457	-	VC0395_0512	VC0395_A1060	-	-	-	-	-	-	-	-
		ctxB	-	-	-	-	-	-	-	-	-	-	-	-	-	-	-	VC1456	-	-	-	-	-	-	-	-	-	-	-
	Hemolysin/cytolysin	vvhA	-	-	-	-	-	-	-	-	-	-	-	-	-	-	-	-	-	-	-	-	-	-	-	-	VV2_0404	-	VVA0965
	RTX toxin	rtxA	-	-	-	-	-	-	-	-	-	-	-	-	-	-	-	VC1451	-	-	VC0395_A1059	-	-	-	-	-	VV2_0479	-	VVA1030
		rtxB	-	-	-	-	-	-	-	-	-	-	-	-	-	-	-	VC1448	-	-	VC0395_A1058	-	-	-	-	-	VV2_0482	-	VVA1034
		rtxC	-	-	-	-	-	-	-	-	-	-	-	-	-	-	-	VC1450	-	-	-	-	-	-	-	-	VV2_0480	-	VVA1032
		rtxD	-	-	-	-	-	-	-	-	-	-	-	-	-	-	-	VC1447	-	-	VC0395_A1057	-	-	-	-	-	VV2_0483	-	VVA1035
	Thermolabile hemolysin	tlh	orf04814	-	orf04351	orf00858	orf04399	-	orf02998	orf00787	orf04525	orf03966	-	orf03566	orf03912	orf03201	orf04523	-	VCA0218	VC0395_1011	-	-	-	VPA0226	-	-	VV2_1483	-	VVA0303
	Thermostable direct hemolysin	tdh	-	-	-	-	-	-	-	-	-	-	-	-	-	-	-	-	-	-	-	-	-	VPA1314; VPA1378	-	-	-	-	-
	V.cholerae cytolysin	hlyA	-	-	-	-	-	-	-	-	orf04526	-	-	-	-	-	-	-	VCA0219	VC0395_1008	-	-	-	-	-	-	-	-	-
	Zonula occludens toxin	zot	-	-	-	-	-	-	-	-	-	-	-	-	-	-	-	VC1458	-	VC0395_0511	VC0395_A1061	-	VFA0576	-	-	-	-	-	-
	Aerolysin AerA/Cytotoxic enterotoxin Act (Aeromonas)	aerA/act	orf01307	-	-	-	-	-	-	-	-	-	-	-	-	orf01115	-	-	-	-	-	-	-	-	-	-	-	-	-
	Phytotoxin coronatine (Pseudomonas)		-	orf04024	orf01835	orf02776	orf01892	-	orf01833	-	orf03685	orf02101	-	-	orf00138	-	orf01271	-	-	-	-	-	-	-	-	-	-	-	-
	Phytotoxin phaseolotoxin (Pseudomonas)	cysC1	-	-	-	orf04300	-	orf00305	-	-	-	orf00559	-	orf00281	-	-	-	-	-	-	-	-	-	-	-	-	-	-	-
Acid resistance	Urease (Helicobacter)	ureB	orf04571	orf02977	-	-	-	orf02638	-	-	-	-	orf02920	-	-	-	-	-	-	-	-	-	-	-	-	-	-	-	-
		ureG	orf04574; orf04586	orf02974	-	-	-	orf02634	-	-	-	-	orf02924	-	-	-	-	-	-	-	-	-	-	-	-	-	-	-	-
Biofilm formation	AdeFGH efflux pump/transport autoinducer (Acinetobacter)	adeG	-	-	orf01726	orf02668	orf01748	-	orf01726	-	-	orf01992	-	-	orf00030	orf01445	-	-	-	-	-	-	-	-	-	-	-	-	-
Cell surface components	Trehalose-recycling ABC transporter (Mycobacterium)	sugC	orf03987	orf02125; orf02651; orf03520	-	-	-	-	-	-	orf01279; orf01421	-	-	-	-	orf04064	-	-	-	-	-	-	-	-	-	-	-	-	-
Efflux pump	AcrAB (Klebsiella)		-	-	-	-	-	orf00947	-	-	-	-	orf00867	-	-	-	-	-	-	-	-	-	-	-	-	-	-	-	-
		acrB	-	-	-	-	-	-	-	-	orf00239	-	-	-	-	-	-	-	-	-	-	-	-	-	-	-	-	-	-
	MtrCDE (Neisseria)	mtrD	-	-	-	-	-	-	-	-	-	-	orf00646	-	-	-	-	-	-	-	-	-	-	-	-	-	-	-	-
Endotoxin	LOS (Haemophilus)	kdkA	-	-	-	-	-	orf00289	-	-	orf00169	-	orf00253	-	-	-	-	-	-	-	-	-	-	-	-	-	-	-	-
		kpsF	-	-	-	orf04315	-	-	-	-	-	-	-	-	-	-	-	-	-	-	-	-	-	-	-	-	-	-	-
		lgtF	orf02839	-	-	-	-	-	-	-	orf00171	-	-	orf00270	-	-	-	-	-	-	-	-	-	-	-	-	-	-	-
		lpxH	-	-	-	-	-	orf01090	-	-	-	-	orf00995	-	-	-	-	-	-	-	-	-	-	-	-	-	-	-	-
		lpxK	-	-	-	-	-	orf01535	-	-	-	-	orf01381	-	-	-	-	-	-	-	-	-	-	-	-	-	-	-	-
		opsX/rfaC	-	orf00647	-	-	-	-	-	-	-	-	-	-	-	-	-	-	-	-	-	-	-	-	-	-	-	-	-
Fimbrial adherence determinants	Agf/Csg (Salmonella)	csgG	-	orf03797	-	-	-	-	-	-	-	-	-	-	-	-	-	-	-	-	-	-	-	-	-	-	-	-	-
	Stb (Salmonella)	stbA	-	-	-	-	-	-	-	-	orf03991	-	-	-	-	orf03302	-	-	-	-	-	-	-	-	-	-	-	-	-
Glycosylation system	O-linked flagellar glycosylation (Campylobacter)	neuB2	orf02818	-	-	-	-	-	-	-	-	-	-	-	-	-	-	-	-	-	-	-	-	-	-	-	-	-	-
Immune evasion	Capsule (Acinetobacter)		orf02803	-	orf00367; orf00368; orf00376	orf04329; orf04331	orf00342; orf00344	-	orf00355; orf00356; orf00357; orf00359	-	-	-	-	-	orf01665; orf01667	orf02638; orf02640	orf02847; orf02849	-	-	-	-	-	-	-	-	-	-	-	-
	Capsule (Neisseria)	ctrD	-	-	-	orf04317	-	-	-	-	-	-	-	-	-	-	-	-	-	-	-	-	-	-	-	-	-	-	-
	LOS (Campylobacter)		-	-	-	-	orf00343	-	-	-	-	-	-	-	-	-	orf02848	-	-	-	-	-	-	-	-	-	-	-	-
	LPS glucosylation (Shigella)	gtrB	-	orf00642	-	-	-	-	-	-	-	-	-	-	-	-	-	-	-	-	-	-	-	-	-	-	-	-	-
Invasion	Flagella (Burkholderia)	cheB	-	-	-	-	-	-	-	-	orf04327	-	-	-	-	-	-	-	-	-	-	-	-	-	-	-	-	-	-
	Invasion of brain endothelial cells (Ibes) (Escherichia)	ibeA	-	orf02248	-	-	-	-	-	-	-	-	-	-	-	-	-	-	-	-	-	-	-	-	-	-	-	-	-
Nutritional virulence	Cysteine acquisition (Francisella)		-	-	-	-	-	orf03344	-	-	-	-	orf02296	-	-	-	-	-	-	-	-	-	-	-	-	-	-	-	-
Others	O-antigen (Yersinia)		-	-	-	-	-	-	-	orf02225	-	-	orf00294; orf00295	-	-	-	-	-	-	-	-	-	-	-	-	-	-	-	-
		cpsB	-	-	-	-	-	-	-	orf02224	-	-	-	-	-	orf02636	-	-	-	-	-	-	-	-	-	-	-	-	-
		manB1	-	-	-	-	-	-	-	-	orf03241	-	-	-	-	-	-	-	-	-	-	-	-	-	-	-	-	-	-
		wcaG	-	-	-	-	-	-	-	orf02222	-	-	orf00293	-	-	-	-	-	-	-	-	-	-	-	-	-	-	-	-
Regulation	Two-component system (Acinetobacter)	bfmR	-	orf00427	-	-	-	-	-	-	-	-	-	-	-	-	-	-	-	-	-	-	-	-	-	-	-	-	-
Serum resistance	LPS rfb locus (Klebsiella)		-	-	-	-	-	-	-	-	orf00157	-	-	-	-	-	-	-	-	-	-	-	-	-	-	-	-	-	-
		rfbD	-	-	-	-	-	-	-	-	orf00154	-	-	-	-	-	-	-	-	-	-	-	-	-	-	-	-	-	-
Stress adaptation	Catalase-peroxidase (Mycobacterium)	katG	-	orf03557	-	-	-	orf02873	-	-	-	-	orf02712	-	-	-	-	-	-	-	-	-	-	-	-	-	-	-	-
	Manganese transport system (Neisseria)	mntB	-	-	-	-	-	orf00461	-	-	-	-	orf00401	-	-	-	-	-	-	-	-	-	-	-	-	-	-	-	-
Table saved from VFDB (http://www.mgc.ac.cn/VFs/) [Sun Oct 13 22:52:17 2024]
