# Supplementary material for: Genomic Insight into Vibrio Isolates from Fresh Raw Mussels and Ready-to-Eat Stuffed Mussels
Source: Pathogens. 2025 Jan 10;14(1):52. doi: 10.3390/pathogens14010052 (PMC11768812; doi:10.3390/pathogens14010052)
Supplement: Supplementary file 1 [file pathogens-14-00052-s001.zip › Table S6. Genomic islands detected by the IslandCompare web tool (httpsislandcompare.ca)..xls]

## Sheet: Vibrio alginolyticus 1-TCBS-C
Island start	Island end	Length	Method	Gene name	Gene ID	Locus	Gene start	Gene end	Strand	Product	External Annotations
813647	839773	26126	IslandPath-DIMOB	MFH0214768.1		ACGRH3_03800	813647	814210	1	porin family protein
813647	839773	26126	IslandPath-DIMOB	MFH0214769.1		ACGRH3_03805	814332	815471	-1	lipase family protein
813647	839773	26126	IslandPath-DIMOB	MFH0214770.1		ACGRH3_03810	815475	816026	-1	Ig-like domain-containing protein
813647	839773	26126	IslandPath-DIMOB			ACGRH3_03815	817052	817345	-1	helix-turn-helix transcriptional regulator
813647	839773	26126	IslandPath-DIMOB	MFH0214771.1		ACGRH3_03820	817628	818959	-1	ATP-binding protein
813647	839773	26126	IslandPath-DIMOB	MFH0214772.1		ACGRH3_03825	819241	820023	-1	metallophosphoesterase
813647	839773	26126	IslandPath-DIMOB	MFH0214773.1		ACGRH3_03830	820635	821021	-1	transcriptional regulator
813647	839773	26126	IslandPath-DIMOB	MFH0214774.1		ACGRH3_03835	821380	821955	1	DUF2913 family protein
813647	839773	26126	IslandPath-DIMOB	MFH0214775.1		ACGRH3_03840	823423	825789	-1	EAL domain-containing protein
813647	839773	26126	IslandPath-DIMOB	MFH0214776.1		ACGRH3_03845	825797	826471	-1	helix-turn-helix domain-containing protein
813647	839773	26126	IslandPath-DIMOB	MFH0214777.1		ACGRH3_03850	826468	827103	-1	EAL domain-containing protein
813647	839773	26126	IslandPath-DIMOB			ACGRH3_03855	827457	827570	1	transposase
813647	839773	26126	IslandPath-DIMOB			ACGRH3_03860	827632	828762	1	IS3 family transposase
813647	839773	26126	IslandPath-DIMOB	MFH0214778.1		ACGRH3_03865	829374	829586	1	cold-shock protein
813647	839773	26126	IslandPath-DIMOB	MFH0214779.1		ACGRH3_03870	829706	829906	1	hypothetical protein
813647	839773	26126	IslandPath-DIMOB	MFH0214780.1		ACGRH3_03875	829972	830130	1	hypothetical protein
813647	839773	26126	IslandPath-DIMOB	MFH0214781.1		ACGRH3_03880	830943	831098	-1	hypothetical protein
813647	839773	26126	IslandPath-DIMOB	MFH0214782.1		ACGRH3_03885	831301	831510	-1	cold-shock protein
813647	839773	26126	IslandPath-DIMOB	MFH0214783.1	abiEi	ACGRH3_03890	831923	832465	-1	type IV toxin-antitoxin system AbiEi family antitoxin
813647	839773	26126	IslandPath-DIMOB	MFH0214784.1		ACGRH3_03895	833158	833445	1	hypothetical protein
813647	839773	26126	IslandPath-DIMOB	MFH0214785.1		ACGRH3_03900	834077	834667	1	recombinase family protein
813647	839773	26126	IslandPath-DIMOB	MFH0214786.1		ACGRH3_03905	835670	836371	-1	M48 family metallopeptidase
813647	839773	26126	IslandPath-DIMOB	MFH0214787.1		ACGRH3_03910	836403	838811	-1	type I restriction enzyme endonuclease domain-containing protein
813647	839773	26126	IslandPath-DIMOB	MFH0214788.1		ACGRH3_03915	838847	839773	-1	type I restriction endonuclease
2077839	2136573	58734	IslandPath-DIMOB	MFH0215838.1		ACGRH3_09425	2077839	2078273	-1	GNAT family N-acetyltransferase
2077839	2136573	58734	IslandPath-DIMOB	MFH0215839.1		ACGRH3_09430	2078518	2078820	1	hypothetical protein
2077839	2136573	58734	IslandPath-DIMOB	MFH0215840.1		ACGRH3_09435	2079035	2079574	-1	lysozyme inhibitor LprI family protein
2077839	2136573	58734	IslandPath-DIMOB	MFH0215841.1		ACGRH3_09440	2081051	2081203	1	hypothetical protein
2077839	2136573	58734	IslandPath-DIMOB	MFH0215842.1		ACGRH3_09445	2081363	2081761	-1	DUF6232 family protein
2077839	2136573	58734	IslandPath-DIMOB	MFH0215843.1		ACGRH3_09450	2081905	2082291	-1	hypothetical protein
2077839	2136573	58734	IslandPath-DIMOB	MFH0215844.1		ACGRH3_09455	2082486	2082767	-1	hypothetical protein
2077839	2136573	58734	IslandPath-DIMOB	MFH0215845.1		ACGRH3_09460	2082923	2083714	-1	HNH endonuclease
2077839	2136573	58734	IslandPath-DIMOB	MFH0215846.1		ACGRH3_09465	2083846	2084316	-1	GNAT family N-acetyltransferase
2077839	2136573	58734	IslandPath-DIMOB	MFH0215847.1		ACGRH3_09470	2084452	2084730	-1	hypothetical protein
2077839	2136573	58734	IslandPath-DIMOB	MFH0215848.1	fos	ACGRH3_09475	2084934	2085332	-1	FosG/FosC2-related fosfomycin resistance glutathione transferase
2077839	2136573	58734	IslandPath-DIMOB	MFH0215849.1		ACGRH3_09480	2085475	2086056	-1	DUF1287 domain-containing protein
2077839	2136573	58734	IslandPath-DIMOB	MFH0215850.1		ACGRH3_09485	2086881	2087324	-1	DUF1232 domain-containing protein
2077839	2136573	58734	IslandPath-DIMOB	MFH0215851.1		ACGRH3_09490	2087605	2088345	1	hypothetical protein
2077839	2136573	58734	IslandPath-DIMOB	MFH0215852.1		ACGRH3_09495	2088510	2088860	-1	hypothetical protein
2077839	2136573	58734	IslandPath-DIMOB	MFH0215853.1		ACGRH3_09500	2088995	2090023	-1	DUF4238 domain-containing protein
2077839	2136573	58734	IslandPath-DIMOB	MFH0215854.1		ACGRH3_09505	2090642	2091187	-1	GNAT family N-acetyltransferase
2077839	2136573	58734	IslandPath-DIMOB	MFH0215855.1		ACGRH3_09510	2091589	2092119	-1	hypothetical protein
2077839	2136573	58734	IslandPath-DIMOB	MFH0215856.1		ACGRH3_09515	2092355	2092756	-1	HIT family protein
2077839	2136573	58734	IslandPath-DIMOB	MFH0215857.1		ACGRH3_09520	2092896	2093294	-1	hypothetical protein
2077839	2136573	58734	IslandPath-DIMOB	MFH0215858.1		ACGRH3_09525	2094502	2094726	-1	hypothetical protein
2077839	2136573	58734	IslandPath-DIMOB	MFH0215859.1		ACGRH3_09530	2094877	2095311	-1	hypothetical protein
2077839	2136573	58734	IslandPath-DIMOB	MFH0215860.1		ACGRH3_09535	2095517	2096620	-1	hypothetical protein
2077839	2136573	58734	IslandPath-DIMOB	MFH0215861.1		ACGRH3_09540	2096788	2097786	-1	hypothetical protein
2077839	2136573	58734	IslandPath-DIMOB	MFH0215862.1		ACGRH3_09545	2097933	2098376	-1	hypothetical protein
2077839	2136573	58734	IslandPath-DIMOB	MFH0215863.1		ACGRH3_09550	2098540	2099475	-1	restriction endonuclease
2077839	2136573	58734	IslandPath-DIMOB	MFH0215864.1		ACGRH3_09555	2099616	2100047	-1	T6SS immunity protein Tdi1 domain-containing protein
2077839	2136573	58734	IslandPath-DIMOB	MFH0215865.1		ACGRH3_09560	2100223	2100681	-1	hypothetical protein
2077839	2136573	58734	IslandPath-DIMOB	MFH0215866.1		ACGRH3_09565	2100818	2101177	-1	hypothetical protein
2077839	2136573	58734	IslandPath-DIMOB	MFH0215867.1		ACGRH3_09570	2101315	2101809	-1	GNAT family N-acetyltransferase
2077839	2136573	58734	IslandPath-DIMOB			ACGRH3_09575	2102060	2102384	1	hypothetical protein
2077839	2136573	58734	IslandPath-DIMOB	MFH0215868.1		ACGRH3_09580	2102581	2102946	-1	hypothetical protein
2077839	2136573	58734	IslandPath-DIMOB	MFH0215869.1		ACGRH3_09585	2103103	2104062	-1	phosphotransferase
2077839	2136573	58734	IslandPath-DIMOB	MFH0215870.1		ACGRH3_09590	2104212	2104793	-1	DJ-1/PfpI family protein
2077839	2136573	58734	IslandPath-DIMOB	MFH0215871.1		ACGRH3_09595	2104937	2105446	-1	hypothetical protein
2077839	2136573	58734	IslandPath-DIMOB	MFH0215872.1		ACGRH3_09600	2105572	2106165	-1	hypothetical protein
2077839	2136573	58734	IslandPath-DIMOB	MFH0215873.1		ACGRH3_09605	2106466	2106801	-1	energy transducer TonB
2077839	2136573	58734	IslandPath-DIMOB	MFH0215874.1		ACGRH3_09610	2107599	2108663	-1	Shedu anti-phage system protein SduA domain-containing protein
2077839	2136573	58734	IslandPath-DIMOB	MFH0215875.1		ACGRH3_09615	2108815	2109303	-1	hypothetical protein
2077839	2136573	58734	IslandPath-DIMOB	MFH0215876.1		ACGRH3_09620	2109446	2110351	-1	Imm49 family immunity protein
2077839	2136573	58734	IslandPath-DIMOB	MFH0215877.1		ACGRH3_09625	2110525	2110992	-1	cold shock domain-containing protein
2077839	2136573	58734	IslandPath-DIMOB	MFH0215878.1		ACGRH3_09630	2111147	2111929	-1	hypothetical protein
2077839	2136573	58734	IslandPath-DIMOB	MFH0215879.1		ACGRH3_09635	2112113	2112646	-1	DUF6817 domain-containing protein
2077839	2136573	58734	IslandPath-DIMOB	MFH0215880.1		ACGRH3_09640	2113333	2113842	-1	AAA family ATPase
2077839	2136573	58734	IslandPath-DIMOB	MFH0215881.1		ACGRH3_09645	2114654	2115208	-1	hypothetical protein
2077839	2136573	58734	IslandPath-DIMOB	MFH0215882.1		ACGRH3_09650	2115426	2115833	-1	hypothetical protein
2077839	2136573	58734	IslandPath-DIMOB	MFH0215883.1		ACGRH3_09655	2115975	2116877	-1	Imm49 family immunity protein
2077839	2136573	58734	IslandPath-DIMOB	MFH0215884.1		ACGRH3_09660	2117050	2117412	-1	VOC family protein
2077839	2136573	58734	IslandPath-DIMOB	MFH0215885.1		ACGRH3_09665	2117572	2117850	-1	hypothetical protein
2077839	2136573	58734	IslandPath-DIMOB	MFH0215886.1		ACGRH3_09670	2118544	2119083	-1	lysozyme inhibitor LprI family protein
2077839	2136573	58734	IslandPath-DIMOB	MFH0215887.1		ACGRH3_09675	2119289	2119759	-1	GNAT family N-acetyltransferase
2077839	2136573	58734	IslandPath-DIMOB	MFH0215888.1		ACGRH3_09680	2119925	2120200	-1	putative quinol monooxygenase
2077839	2136573	58734	IslandPath-DIMOB	MFH0215889.1		ACGRH3_09685	2120937	2121158	-1	VF530 family DNA-binding protein
2077839	2136573	58734	IslandPath-DIMOB	MFH0215890.1		ACGRH3_09690	2121427	2122020	-1	hypothetical protein
2077839	2136573	58734	IslandPath-DIMOB	MFH0215891.1		ACGRH3_09695	2122222	2122869	-1	hypothetical protein
2077839	2136573	58734	IslandPath-DIMOB	MFH0215892.1		ACGRH3_09700	2123019	2123636	-1	hypothetical protein
2077839	2136573	58734	IslandPath-DIMOB	MFH0215893.1		ACGRH3_09705	2123787	2124188	-1	DUF2007 domain-containing protein
2077839	2136573	58734	IslandPath-DIMOB	MFH0215894.1		ACGRH3_09710	2124333	2124488	-1	hypothetical protein
2077839	2136573	58734	IslandPath-DIMOB	MFH0215895.1		ACGRH3_09715	2124472	2124666	-1	hypothetical protein
2077839	2136573	58734	IslandPath-DIMOB	MFH0215896.1		ACGRH3_09720	2124668	2124970	-1	BrnT family toxin
2077839	2136573	58734	IslandPath-DIMOB	MFH0215897.1		ACGRH3_09725	2125237	2126088	-1	hypothetical protein
2077839	2136573	58734	IslandPath-DIMOB			ACGRH3_09730	2126747	2127050	1	hypothetical protein
2077839	2136573	58734	IslandPath-DIMOB	MFH0215898.1		ACGRH3_09735	2127261	2127773	-1	hypothetical protein
2077839	2136573	58734	IslandPath-DIMOB	MFH0215899.1		ACGRH3_09740	2127946	2128440	-1	GNAT family N-acetyltransferase
2077839	2136573	58734	IslandPath-DIMOB	MFH0215900.1		ACGRH3_09745	2128580	2129119	-1	hypothetical protein
2077839	2136573	58734	IslandPath-DIMOB	MFH0215901.1		ACGRH3_09750	2129275	2129670	-1	ACT domain-containing protein
2077839	2136573	58734	IslandPath-DIMOB	MFH0215902.1		ACGRH3_09755	2129811	2130293	-1	MazG-related protein
2077839	2136573	58734	IslandPath-DIMOB			ACGRH3_09760	2130444	2131961	-1	TIGR04141 family sporadically distributed protein
2077839	2136573	58734	IslandPath-DIMOB	MFH0215903.1		ACGRH3_09765	2132247	2132678	-1	hypothetical protein
2077839	2136573	58734	IslandPath-DIMOB	MFH0215904.1		ACGRH3_09770	2132812	2133435	-1	hypothetical protein
2077839	2136573	58734	IslandPath-DIMOB	MFH0215905.1		ACGRH3_09775	2134130	2134597	-1	NUDIX domain-containing protein
2077839	2136573	58734	IslandPath-DIMOB	MFH0215906.1		ACGRH3_09780	2134732	2135394	-1	hypothetical protein
2077839	2136573	58734	IslandPath-DIMOB	MFH0215907.1		ACGRH3_09785	2135531	2136013	-1	MazG-related protein
2077839	2136573	58734	IslandPath-DIMOB	MFH0215908.1		ACGRH3_09790	2136166	2136573	-1	OsmC family protein
4019050	4063929	44879	IslandPath-DIMOB	MFH0217569.1		ACGRH3_18670	4019050	4019307	1	helix-turn-helix domain-containing protein
4019050	4063929	44879	IslandPath-DIMOB	MFH0217568.1		ACGRH3_18665	4019504	4020187	-1	hypothetical protein
4019050	4063929	44879	IslandPath-DIMOB	MFH0217567.1		ACGRH3_18660	4020245	4020898	-1	AbiV family abortive infection protein
4019050	4063929	44879	IslandPath-DIMOB	MFH0217566.1		ACGRH3_18655	4020952	4021875	-1	hypothetical protein
4019050	4063929	44879	IslandPath-DIMOB	MFH0217565.1		ACGRH3_18650	4022151	4022987	-1	hypothetical protein
4019050	4063929	44879	IslandPath-DIMOB	MFH0217564.1		ACGRH3_18645	4023210	4024223	-1	restriction endonuclease
4019050	4063929	44879	IslandPath-DIMOB	MFH0217563.1		ACGRH3_18640	4024290	4026608	-1	AAA family ATPase
4019050	4063929	44879	IslandPath-DIMOB	MFH0217562.1		ACGRH3_18635	4027060	4028670	-1	UvrD-helicase domain-containing protein
4019050	4063929	44879	IslandPath-DIMOB	MFH0217561.1		ACGRH3_18630	4028673	4030370	-1	ATP-dependent endonuclease
4019050	4063929	44879	IslandPath-DIMOB	MFH0217560.1		ACGRH3_18625	4030744	4031703	-1	bacteriophage abortive infection AbiH family protein
4019050	4063929	44879	IslandPath-DIMOB	MFH0217559.1		ACGRH3_18620	4031705	4032805	-1	PIN domain-containing protein
4019050	4063929	44879	IslandPath-DIMOB	MFH0217558.1		ACGRH3_18615	4033240	4034328	1	hypothetical protein
4019050	4063929	44879	IslandPath-DIMOB			ACGRH3_18610	4034635	4036168	-1	methyl-accepting chemotaxis protein
4019050	4063929	44879	IslandPath-DIMOB	MFH0217557.1		ACGRH3_18605	4036609	4036881	-1	hypothetical protein
4019050	4063929	44879	IslandPath-DIMOB	MFH0217556.1		ACGRH3_18600	4036901	4037284	-1	hypothetical protein
4019050	4063929	44879	IslandPath-DIMOB	MFH0217555.1		ACGRH3_18595	4037473	4037901	1	hypothetical protein
4019050	4063929	44879	IslandPath-DIMOB	MFH0217554.1		ACGRH3_18590	4038667	4041102	1	DEAD/DEAH box helicase family protein
4019050	4063929	44879	IslandPath-DIMOB	MFH0217553.1		ACGRH3_18585	4041123	4041626	1	hypothetical protein
4019050	4063929	44879	IslandPath-DIMOB	MFH0217552.1		ACGRH3_18580	4041785	4042204	1	hypothetical protein
4019050	4063929	44879	IslandPath-DIMOB			ACGRH3_18575	4042731	4044171	1	putative bifunctional diguanylate cyclase/phosphodiesterase
4019050	4063929	44879	IslandPath-DIMOB	MFH0217551.1		ACGRH3_18570	4044335	4044790	-1	hypothetical protein
4019050	4063929	44879	IslandPath-DIMOB	MFH0217550.1		ACGRH3_18565	4045555	4046121	-1	hypothetical protein
4019050	4063929	44879	IslandPath-DIMOB			ACGRH3_18560	4046913	4047467	1	ATP-binding protein
4019050	4063929	44879	IslandPath-DIMOB	MFH0217549.1		ACGRH3_18555	4047942	4048832	1	DUF1837 domain-containing protein
4019050	4063929	44879	IslandPath-DIMOB	MFH0217548.1		ACGRH3_18550	4048829	4051372	1	DEAD/DEAH box helicase
4019050	4063929	44879	IslandPath-DIMOB			ACGRH3_18545	4051424	4052369	-1	IS481 family transposase
4019050	4063929	44879	IslandPath-DIMOB	MFH0217547.1		ACGRH3_18540	4052957	4053328	-1	transcriptional regulator
4019050	4063929	44879	IslandPath-DIMOB	MFH0217546.1		ACGRH3_18535	4053454	4053648	-1	hypothetical protein
4019050	4063929	44879	IslandPath-DIMOB	MFH0217545.1		ACGRH3_18530	4053823	4054581	-1	hypothetical protein
4019050	4063929	44879	IslandPath-DIMOB	MFH0217544.1		ACGRH3_18525	4054876	4056279	-1	relaxase/mobilization nuclease domain-containing protein
4019050	4063929	44879	IslandPath-DIMOB	MFH0217543.1		ACGRH3_18520	4056269	4056814	-1	chromosome partitioning protein ParA
4019050	4063929	44879	IslandPath-DIMOB	MFH0217542.1		ACGRH3_18515	4057678	4059315	-1	recombinase family protein
4019050	4063929	44879	IslandPath-DIMOB			ACGRH3_18510	4059364	4060956	1	FAD-dependent oxidoreductase
4019050	4063929	44879	IslandPath-DIMOB	MFH0217541.1		ACGRH3_18505	4061024	4061722	-1	aspartate/glutamate racemase family protein
4019050	4063929	44879	IslandPath-DIMOB	MFH0217540.1		ACGRH3_18500	4061861	4062661	-1	PhzF family phenazine biosynthesis protein
4019050	4063929	44879	IslandPath-DIMOB	MFH0217539.1		ACGRH3_18495	4062805	4063254	1	YkgB family protein
4019050	4063929	44879	IslandPath-DIMOB	MFH0217538.1		ACGRH3_18490	4063453	4063929	-1	DM13 domain-containing protein
4314734	4333768	19034	IslandPath-DIMOB	MFH0217340.1		ACGRH3_17425	4314734	4315276	1	hypothetical protein
4314734	4333768	19034	IslandPath-DIMOB			ACGRH3_17420	4315449	4316011	-1	transposase
4314734	4333768	19034	IslandPath-DIMOB	MFH0217339.1		ACGRH3_17415	4316238	4316306	-1	hypothetical protein
4314734	4333768	19034	IslandPath-DIMOB	MFH0217338.1		ACGRH3_17410	4316358	4316513	-1	hypothetical protein
4314734	4333768	19034	IslandPath-DIMOB	MFH0217337.1		ACGRH3_17405	4316697	4318064	-1	hypothetical protein
4314734	4333768	19034	IslandPath-DIMOB	MFH0217336.1		ACGRH3_17400	4318057	4319091	-1	nucleoid-associated protein
4314734	4333768	19034	IslandPath-DIMOB	MFH0217335.1		ACGRH3_17395	4319228	4321075	-1	DUF3732 domain-containing protein
4314734	4333768	19034	IslandPath-DIMOB	MFH0217334.1		ACGRH3_17390	4321072	4321509	-1	three component ABC system middle component
4314734	4333768	19034	IslandPath-DIMOB	MFH0217333.1		ACGRH3_17385	4321502	4322722	-1	hypothetical protein
4314734	4333768	19034	IslandPath-DIMOB	MFH0217332.1		ACGRH3_17380	4323786	4324157	1	hypothetical protein
4314734	4333768	19034	IslandPath-DIMOB			ACGRH3_17375	4324205	4324569	-1	transcriptional regulator
4314734	4333768	19034	IslandPath-DIMOB	MFH0217331.1		ACGRH3_17370	4324583	4324705	-1	hypothetical protein
4314734	4333768	19034	IslandPath-DIMOB	MFH0217330.1		ACGRH3_17365	4324702	4324905	-1	hypothetical protein
4314734	4333768	19034	IslandPath-DIMOB	MFH0217329.1		ACGRH3_17360	4324966	4326285	-1	HipA domain-containing protein
4314734	4333768	19034	IslandPath-DIMOB	MFH0217328.1		ACGRH3_17355	4326275	4326814	-1	hypothetical protein
4314734	4333768	19034	IslandPath-DIMOB	MFH0217327.1		ACGRH3_17350	4326920	4327129	1	helix-turn-helix domain-containing protein
4314734	4333768	19034	IslandPath-DIMOB	MFH0217326.1		ACGRH3_17345	4327514	4328134	1	SLATT domain-containing protein
4314734	4333768	19034	IslandPath-DIMOB	MFH0217325.1		ACGRH3_17340	4328137	4329480	1	reverse transcriptase domain-containing protein
4314734	4333768	19034	IslandPath-DIMOB			ACGRH3_17335	4330335	4330568	-1	PAS domain-containing protein
4314734	4333768	19034	IslandPath-DIMOB	MFH0217324.1	modF	ACGRH3_17330	4330854	4332308	1	molybdate ABC transporter ATP-binding protein ModF
4314734	4333768	19034	IslandPath-DIMOB	MFH0217323.1		ACGRH3_17325	4332296	4333768	-1	EAL domain-containing protein
4353773	4362595	8822	IslandPath-DIMOB	MFH0217307.1		ACGRH3_17235	4353773	4354579	1	sulfite exporter TauE/SafE family protein
4353773	4362595	8822	IslandPath-DIMOB	MFH0217306.1		ACGRH3_17230	4354703	4355722	-1	alpha/beta hydrolase family protein
4353773	4362595	8822	IslandPath-DIMOB		tnpC	ACGRH3_17225	4356074	4357608	-1	IS66 family transposase
4353773	4362595	8822	IslandPath-DIMOB	MFH0217305.1	tnpB	ACGRH3_17220	4357668	4358021	-1	IS66 family insertion sequence element accessory protein TnpB
4353773	4362595	8822	IslandPath-DIMOB	MFH0217304.1	tnpA	ACGRH3_17215	4358018	4358329	-1	IS66 family insertion sequence element accessory protein TnpA
4353773	4362595	8822	IslandPath-DIMOB	MFH0217303.1		ACGRH3_17210	4358930	4359703	1	hypothetical protein
4353773	4362595	8822	IslandPath-DIMOB	MFH0217302.1		ACGRH3_17205	4359794	4360576	1	SAM-dependent methyltransferase
4353773	4362595	8822	IslandPath-DIMOB	MFH0217301.1		ACGRH3_17200	4360578	4361420	1	50S ribosomal protein L11 methyltransferase
4353773	4362595	8822	IslandPath-DIMOB	MFH0217300.1		ACGRH3_17195	4361425	4361817	1	hypothetical protein
4353773	4362595	8822	IslandPath-DIMOB	MFH0217299.1		ACGRH3_17190	4361954	4362595	1	DUF2268 domain-containing putative Zn-dependent protease
5074018	5099522	25504	IslandPath-DIMOB	MFH0218272.1	pspG	ACGRH3_22330	5074018	5074233	-1	envelope stress response protein PspG
5074018	5099522	25504	IslandPath-DIMOB	MFH0218273.1	dusA	ACGRH3_22335	5074398	5075402	-1	tRNA dihydrouridine(20/20a) synthase DusA
5074018	5099522	25504	IslandPath-DIMOB	MFH0218274.1		ACGRH3_22340	5075507	5076571	1	tyrosine-type recombinase/integrase
5074018	5099522	25504	IslandPath-DIMOB	MFH0218275.1		ACGRH3_22345	5076668	5077216	1	hypothetical protein
5074018	5099522	25504	IslandPath-DIMOB	MFH0218276.1		ACGRH3_22350	5077209	5078351	1	DNA sulfur modification protein DndB
5074018	5099522	25504	IslandPath-DIMOB	MFH0218277.1		ACGRH3_22355	5078584	5078802	-1	hypothetical protein
5074018	5099522	25504	IslandPath-DIMOB	MFH0218278.1		ACGRH3_22360	5078894	5079313	-1	virion protein
5074018	5099522	25504	IslandPath-DIMOB	MFH0218279.1		ACGRH3_22365	5079331	5079573	-1	phage tail assembly chaperone
5074018	5099522	25504	IslandPath-DIMOB	MFH0218280.1		ACGRH3_22370	5079657	5080505	-1	hypothetical protein
5074018	5099522	25504	IslandPath-DIMOB	MFH0218281.1		ACGRH3_22375	5080498	5080770	-1	hypothetical protein
5074018	5099522	25504	IslandPath-DIMOB	MFH0218282.1		ACGRH3_22380	5080767	5081372	-1	hypothetical protein
5074018	5099522	25504	IslandPath-DIMOB	MFH0218283.1		ACGRH3_22385	5081369	5082064	-1	hypothetical protein
5074018	5099522	25504	IslandPath-DIMOB	MFH0218284.1		ACGRH3_22390	5082064	5082465	-1	hypothetical protein
5074018	5099522	25504	IslandPath-DIMOB	MFH0218285.1		ACGRH3_22395	5082471	5082692	-1	hypothetical protein
5074018	5099522	25504	IslandPath-DIMOB	MFH0218286.1		ACGRH3_22400	5082689	5082841	-1	hypothetical protein
5074018	5099522	25504	IslandPath-DIMOB	MFH0218287.1		ACGRH3_22405	5082856	5083128	-1	hypothetical protein
5074018	5099522	25504	IslandPath-DIMOB	MFH0218288.1		ACGRH3_22410	5083139	5083942	-1	major capsid protein P2
5074018	5099522	25504	IslandPath-DIMOB	MFH0218289.1		ACGRH3_22415	5084195	5084854	-1	ATP-binding protein
5074018	5099522	25504	IslandPath-DIMOB	MFH0218290.1		ACGRH3_22420	5084855	5085325	-1	hypothetical protein
5074018	5099522	25504	IslandPath-DIMOB	MFH0218291.1		ACGRH3_22425	5085326	5085709	-1	hypothetical protein
5074018	5099522	25504	IslandPath-DIMOB	MFH0218292.1		ACGRH3_22430	5085702	5085887	-1	hypothetical protein
5074018	5099522	25504	IslandPath-DIMOB	MFH0218293.1		ACGRH3_22435	5085891	5087705	-1	replication endonuclease
5074018	5099522	25504	IslandPath-DIMOB	MFH0218294.1		ACGRH3_22440	5087720	5088511	-1	hypothetical protein
5074018	5099522	25504	IslandPath-DIMOB	MFH0218295.1		ACGRH3_22445	5088508	5088705	-1	hypothetical protein
5074018	5099522	25504	IslandPath-DIMOB	MFH0218296.1		ACGRH3_22450	5088715	5088969	-1	pyocin activator PrtN family protein
5074018	5099522	25504	IslandPath-DIMOB	MFH0218297.1		ACGRH3_22455	5089110	5089721	1	S24 family peptidase
5074018	5099522	25504	IslandPath-DIMOB	MFH0218298.1	zur	ACGRH3_22460	5090170	5090634	1	zinc uptake transcriptional repressor Zur
5074018	5099522	25504	IslandPath-DIMOB	MFH0218299.1		ACGRH3_22465	5090644	5091105	1	chemotaxis protein CheX
5074018	5099522	25504	IslandPath-DIMOB	MFH0218300.1	pgi	ACGRH3_22470	5091205	5092857	-1	glucose-6-phosphate isomerase
5074018	5099522	25504	IslandPath-DIMOB	MFH0218301.1		ACGRH3_22475	5093164	5093583	1	secondary thiamine-phosphate synthase enzyme YjbQ
5074018	5099522	25504	IslandPath-DIMOB	MFH0218302.1	alr	ACGRH3_22480	5093622	5094698	-1	alanine racemase
5074018	5099522	25504	IslandPath-DIMOB	MFH0218303.1		ACGRH3_22485	5094712	5096112	-1	replicative DNA helicase
5074018	5099522	25504	IslandPath-DIMOB	MFH0218304.1		ACGRH3_22490	5096334	5097098	1	DUF481 domain-containing protein
5074018	5099522	25504	IslandPath-DIMOB	MFH0218305.1	rplI	ACGRH3_22495	5097176	5097628	-1	50S ribosomal protein L9
5074018	5099522	25504	IslandPath-DIMOB	MFH0218306.1	rpsR	ACGRH3_22500	5097662	5097889	-1	30S ribosomal protein S18
5074018	5099522	25504	IslandPath-DIMOB	MFH0218307.1	priB	ACGRH3_22505	5097906	5098208	-1	primosomal replication protein N
5074018	5099522	25504	IslandPath-DIMOB	MFH0218308.1	rpsF	ACGRH3_22510	5098217	5098606	-1	30S ribosomal protein S6
5074018	5099522	25504	IslandPath-DIMOB	MFH0218309.1	rpe	ACGRH3_22515	5098851	5099522	-1	ribulose-phosphate 3-epimerase
391446	402478	11032	SIGI-HMM	MFH0214405.1		ACGRH3_01880	391446	392441	1	Wzz/FepE/Etk N-terminal domain-containing protein
391446	402478	11032	SIGI-HMM	MFH0214406.1	rfbB	ACGRH3_01885	392513	393589	1	dTDP-glucose 4,6-dehydratase
391446	402478	11032	SIGI-HMM	MFH0214407.1	rfbA	ACGRH3_01890	393589	394470	1	glucose-1-phosphate thymidylyltransferase RfbA
391446	402478	11032	SIGI-HMM	MFH0214408.1	rfbD	ACGRH3_01895	394470	395354	1	dTDP-4-dehydrorhamnose reductase
391446	402478	11032	SIGI-HMM	MFH0214409.1	rfbC	ACGRH3_01900	395356	395904	1	dTDP-4-dehydrorhamnose 3,5-epimerase
391446	402478	11032	SIGI-HMM	MFH0214410.1		ACGRH3_01905	395906	396985	1	polysaccharide pyruvyl transferase family protein
391446	402478	11032	SIGI-HMM	MFH0214411.1		ACGRH3_01910	397017	398078	1	FAD-binding protein
391446	402478	11032	SIGI-HMM	MFH0214412.1		ACGRH3_01915	398079	399131	1	hypothetical protein
391446	402478	11032	SIGI-HMM	MFH0214413.1		ACGRH3_01920	399124	400302	1	polysaccharide biosynthesis C-terminal domain-containing protein
391446	402478	11032	SIGI-HMM	MFH0214414.1		ACGRH3_01925	400299	401417	1	glycosyltransferase family 4 protein
391446	402478	11032	SIGI-HMM	MFH0214415.1		ACGRH3_01930	401414	402478	1	DUF1972 domain-containing protein
407743	417389	9646	SIGI-HMM			ACGRH3_01950	407743	408117	1	four helix bundle protein
407743	417389	9646	SIGI-HMM	MFH0214419.1		ACGRH3_01955	408155	409174	1	NAD-dependent epimerase/dehydratase family protein
407743	417389	9646	SIGI-HMM	MFH0214420.1		ACGRH3_01960	409168	410439	1	lipopolysaccharide biosynthesis protein
407743	417389	9646	SIGI-HMM	MFH0214421.1		ACGRH3_01965	410426	411361	1	EpsG family protein
407743	417389	9646	SIGI-HMM	MFH0214422.1		ACGRH3_01970	411371	412381	1	RimK family alpha-L-glutamate ligase
407743	417389	9646	SIGI-HMM	MFH0214423.1		ACGRH3_01975	412423	413499	1	glycosyltransferase
407743	417389	9646	SIGI-HMM	MFH0214424.1		ACGRH3_01980	413509	414597	1	glycosyltransferase
407743	417389	9646	SIGI-HMM	MFH0214425.1		ACGRH3_01985	414620	415744	1	glycosyltransferase family 4 protein
407743	417389	9646	SIGI-HMM	MFH0214426.1		ACGRH3_01990	415728	416324	1	sugar transferase
407743	417389	9646	SIGI-HMM	MFH0214427.1		ACGRH3_01995	416321	416968	1	acetyltransferase
407743	417389	9646	SIGI-HMM	MFH0214428.1		ACGRH3_02000	416970	417389	1	MaoC family dehydratase
812368	834667	22299	SIGI-HMM	MFH0214767.1		ACGRH3_03795	812368	813249	-1	LysR family transcriptional regulator
812368	834667	22299	SIGI-HMM	MFH0214768.1		ACGRH3_03800	813647	814210	1	porin family protein
812368	834667	22299	SIGI-HMM	MFH0214769.1		ACGRH3_03805	814332	815471	-1	lipase family protein
812368	834667	22299	SIGI-HMM	MFH0214770.1		ACGRH3_03810	815475	816026	-1	Ig-like domain-containing protein
812368	834667	22299	SIGI-HMM			ACGRH3_03815	817052	817345	-1	helix-turn-helix transcriptional regulator
812368	834667	22299	SIGI-HMM	MFH0214771.1		ACGRH3_03820	817628	818959	-1	ATP-binding protein
812368	834667	22299	SIGI-HMM	MFH0214772.1		ACGRH3_03825	819241	820023	-1	metallophosphoesterase
812368	834667	22299	SIGI-HMM	MFH0214773.1		ACGRH3_03830	820635	821021	-1	transcriptional regulator
812368	834667	22299	SIGI-HMM	MFH0214774.1		ACGRH3_03835	821380	821955	1	DUF2913 family protein
812368	834667	22299	SIGI-HMM	MFH0214775.1		ACGRH3_03840	823423	825789	-1	EAL domain-containing protein
812368	834667	22299	SIGI-HMM	MFH0214776.1		ACGRH3_03845	825797	826471	-1	helix-turn-helix domain-containing protein
812368	834667	22299	SIGI-HMM	MFH0214777.1		ACGRH3_03850	826468	827103	-1	EAL domain-containing protein
812368	834667	22299	SIGI-HMM			ACGRH3_03855	827457	827570	1	transposase
812368	834667	22299	SIGI-HMM			ACGRH3_03860	827632	828762	1	IS3 family transposase
812368	834667	22299	SIGI-HMM	MFH0214778.1		ACGRH3_03865	829374	829586	1	cold-shock protein
812368	834667	22299	SIGI-HMM	MFH0214779.1		ACGRH3_03870	829706	829906	1	hypothetical protein
812368	834667	22299	SIGI-HMM	MFH0214780.1		ACGRH3_03875	829972	830130	1	hypothetical protein
812368	834667	22299	SIGI-HMM	MFH0214781.1		ACGRH3_03880	830943	831098	-1	hypothetical protein
812368	834667	22299	SIGI-HMM	MFH0214782.1		ACGRH3_03885	831301	831510	-1	cold-shock protein
812368	834667	22299	SIGI-HMM	MFH0214783.1	abiEi	ACGRH3_03890	831923	832465	-1	type IV toxin-antitoxin system AbiEi family antitoxin
812368	834667	22299	SIGI-HMM	MFH0214784.1		ACGRH3_03895	833158	833445	1	hypothetical protein
812368	834667	22299	SIGI-HMM	MFH0214785.1		ACGRH3_03900	834077	834667	1	recombinase family protein
1602549	1610538	7989	SIGI-HMM	MFH0215445.1		ACGRH3_07395	1602549	1602779	-1	hypothetical protein
1602549	1610538	7989	SIGI-HMM	MFH0215446.1		ACGRH3_07400	1602909	1603547	-1	DJ-1/PfpI family protein
1602549	1610538	7989	SIGI-HMM	MFH0215447.1		ACGRH3_07405	1603713	1604111	-1	VOC family protein
1602549	1610538	7989	SIGI-HMM	MFH0215448.1		ACGRH3_07410	1604317	1604955	-1	hypothetical protein
1602549	1610538	7989	SIGI-HMM	MFH0215449.1		ACGRH3_07415	1605082	1605531	-1	nuclear transport factor 2 family protein
1602549	1610538	7989	SIGI-HMM	MFH0215450.1		ACGRH3_07420	1605695	1606084	-1	lysozyme inhibitor LprI family protein
1602549	1610538	7989	SIGI-HMM	MFH0215451.1		ACGRH3_07425	1606490	1606741	-1	TIGR03643 family protein
1602549	1610538	7989	SIGI-HMM	MFH0215452.1		ACGRH3_07430	1606840	1607340	-1	GNAT family N-acetyltransferase
1602549	1610538	7989	SIGI-HMM	MFH0215453.1		ACGRH3_07435	1607491	1607871	-1	hypothetical protein
1602549	1610538	7989	SIGI-HMM	MFH0215454.1		ACGRH3_07440	1608025	1608429	-1	DUF1801 domain-containing protein
1602549	1610538	7989	SIGI-HMM	MFH0215455.1		ACGRH3_07445	1608571	1608903	-1	YnfA family protein
1602549	1610538	7989	SIGI-HMM	MFH0215456.1		ACGRH3_07450	1608968	1609435	-1	Sbal_3080 family lipoprotein
1602549	1610538	7989	SIGI-HMM	MFH0215457.1		ACGRH3_07455	1609855	1610538	-1	DUF4336 domain-containing protein
1839838	1845035	5197	SIGI-HMM	MFH0215640.1		ACGRH3_08410	1839838	1840194	1	hypothetical protein
1839838	1845035	5197	SIGI-HMM	MFH0215641.1		ACGRH3_08415	1840308	1841489	1	FIST signal transduction protein
1839838	1845035	5197	SIGI-HMM	MFH0215642.1		ACGRH3_08420	1841479	1843200	1	ATP-binding protein
1839838	1845035	5197	SIGI-HMM	MFH0215643.1		ACGRH3_08425	1843821	1844144	-1	hypothetical protein
1839838	1845035	5197	SIGI-HMM	MFH0215644.1		ACGRH3_08430	1844259	1844570	-1	DUF3634 family protein
1839838	1845035	5197	SIGI-HMM	MFH0215645.1	matP	ACGRH3_08435	1844586	1845035	-1	macrodomain Ter protein MatP
1937680	1948907	11227	SIGI-HMM	MFH0215698.1		ACGRH3_08710	1937680	1938591	-1	GlxA family transcriptional regulator
1937680	1948907	11227	SIGI-HMM	MFH0215699.1		ACGRH3_08715	1938712	1939230	1	cysteine hydrolase family protein
1937680	1948907	11227	SIGI-HMM	MFH0215700.1		ACGRH3_08720	1939351	1940112	1	transporter substrate-binding domain-containing protein
1937680	1948907	11227	SIGI-HMM	MFH0215701.1		ACGRH3_08725	1940211	1941284	-1	permease
1937680	1948907	11227	SIGI-HMM	MFH0215702.1		ACGRH3_08730	1941631	1942623	1	zinc-binding dehydrogenase
1937680	1948907	11227	SIGI-HMM	MFH0215703.1		ACGRH3_08735	1942771	1943673	-1	homocysteine S-methyltransferase family protein
1937680	1948907	11227	SIGI-HMM	MFH0215704.1		ACGRH3_08740	1943896	1944630	-1	amino acid ABC transporter ATP-binding protein
1937680	1948907	11227	SIGI-HMM	MFH0215705.1		ACGRH3_08745	1944645	1945592	-1	amino acid ABC transporter permease
1937680	1948907	11227	SIGI-HMM	MFH0215706.1		ACGRH3_08750	1945728	1946516	-1	transporter substrate-binding domain-containing protein
1937680	1948907	11227	SIGI-HMM	MFH0215707.1		ACGRH3_08755	1946978	1947322	1	DUF3316 domain-containing protein
1937680	1948907	11227	SIGI-HMM	MFH0215708.1		ACGRH3_08760	1947933	1948907	-1	porin
2057760	2142519	84759	SIGI-HMM	MFH0215807.1		ACGRH3_09270	2057760	2058224	-1	DUF2846 domain-containing protein
2057760	2142519	84759	SIGI-HMM	MFH0215808.1		ACGRH3_09275	2058394	2059020	-1	LysE family translocator
2057760	2142519	84759	SIGI-HMM	MFH0215809.1		ACGRH3_09280	2059347	2059973	-1	LysE family translocator
2057760	2142519	84759	SIGI-HMM	MFH0215810.1		ACGRH3_09285	2060103	2060456	-1	DUF1428 domain-containing protein
2057760	2142519	84759	SIGI-HMM	MFH0215811.1		ACGRH3_09290	2060554	2061159	-1	hypothetical protein
2057760	2142519	84759	SIGI-HMM	MFH0215812.1		ACGRH3_09295	2061252	2061548	-1	antibiotic biosynthesis monooxygenase family protein
2057760	2142519	84759	SIGI-HMM	MFH0215813.1		ACGRH3_09300	2061692	2061979	-1	putative quinol monooxygenase
2057760	2142519	84759	SIGI-HMM	MFH0215814.1		ACGRH3_09305	2062118	2062759	-1	alanine--tRNA ligase-related protein
2057760	2142519	84759	SIGI-HMM	MFH0215815.1		ACGRH3_09310	2062902	2063447	-1	GNAT family N-acetyltransferase
2057760	2142519	84759	SIGI-HMM	MFH0215816.1		ACGRH3_09315	2063701	2064264	-1	sugar O-acetyltransferase
2057760	2142519	84759	SIGI-HMM	MFH0215817.1		ACGRH3_09320	2064408	2064821	-1	RDD family protein
2057760	2142519	84759	SIGI-HMM	MFH0215818.1		ACGRH3_09325	2064963	2065571	-1	pyridoxamine 5'-phosphate oxidase family protein
2057760	2142519	84759	SIGI-HMM	MFH0215819.1		ACGRH3_09330	2065715	2066116	-1	DUF2007 domain-containing protein
2057760	2142519	84759	SIGI-HMM	MFH0215820.1		ACGRH3_09335	2066675	2067040	-1	T6SS amidase immunity protein Tai4 family protein
2057760	2142519	84759	SIGI-HMM	MFH0215821.1		ACGRH3_09340	2067193	2067714	-1	GNAT family N-acetyltransferase
2057760	2142519	84759	SIGI-HMM	MFH0215822.1		ACGRH3_09345	2067892	2068158	-1	hypothetical protein
2057760	2142519	84759	SIGI-HMM	MFH0215823.1		ACGRH3_09350	2068336	2068641	-1	hypothetical protein
2057760	2142519	84759	SIGI-HMM	MFH0215824.1		ACGRH3_09355	2068779	2069177	-1	DUF6232 family protein
2057760	2142519	84759	SIGI-HMM	MFH0215825.1		ACGRH3_09360	2069314	2069913	-1	glutathione S-transferase family protein
2057760	2142519	84759	SIGI-HMM	MFH0215826.1		ACGRH3_09365	2070062	2070358	-1	hypothetical protein
2057760	2142519	84759	SIGI-HMM	MFH0215827.1		ACGRH3_09370	2071641	2071928	-1	type II toxin-antitoxin system RelE/ParE family toxin
2057760	2142519	84759	SIGI-HMM	MFH0215828.1		ACGRH3_09375	2071925	2072206	-1	type II toxin-antitoxin system Phd/YefM family antitoxin
2057760	2142519	84759	SIGI-HMM	MFH0215829.1		ACGRH3_09380	2072375	2072863	-1	hypothetical protein
2057760	2142519	84759	SIGI-HMM	MFH0215830.1		ACGRH3_09385	2073015	2073446	-1	T6SS immunity protein Tdi1 domain-containing protein
2057760	2142519	84759	SIGI-HMM	MFH0215831.1		ACGRH3_09390	2073616	2074026	-1	hypothetical protein
2057760	2142519	84759	SIGI-HMM	MFH0215832.1		ACGRH3_09395	2074183	2074716	-1	DUF6817 domain-containing protein
2057760	2142519	84759	SIGI-HMM	MFH0215833.1		ACGRH3_09400	2074860	2075396	-1	nucleotidyltransferase family protein
2057760	2142519	84759	SIGI-HMM	MFH0215834.1		ACGRH3_09405	2075540	2075824	-1	MazG nucleotide pyrophosphohydrolase domain-containing protein
2057760	2142519	84759	SIGI-HMM	MFH0215835.1		ACGRH3_09410	2076039	2076464	-1	hypothetical protein
2057760	2142519	84759	SIGI-HMM	MFH0215836.1		ACGRH3_09415	2076598	2077020	-1	GNAT family N-acetyltransferase
2057760	2142519	84759	SIGI-HMM	MFH0215837.1		ACGRH3_09420	2077147	2077683	-1	GNAT family N-acetyltransferase
2057760	2142519	84759	SIGI-HMM	MFH0215838.1		ACGRH3_09425	2077839	2078273	-1	GNAT family N-acetyltransferase
2057760	2142519	84759	SIGI-HMM	MFH0215839.1		ACGRH3_09430	2078518	2078820	1	hypothetical protein
2057760	2142519	84759	SIGI-HMM	MFH0215840.1		ACGRH3_09435	2079035	2079574	-1	lysozyme inhibitor LprI family protein
2057760	2142519	84759	SIGI-HMM	MFH0215841.1		ACGRH3_09440	2081051	2081203	1	hypothetical protein
2057760	2142519	84759	SIGI-HMM	MFH0215842.1		ACGRH3_09445	2081363	2081761	-1	DUF6232 family protein
2057760	2142519	84759	SIGI-HMM	MFH0215843.1		ACGRH3_09450	2081905	2082291	-1	hypothetical protein
2057760	2142519	84759	SIGI-HMM	MFH0215844.1		ACGRH3_09455	2082486	2082767	-1	hypothetical protein
2057760	2142519	84759	SIGI-HMM	MFH0215845.1		ACGRH3_09460	2082923	2083714	-1	HNH endonuclease
2057760	2142519	84759	SIGI-HMM	MFH0215846.1		ACGRH3_09465	2083846	2084316	-1	GNAT family N-acetyltransferase
2057760	2142519	84759	SIGI-HMM	MFH0215847.1		ACGRH3_09470	2084452	2084730	-1	hypothetical protein
2057760	2142519	84759	SIGI-HMM	MFH0215848.1	fos	ACGRH3_09475	2084934	2085332	-1	FosG/FosC2-related fosfomycin resistance glutathione transferase
2057760	2142519	84759	SIGI-HMM	MFH0215849.1		ACGRH3_09480	2085475	2086056	-1	DUF1287 domain-containing protein
2057760	2142519	84759	SIGI-HMM	MFH0215850.1		ACGRH3_09485	2086881	2087324	-1	DUF1232 domain-containing protein
2057760	2142519	84759	SIGI-HMM	MFH0215851.1		ACGRH3_09490	2087605	2088345	1	hypothetical protein
2057760	2142519	84759	SIGI-HMM	MFH0215852.1		ACGRH3_09495	2088510	2088860	-1	hypothetical protein
2057760	2142519	84759	SIGI-HMM	MFH0215853.1		ACGRH3_09500	2088995	2090023	-1	DUF4238 domain-containing protein
2057760	2142519	84759	SIGI-HMM	MFH0215854.1		ACGRH3_09505	2090642	2091187	-1	GNAT family N-acetyltransferase
2057760	2142519	84759	SIGI-HMM	MFH0215855.1		ACGRH3_09510	2091589	2092119	-1	hypothetical protein
2057760	2142519	84759	SIGI-HMM	MFH0215856.1		ACGRH3_09515	2092355	2092756	-1	HIT family protein
2057760	2142519	84759	SIGI-HMM	MFH0215857.1		ACGRH3_09520	2092896	2093294	-1	hypothetical protein
2057760	2142519	84759	SIGI-HMM	MFH0215858.1		ACGRH3_09525	2094502	2094726	-1	hypothetical protein
2057760	2142519	84759	SIGI-HMM	MFH0215859.1		ACGRH3_09530	2094877	2095311	-1	hypothetical protein
2057760	2142519	84759	SIGI-HMM	MFH0215860.1		ACGRH3_09535	2095517	2096620	-1	hypothetical protein
2057760	2142519	84759	SIGI-HMM	MFH0215861.1		ACGRH3_09540	2096788	2097786	-1	hypothetical protein
2057760	2142519	84759	SIGI-HMM	MFH0215862.1		ACGRH3_09545	2097933	2098376	-1	hypothetical protein
2057760	2142519	84759	SIGI-HMM	MFH0215863.1		ACGRH3_09550	2098540	2099475	-1	restriction endonuclease
2057760	2142519	84759	SIGI-HMM	MFH0215864.1		ACGRH3_09555	2099616	2100047	-1	T6SS immunity protein Tdi1 domain-containing protein
2057760	2142519	84759	SIGI-HMM	MFH0215865.1		ACGRH3_09560	2100223	2100681	-1	hypothetical protein
2057760	2142519	84759	SIGI-HMM	MFH0215866.1		ACGRH3_09565	2100818	2101177	-1	hypothetical protein
2057760	2142519	84759	SIGI-HMM	MFH0215867.1		ACGRH3_09570	2101315	2101809	-1	GNAT family N-acetyltransferase
2057760	2142519	84759	SIGI-HMM			ACGRH3_09575	2102060	2102384	1	hypothetical protein
2057760	2142519	84759	SIGI-HMM	MFH0215868.1		ACGRH3_09580	2102581	2102946	-1	hypothetical protein
2057760	2142519	84759	SIGI-HMM	MFH0215869.1		ACGRH3_09585	2103103	2104062	-1	phosphotransferase
2057760	2142519	84759	SIGI-HMM	MFH0215870.1		ACGRH3_09590	2104212	2104793	-1	DJ-1/PfpI family protein
2057760	2142519	84759	SIGI-HMM	MFH0215871.1		ACGRH3_09595	2104937	2105446	-1	hypothetical protein
2057760	2142519	84759	SIGI-HMM	MFH0215872.1		ACGRH3_09600	2105572	2106165	-1	hypothetical protein
2057760	2142519	84759	SIGI-HMM	MFH0215873.1		ACGRH3_09605	2106466	2106801	-1	energy transducer TonB
2057760	2142519	84759	SIGI-HMM	MFH0215874.1		ACGRH3_09610	2107599	2108663	-1	Shedu anti-phage system protein SduA domain-containing protein
2057760	2142519	84759	SIGI-HMM	MFH0215875.1		ACGRH3_09615	2108815	2109303	-1	hypothetical protein
2057760	2142519	84759	SIGI-HMM	MFH0215876.1		ACGRH3_09620	2109446	2110351	-1	Imm49 family immunity protein
2057760	2142519	84759	SIGI-HMM	MFH0215877.1		ACGRH3_09625	2110525	2110992	-1	cold shock domain-containing protein
2057760	2142519	84759	SIGI-HMM	MFH0215878.1		ACGRH3_09630	2111147	2111929	-1	hypothetical protein
2057760	2142519	84759	SIGI-HMM	MFH0215879.1		ACGRH3_09635	2112113	2112646	-1	DUF6817 domain-containing protein
2057760	2142519	84759	SIGI-HMM	MFH0215880.1		ACGRH3_09640	2113333	2113842	-1	AAA family ATPase
2057760	2142519	84759	SIGI-HMM	MFH0215881.1		ACGRH3_09645	2114654	2115208	-1	hypothetical protein
2057760	2142519	84759	SIGI-HMM	MFH0215882.1		ACGRH3_09650	2115426	2115833	-1	hypothetical protein
2057760	2142519	84759	SIGI-HMM	MFH0215883.1		ACGRH3_09655	2115975	2116877	-1	Imm49 family immunity protein
2057760	2142519	84759	SIGI-HMM	MFH0215884.1		ACGRH3_09660	2117050	2117412	-1	VOC family protein
2057760	2142519	84759	SIGI-HMM	MFH0215885.1		ACGRH3_09665	2117572	2117850	-1	hypothetical protein
2057760	2142519	84759	SIGI-HMM	MFH0215886.1		ACGRH3_09670	2118544	2119083	-1	lysozyme inhibitor LprI family protein
2057760	2142519	84759	SIGI-HMM	MFH0215887.1		ACGRH3_09675	2119289	2119759	-1	GNAT family N-acetyltransferase
2057760	2142519	84759	SIGI-HMM	MFH0215888.1		ACGRH3_09680	2119925	2120200	-1	putative quinol monooxygenase
2057760	2142519	84759	SIGI-HMM	MFH0215889.1		ACGRH3_09685	2120937	2121158	-1	VF530 family DNA-binding protein
2057760	2142519	84759	SIGI-HMM	MFH0215890.1		ACGRH3_09690	2121427	2122020	-1	hypothetical protein
2057760	2142519	84759	SIGI-HMM	MFH0215891.1		ACGRH3_09695	2122222	2122869	-1	hypothetical protein
2057760	2142519	84759	SIGI-HMM	MFH0215892.1		ACGRH3_09700	2123019	2123636	-1	hypothetical protein
2057760	2142519	84759	SIGI-HMM	MFH0215893.1		ACGRH3_09705	2123787	2124188	-1	DUF2007 domain-containing protein
2057760	2142519	84759	SIGI-HMM	MFH0215894.1		ACGRH3_09710	2124333	2124488	-1	hypothetical protein
2057760	2142519	84759	SIGI-HMM	MFH0215895.1		ACGRH3_09715	2124472	2124666	-1	hypothetical protein
2057760	2142519	84759	SIGI-HMM	MFH0215896.1		ACGRH3_09720	2124668	2124970	-1	BrnT family toxin
2057760	2142519	84759	SIGI-HMM	MFH0215897.1		ACGRH3_09725	2125237	2126088	-1	hypothetical protein
2057760	2142519	84759	SIGI-HMM			ACGRH3_09730	2126747	2127050	1	hypothetical protein
2057760	2142519	84759	SIGI-HMM	MFH0215898.1		ACGRH3_09735	2127261	2127773	-1	hypothetical protein
2057760	2142519	84759	SIGI-HMM	MFH0215899.1		ACGRH3_09740	2127946	2128440	-1	GNAT family N-acetyltransferase
2057760	2142519	84759	SIGI-HMM	MFH0215900.1		ACGRH3_09745	2128580	2129119	-1	hypothetical protein
2057760	2142519	84759	SIGI-HMM	MFH0215901.1		ACGRH3_09750	2129275	2129670	-1	ACT domain-containing protein
2057760	2142519	84759	SIGI-HMM	MFH0215902.1		ACGRH3_09755	2129811	2130293	-1	MazG-related protein
2057760	2142519	84759	SIGI-HMM			ACGRH3_09760	2130444	2131961	-1	TIGR04141 family sporadically distributed protein
2057760	2142519	84759	SIGI-HMM	MFH0215903.1		ACGRH3_09765	2132247	2132678	-1	hypothetical protein
2057760	2142519	84759	SIGI-HMM	MFH0215904.1		ACGRH3_09770	2132812	2133435	-1	hypothetical protein
2057760	2142519	84759	SIGI-HMM	MFH0215905.1		ACGRH3_09775	2134130	2134597	-1	NUDIX domain-containing protein
2057760	2142519	84759	SIGI-HMM	MFH0215906.1		ACGRH3_09780	2134732	2135394	-1	hypothetical protein
2057760	2142519	84759	SIGI-HMM	MFH0215907.1		ACGRH3_09785	2135531	2136013	-1	MazG-related protein
2057760	2142519	84759	SIGI-HMM	MFH0215908.1		ACGRH3_09790	2136166	2136573	-1	OsmC family protein
2057760	2142519	84759	SIGI-HMM	MFH0215909.1		ACGRH3_09795	2137814	2138230	-1	GNAT family N-acetyltransferase
2057760	2142519	84759	SIGI-HMM	MFH0215910.1		ACGRH3_09800	2138380	2138991	-1	hypothetical protein
2057760	2142519	84759	SIGI-HMM	MFH0215911.1		ACGRH3_09805	2139131	2139616	-1	GNAT family N-acetyltransferase
2057760	2142519	84759	SIGI-HMM	MFH0215912.1		ACGRH3_09810	2140438	2141400	1	integron integrase
2057760	2142519	84759	SIGI-HMM	MFH0215913.1		ACGRH3_09815	2141445	2141918	-1	DUF2947 domain-containing protein
2057760	2142519	84759	SIGI-HMM	MFH0215914.1		ACGRH3_09820	2141932	2142519	-1	HD domain-containing protein
3091238	3095728	4490	SIGI-HMM	MFH0218470.1		ACGRH3_23445	3091238	3091921	1	hypothetical protein
3091238	3095728	4490	SIGI-HMM	MFH0218471.1		ACGRH3_23450	3091914	3093038	1	helix-turn-helix domain-containing protein
3091238	3095728	4490	SIGI-HMM	MFH0218472.1		ACGRH3_23455	3093101	3093307	-1	hypothetical protein
3091238	3095728	4490	SIGI-HMM	MFH0218473.1		ACGRH3_23460	3093730	3094050	-1	DUF2623 family protein
3091238	3095728	4490	SIGI-HMM	MFH0218474.1		ACGRH3_23465	3094415	3095728	1	methyl-accepting chemotaxis protein
3107122	3118191	11069	SIGI-HMM	MFH0218488.1		ACGRH3_23535	3107122	3107331	1	cold-shock protein
3107122	3118191	11069	SIGI-HMM	MFH0218489.1		ACGRH3_23540	3107534	3107689	1	hypothetical protein
3107122	3118191	11069	SIGI-HMM	MFH0218490.1		ACGRH3_23545	3108495	3108653	-1	hypothetical protein
3107122	3118191	11069	SIGI-HMM	MFH0218491.1		ACGRH3_23550	3108719	3108919	-1	hypothetical protein
3107122	3118191	11069	SIGI-HMM	MFH0218492.1		ACGRH3_23555	3109039	3109251	-1	cold-shock protein
3107122	3118191	11069	SIGI-HMM	MFH0218493.1		ACGRH3_23560	3109959	3112739	-1	hypothetical protein
3107122	3118191	11069	SIGI-HMM	MFH0218494.1		ACGRH3_23565	3113367	3113606	1	hypothetical protein
3107122	3118191	11069	SIGI-HMM	MFH0218495.1		ACGRH3_23570	3113640	3113888	-1	hypothetical protein
3107122	3118191	11069	SIGI-HMM	MFH0218496.1		ACGRH3_23575	3114107	3114610	-1	DNA-binding protein
3107122	3118191	11069	SIGI-HMM	MFH0218497.1		ACGRH3_23580	3114729	3115268	-1	helix-turn-helix transcriptional regulator
3107122	3118191	11069	SIGI-HMM	MFH0218498.1		ACGRH3_23585	3115356	3115622	-1	hypothetical protein
3107122	3118191	11069	SIGI-HMM	MFH0218499.1		ACGRH3_23590	3115712	3115966	-1	hypothetical protein
3107122	3118191	11069	SIGI-HMM			ACGRH3_23595	3116046	3116298	-1	group II intron reverse transcriptase/maturase
3107122	3118191	11069	SIGI-HMM	MFH0218500.1		ACGRH3_23600	3116699	3117094	-1	VanZ family protein
3107122	3118191	11069	SIGI-HMM	MFH0218501.1	bla	ACGRH3_23605	3117316	3118191	-1	class A beta-lactamase
3129515	3140924	11409	SIGI-HMM	MFH0218513.1		ACGRH3_23665	3129515	3129811	-1	YkgJ family cysteine cluster protein
3129515	3140924	11409	SIGI-HMM	MFH0218514.1		ACGRH3_23670	3130037	3130489	-1	GIY-YIG nuclease family protein
3129515	3140924	11409	SIGI-HMM	MFH0218515.1		ACGRH3_23675	3130656	3130925	-1	Txe/YoeB family addiction module toxin
3129515	3140924	11409	SIGI-HMM	MFH0218516.1		ACGRH3_23680	3130918	3131172	-1	type II toxin-antitoxin system Phd/YefM family antitoxin
3129515	3140924	11409	SIGI-HMM	MFH0218517.1		ACGRH3_23685	3131363	3131665	-1	type II toxin-antitoxin system RelE/ParE family toxin
3129515	3140924	11409	SIGI-HMM	MFH0218518.1		ACGRH3_23690	3131653	3131910	-1	type II toxin-antitoxin system Phd/YefM family antitoxin
3129515	3140924	11409	SIGI-HMM	MFH0218519.1		ACGRH3_23695	3132152	3132838	-1	hypothetical protein
3129515	3140924	11409	SIGI-HMM	MFH0218520.1		ACGRH3_23700	3132990	3133655	-1	DUF4145 domain-containing protein
3129515	3140924	11409	SIGI-HMM	MFH0218521.1		ACGRH3_23705	3133868	3134185	1	hypothetical protein
3129515	3140924	11409	SIGI-HMM	MFH0218522.1		ACGRH3_23710	3134196	3134585	1	hypothetical protein
3129515	3140924	11409	SIGI-HMM	MFH0218523.1		ACGRH3_23715	3134748	3135302	-1	hypothetical protein
3129515	3140924	11409	SIGI-HMM	MFH0218524.1		ACGRH3_23720	3135442	3136107	-1	hypothetical protein
3129515	3140924	11409	SIGI-HMM	MFH0218525.1		ACGRH3_23725	3136352	3136654	1	hypothetical protein
3129515	3140924	11409	SIGI-HMM	MFH0218526.1		ACGRH3_23730	3136867	3137400	-1	cysteine hydrolase family protein
3129515	3140924	11409	SIGI-HMM	MFH0218527.1		ACGRH3_23735	3137520	3138308	-1	hypothetical protein
3129515	3140924	11409	SIGI-HMM	MFH0218528.1		ACGRH3_23740	3138458	3138793	-1	energy transducer TonB
3129515	3140924	11409	SIGI-HMM	MFH0218529.1		ACGRH3_23745	3138928	3139269	-1	SH3 domain-containing protein
3129515	3140924	11409	SIGI-HMM	MFH0218530.1		ACGRH3_23750	3139405	3139716	-1	antibiotic biosynthesis monooxygenase family protein
3129515	3140924	11409	SIGI-HMM	MFH0218531.1		ACGRH3_23755	3140460	3140924	-1	hypothetical protein
3158351	3166001	7650	SIGI-HMM	MFH0218555.1		ACGRH3_23880	3158351	3158629	1	hypothetical protein
3158351	3166001	7650	SIGI-HMM	MFH0218556.1		ACGRH3_23885	3158757	3159467	1	phospholipase D family protein
3158351	3166001	7650	SIGI-HMM	MFH0218557.1		ACGRH3_23890	3159505	3160059	1	excalibur calcium-binding domain-containing protein
3158351	3166001	7650	SIGI-HMM	MFH0218558.1		ACGRH3_23895	3160211	3160561	1	hypothetical protein
3158351	3166001	7650	SIGI-HMM	MFH0218559.1		ACGRH3_23900	3160924	3162093	-1	MFS transporter
3158351	3166001	7650	SIGI-HMM	MFH0218560.1		ACGRH3_23905	3162285	3162377	-1	hypothetical protein
3158351	3166001	7650	SIGI-HMM	MFH0218561.1		ACGRH3_23910	3162945	3163082	1	hypothetical protein
3158351	3166001	7650	SIGI-HMM	MFH0218562.1		ACGRH3_23915	3163079	3163918	1	alpha/beta fold hydrolase
3158351	3166001	7650	SIGI-HMM	MFH0218563.1		ACGRH3_23920	3164128	3165021	-1	LysR substrate-binding domain-containing protein
3158351	3166001	7650	SIGI-HMM	MFH0218564.1		ACGRH3_23925	3165234	3166001	1	carbohydrate deacetylase
3662726	3669046	6320	SIGI-HMM	MFH0217869.1		ACGRH3_20220	3662726	3663472	1	AHH domain-containing protein
3662726	3669046	6320	SIGI-HMM	MFH0217868.1		ACGRH3_20215	3663480	3664046	1	imm11 family protein
3662726	3669046	6320	SIGI-HMM	MFH0217867.1		ACGRH3_20210	3664068	3664556	1	hypothetical protein
3662726	3669046	6320	SIGI-HMM	MFH0217866.1		ACGRH3_20205	3664658	3665068	1	hypothetical protein
3662726	3669046	6320	SIGI-HMM	MFH0217865.1		ACGRH3_20200	3665183	3666319	-1	multidrug effflux MFS transporter
3662726	3669046	6320	SIGI-HMM	MFH0217864.1		ACGRH3_20195	3666419	3667192	1	AraC family transcriptional regulator
3662726	3669046	6320	SIGI-HMM	MFH0217863.1		ACGRH3_20190	3667283	3668191	-1	LysR family transcriptional regulator
3662726	3669046	6320	SIGI-HMM	MFH0217862.1		ACGRH3_20185	3668327	3669046	1	SDR family oxidoreductase
3880416	3889699	9283	SIGI-HMM	MFH0217691.1		ACGRH3_19305	3880416	3880910	1	YcxB family protein
3880416	3889699	9283	SIGI-HMM	MFH0217690.1		ACGRH3_19300	3881737	3882933	-1	lipase family protein
3880416	3889699	9283	SIGI-HMM	MFH0217689.1		ACGRH3_19295	3882933	3883502	-1	DUF6795 domain-containing protein
3880416	3889699	9283	SIGI-HMM	MFH0217688.1		ACGRH3_19290	3883820	3884065	1	transposase
3880416	3889699	9283	SIGI-HMM			ACGRH3_19285	3884269	3884421	1	YcxB family protein
3880416	3889699	9283	SIGI-HMM	MFH0217687.1		ACGRH3_19280	3884541	3885281	-1	helix-turn-helix domain-containing protein
3880416	3889699	9283	SIGI-HMM	MFH0217686.1		ACGRH3_19275	3885386	3885847	-1	carboxymuconolactone decarboxylase family protein
3880416	3889699	9283	SIGI-HMM	MFH0217685.1		ACGRH3_19270	3886044	3886955	-1	DMT family transporter
3880416	3889699	9283	SIGI-HMM	MFH0217684.1		ACGRH3_19265	3887049	3887360	1	LysR family transcriptional regulator
3880416	3889699	9283	SIGI-HMM	MFH0217683.1		ACGRH3_19260	3887357	3887953	1	substrate binding domain-containing protein
3880416	3889699	9283	SIGI-HMM	MFH0217682.1		ACGRH3_19255	3888220	3889047	1	MBL fold metallo-hydrolase
3880416	3889699	9283	SIGI-HMM	MFH0217681.1		ACGRH3_19250	3889298	3889699	1	VOC family protein
3984483	3989216	4733	SIGI-HMM	MFH0217605.1		ACGRH3_18855	3984483	3984869	1	DUF3319 domain-containing protein
3984483	3989216	4733	SIGI-HMM	MFH0217604.1	yciH	ACGRH3_18850	3984871	3985182	1	stress response translation initiation inhibitor YciH
3984483	3989216	4733	SIGI-HMM	MFH0217603.1		ACGRH3_18845	3985437	3985670	-1	hypothetical protein
3984483	3989216	4733	SIGI-HMM	MFH0217602.1		ACGRH3_18840	3986351	3987190	1	LysR family transcriptional regulator
3984483	3989216	4733	SIGI-HMM	MFH0217601.1		ACGRH3_18835	3987487	3987699	1	hypothetical protein
3984483	3989216	4733	SIGI-HMM	MFH0217600.1		ACGRH3_18830	3987790	3988179	-1	universal stress protein
3984483	3989216	4733	SIGI-HMM	MFH0217599.1		ACGRH3_18825	3989055	3989216	-1	YoaH family protein
4020245	4031703	11458	SIGI-HMM	MFH0217567.1		ACGRH3_18660	4020245	4020898	-1	AbiV family abortive infection protein
4020245	4031703	11458	SIGI-HMM	MFH0217566.1		ACGRH3_18655	4020952	4021875	-1	hypothetical protein
4020245	4031703	11458	SIGI-HMM	MFH0217565.1		ACGRH3_18650	4022151	4022987	-1	hypothetical protein
4020245	4031703	11458	SIGI-HMM	MFH0217564.1		ACGRH3_18645	4023210	4024223	-1	restriction endonuclease
4020245	4031703	11458	SIGI-HMM	MFH0217563.1		ACGRH3_18640	4024290	4026608	-1	AAA family ATPase
4020245	4031703	11458	SIGI-HMM	MFH0217562.1		ACGRH3_18635	4027060	4028670	-1	UvrD-helicase domain-containing protein
4020245	4031703	11458	SIGI-HMM	MFH0217561.1		ACGRH3_18630	4028673	4030370	-1	ATP-dependent endonuclease
4020245	4031703	11458	SIGI-HMM	MFH0217560.1		ACGRH3_18625	4030744	4031703	-1	bacteriophage abortive infection AbiH family protein
4036609	4051372	14763	SIGI-HMM	MFH0217557.1		ACGRH3_18605	4036609	4036881	-1	hypothetical protein
4036609	4051372	14763	SIGI-HMM	MFH0217556.1		ACGRH3_18600	4036901	4037284	-1	hypothetical protein
4036609	4051372	14763	SIGI-HMM	MFH0217555.1		ACGRH3_18595	4037473	4037901	1	hypothetical protein
4036609	4051372	14763	SIGI-HMM	MFH0217554.1		ACGRH3_18590	4038667	4041102	1	DEAD/DEAH box helicase family protein
4036609	4051372	14763	SIGI-HMM	MFH0217553.1		ACGRH3_18585	4041123	4041626	1	hypothetical protein
4036609	4051372	14763	SIGI-HMM	MFH0217552.1		ACGRH3_18580	4041785	4042204	1	hypothetical protein
4036609	4051372	14763	SIGI-HMM			ACGRH3_18575	4042731	4044171	1	putative bifunctional diguanylate cyclase/phosphodiesterase
4036609	4051372	14763	SIGI-HMM	MFH0217551.1		ACGRH3_18570	4044335	4044790	-1	hypothetical protein
4036609	4051372	14763	SIGI-HMM	MFH0217550.1		ACGRH3_18565	4045555	4046121	-1	hypothetical protein
4036609	4051372	14763	SIGI-HMM			ACGRH3_18560	4046913	4047467	1	ATP-binding protein
4036609	4051372	14763	SIGI-HMM	MFH0217549.1		ACGRH3_18555	4047942	4048832	1	DUF1837 domain-containing protein
4036609	4051372	14763	SIGI-HMM	MFH0217548.1		ACGRH3_18550	4048829	4051372	1	DEAD/DEAH box helicase
4052957	4059315	6358	SIGI-HMM	MFH0217547.1		ACGRH3_18540	4052957	4053328	-1	transcriptional regulator
4052957	4059315	6358	SIGI-HMM	MFH0217546.1		ACGRH3_18535	4053454	4053648	-1	hypothetical protein
4052957	4059315	6358	SIGI-HMM	MFH0217545.1		ACGRH3_18530	4053823	4054581	-1	hypothetical protein
4052957	4059315	6358	SIGI-HMM	MFH0217544.1		ACGRH3_18525	4054876	4056279	-1	relaxase/mobilization nuclease domain-containing protein
4052957	4059315	6358	SIGI-HMM	MFH0217543.1		ACGRH3_18520	4056269	4056814	-1	chromosome partitioning protein ParA
4052957	4059315	6358	SIGI-HMM	MFH0217542.1		ACGRH3_18515	4057678	4059315	-1	recombinase family protein
4096315	4101836	5521	SIGI-HMM	MFH0217511.1	rnk	ACGRH3_18355	4096315	4096722	1	nucleoside diphosphate kinase regulator
4096315	4101836	5521	SIGI-HMM	MFH0217510.1		ACGRH3_18350	4096961	4097914	1	GGDEF domain-containing protein
4096315	4101836	5521	SIGI-HMM	MFH0217509.1		ACGRH3_18345	4098392	4100176	1	Ig-like domain-containing protein
4096315	4101836	5521	SIGI-HMM	MFH0217508.1		ACGRH3_18340	4100241	4101836	-1	DUF11 domain-containing protein
4147677	4162661	14984	SIGI-HMM	MFH0217474.1	tssB	ACGRH3_18135	4147677	4148207	-1	type VI secretion system contractile sheath small subunit
4147677	4162661	14984	SIGI-HMM	MFH0217473.1	tssA	ACGRH3_18130	4148223	4149338	-1	type VI secretion system protein TssA
4147677	4162661	14984	SIGI-HMM	MFH0217472.1		ACGRH3_18125	4149331	4150125	-1	PP2C family protein-serine/threonine phosphatase
4147677	4162661	14984	SIGI-HMM	MFH0217471.1	tagF	ACGRH3_18120	4150135	4150830	-1	type VI secretion system-associated protein TagF
4147677	4162661	14984	SIGI-HMM	MFH0217470.1	tssM	ACGRH3_18115	4150812	4154330	-1	type VI secretion system membrane subunit TssM
4147677	4162661	14984	SIGI-HMM	MFH0217469.1	tssL	ACGRH3_18110	4154347	4155639	-1	type VI secretion system protein TssL, long form
4147677	4162661	14984	SIGI-HMM	MFH0217468.1	tssK	ACGRH3_18105	4155651	4156976	-1	type VI secretion system baseplate subunit TssK
4147677	4162661	14984	SIGI-HMM	MFH0217467.1	tssJ	ACGRH3_18100	4156998	4157453	-1	type VI secretion system lipoprotein TssJ
4147677	4162661	14984	SIGI-HMM	MFH0217466.1	tagH	ACGRH3_18095	4157465	4158658	-1	type VI secretion system-associated FHA domain protein TagH
4147677	4162661	14984	SIGI-HMM	MFH0217465.1		ACGRH3_18090	4158971	4161121	1	serine/threonine-protein kinase
4147677	4162661	14984	SIGI-HMM	MFH0217464.1		ACGRH3_18085	4161568	4161903	1	Hpt domain-containing protein
4147677	4162661	14984	SIGI-HMM	MFH0217463.1		ACGRH3_18080	4161938	4162129	1	hypothetical protein
4147677	4162661	14984	SIGI-HMM	MFH0217462.1		ACGRH3_18075	4162200	4162661	-1	ATP-binding protein
4147677	4162661	14984	SIGI-HMM	MFH0217461.1		ACGRH3_18070	4162642	4163871	-1	PP2C family protein-serine/threonine phosphatase
4216636	4221352	4716	SIGI-HMM	MFH0217419.1		ACGRH3_17855	4216636	4217352	-1	FadR/GntR family transcriptional regulator
4216636	4221352	4716	SIGI-HMM	MFH0217418.1		ACGRH3_17850	4217913	4218632	1	FadR/GntR family transcriptional regulator
4216636	4221352	4716	SIGI-HMM	MFH0217417.1		ACGRH3_17845	4218774	4220636	1	putative nucleotidyltransferase substrate binding domain-containing protein
4216636	4221352	4716	SIGI-HMM	MFH0217416.1		ACGRH3_17840	4220636	4221352	1	exonuclease domain-containing protein
4285365	4295843	10478	SIGI-HMM			ACGRH3_17545	4285365	4285721	-1	methyl-accepting chemotaxis protein
4285365	4295843	10478	SIGI-HMM			ACGRH3_17540	4285899	4286585	-1	PAS domain-containing protein
4285365	4295843	10478	SIGI-HMM	MFH0217360.1	proC	ACGRH3_17535	4287341	4288162	-1	pyrroline-5-carboxylate reductase
4285365	4295843	10478	SIGI-HMM	MFH0217359.1		ACGRH3_17530	4288173	4289132	-1	zinc-dependent alcohol dehydrogenase family protein
4285365	4295843	10478	SIGI-HMM	MFH0217358.1		ACGRH3_17525	4289392	4289859	-1	Lrp/AsnC family transcriptional regulator
4285365	4295843	10478	SIGI-HMM	MFH0217357.1		ACGRH3_17520	4290002	4291174	1	pyridoxal phosphate-dependent aminotransferase
4285365	4295843	10478	SIGI-HMM	MFH0217356.1		ACGRH3_17515	4291179	4292063	1	AEC family transporter
4285365	4295843	10478	SIGI-HMM	MFH0217355.1		ACGRH3_17510	4292352	4292654	-1	Fis family transcriptional regulator
4285365	4295843	10478	SIGI-HMM	MFH0217354.1		ACGRH3_17505	4292860	4293798	-1	alpha/beta hydrolase
4285365	4295843	10478	SIGI-HMM	MFH0217353.1		ACGRH3_17500	4293871	4294785	-1	alpha/beta hydrolase
4285365	4295843	10478	SIGI-HMM	MFH0217352.1		ACGRH3_17495	4294914	4295843	1	LysR family transcriptional regulator
4316358	4322722	6364	SIGI-HMM	MFH0217338.1		ACGRH3_17410	4316358	4316513	-1	hypothetical protein
4316358	4322722	6364	SIGI-HMM	MFH0217337.1		ACGRH3_17405	4316697	4318064	-1	hypothetical protein
4316358	4322722	6364	SIGI-HMM	MFH0217336.1		ACGRH3_17400	4318057	4319091	-1	nucleoid-associated protein
4316358	4322722	6364	SIGI-HMM	MFH0217335.1		ACGRH3_17395	4319228	4321075	-1	DUF3732 domain-containing protein
4316358	4322722	6364	SIGI-HMM	MFH0217334.1		ACGRH3_17390	4321072	4321509	-1	three component ABC system middle component
4316358	4322722	6364	SIGI-HMM	MFH0217333.1		ACGRH3_17385	4321502	4322722	-1	hypothetical protein
4324583	4332308	7725	SIGI-HMM	MFH0217331.1		ACGRH3_17370	4324583	4324705	-1	hypothetical protein
4324583	4332308	7725	SIGI-HMM	MFH0217330.1		ACGRH3_17365	4324702	4324905	-1	hypothetical protein
4324583	4332308	7725	SIGI-HMM	MFH0217329.1		ACGRH3_17360	4324966	4326285	-1	HipA domain-containing protein
4324583	4332308	7725	SIGI-HMM	MFH0217328.1		ACGRH3_17355	4326275	4326814	-1	hypothetical protein
4324583	4332308	7725	SIGI-HMM	MFH0217327.1		ACGRH3_17350	4326920	4327129	1	helix-turn-helix domain-containing protein
4324583	4332308	7725	SIGI-HMM	MFH0217326.1		ACGRH3_17345	4327514	4328134	1	SLATT domain-containing protein
4324583	4332308	7725	SIGI-HMM	MFH0217325.1		ACGRH3_17340	4328137	4329480	1	reverse transcriptase domain-containing protein
4324583	4332308	7725	SIGI-HMM			ACGRH3_17335	4330335	4330568	-1	PAS domain-containing protein
4324583	4332308	7725	SIGI-HMM	MFH0217324.1	modF	ACGRH3_17330	4330854	4332308	1	molybdate ABC transporter ATP-binding protein ModF
4324583	4332308	7725	SIGI-HMM	MFH0217323.1		ACGRH3_17325	4332296	4333768	-1	EAL domain-containing protein
4358930	4363430	4500	SIGI-HMM	MFH0217303.1		ACGRH3_17210	4358930	4359703	1	hypothetical protein
4358930	4363430	4500	SIGI-HMM	MFH0217302.1		ACGRH3_17205	4359794	4360576	1	SAM-dependent methyltransferase
4358930	4363430	4500	SIGI-HMM	MFH0217301.1		ACGRH3_17200	4360578	4361420	1	50S ribosomal protein L11 methyltransferase
4358930	4363430	4500	SIGI-HMM	MFH0217300.1		ACGRH3_17195	4361425	4361817	1	hypothetical protein
4358930	4363430	4500	SIGI-HMM	MFH0217299.1		ACGRH3_17190	4361954	4362595	1	DUF2268 domain-containing putative Zn-dependent protease
4358930	4363430	4500	SIGI-HMM			ACGRH3_17185	4363081	4363430	-1	IS1-like element transposase

## Sheet: Vibrio alginolyticus 1-TCBS-D
Island start	Island end	Length	Method	Gene name	Gene ID	Locus	Gene start	Gene end	Strand	Product	External Annotations
1278264	1393004	114740	IslandPath-DIMOB	MFH0239076.1		ACGRKQ_13525	1278264	1278890	-1	LysE family translocator
1278264	1393004	114740	IslandPath-DIMOB	MFH0239077.1		ACGRKQ_13530	1279218	1279844	-1	LysE family translocator
1278264	1393004	114740	IslandPath-DIMOB			ACGRKQ_13535	1279974	1280326	-1	DUF1428 domain-containing protein
1278264	1393004	114740	IslandPath-DIMOB	MFH0239078.1		ACGRKQ_13540	1280424	1281029	-1	hypothetical protein
1278264	1393004	114740	IslandPath-DIMOB	MFH0239079.1		ACGRKQ_13545	1281122	1281418	-1	antibiotic biosynthesis monooxygenase family protein
1278264	1393004	114740	IslandPath-DIMOB	MFH0239080.1		ACGRKQ_13550	1281562	1281849	-1	putative quinol monooxygenase
1278264	1393004	114740	IslandPath-DIMOB	MFH0239081.1		ACGRKQ_13555	1281987	1282628	-1	alanine--tRNA ligase-related protein
1278264	1393004	114740	IslandPath-DIMOB	MFH0239082.1		ACGRKQ_13560	1282771	1283316	-1	GNAT family N-acetyltransferase
1278264	1393004	114740	IslandPath-DIMOB	MFH0239083.1		ACGRKQ_13565	1283570	1284133	-1	sugar O-acetyltransferase
1278264	1393004	114740	IslandPath-DIMOB	MFH0239084.1		ACGRKQ_13570	1284265	1284678	-1	RDD family protein
1278264	1393004	114740	IslandPath-DIMOB	MFH0239085.1		ACGRKQ_13575	1284820	1285428	-1	pyridoxamine 5'-phosphate oxidase family protein
1278264	1393004	114740	IslandPath-DIMOB	MFH0239086.1		ACGRKQ_13580	1285572	1285973	-1	DUF2007 domain-containing protein
1278264	1393004	114740	IslandPath-DIMOB	MFH0239087.1		ACGRKQ_13585	1286078	1286599	-1	GNAT family N-acetyltransferase
1278264	1393004	114740	IslandPath-DIMOB	MFH0239088.1		ACGRKQ_13590	1286750	1287346	1	hypothetical protein
1278264	1393004	114740	IslandPath-DIMOB			ACGRKQ_13595	1287614	1288584	1	IS30 family transposase
1278264	1393004	114740	IslandPath-DIMOB	MFH0239089.1		ACGRKQ_13600	1288607	1288972	-1	DUF6404 family protein
1278264	1393004	114740	IslandPath-DIMOB	MFH0239090.1		ACGRKQ_13605	1289140	1289739	-1	hypothetical protein
1278264	1393004	114740	IslandPath-DIMOB	MFH0239091.1		ACGRKQ_13610	1289933	1290181	1	type II toxin-antitoxin system Phd/YefM family antitoxin
1278264	1393004	114740	IslandPath-DIMOB	MFH0239092.1		ACGRKQ_13615	1290171	1290461	1	type II toxin-antitoxin system RelE/ParE family toxin
1278264	1393004	114740	IslandPath-DIMOB	MFH0239093.1		ACGRKQ_13620	1290587	1291450	-1	hypothetical protein
1278264	1393004	114740	IslandPath-DIMOB			ACGRKQ_13625	1291807	1292310	1	MFS transporter
1278264	1393004	114740	IslandPath-DIMOB		tnpA	ACGRKQ_13630	1292316	1292531	-1	IS200/IS605 family transposase
1278264	1393004	114740	IslandPath-DIMOB	MFH0239094.1		ACGRKQ_13635	1292641	1293336	-1	4'-phosphopantetheinyl transferase
1278264	1393004	114740	IslandPath-DIMOB	MFH0239095.1		ACGRKQ_13640	1293550	1293699	-1	hypothetical protein
1278264	1393004	114740	IslandPath-DIMOB			ACGRKQ_13645	1293703	1293940	-1	transposase
1278264	1393004	114740	IslandPath-DIMOB	MFH0239096.1		ACGRKQ_13650	1294236	1295312	1	3-deoxy-7-phosphoheptulonate synthase
1278264	1393004	114740	IslandPath-DIMOB	MFH0239097.1		ACGRKQ_13655	1295343	1296122	-1	2,3-dihydro-2,3-dihydroxybenzoate dehydrogenase
1278264	1393004	114740	IslandPath-DIMOB	MFH0239098.1		ACGRKQ_13660	1296300	1297481	1	isochorismate synthase
1278264	1393004	114740	IslandPath-DIMOB	MFH0239099.1		ACGRKQ_13665	1297487	1299106	1	(2,3-dihydroxybenzoyl)adenylate synthase
1278264	1393004	114740	IslandPath-DIMOB	MFH0239100.1		ACGRKQ_13670	1299149	1300030	-1	isochorismatase family protein
1278264	1393004	114740	IslandPath-DIMOB	MFH0239101.1	fepB	ACGRKQ_13675	1300247	1301248	1	Fe2+-enterobactin ABC transporter substrate-binding protein
1278264	1393004	114740	IslandPath-DIMOB	MFH0239102.1	entS	ACGRKQ_13680	1301280	1302563	-1	enterobactin transporter EntS
1278264	1393004	114740	IslandPath-DIMOB	MFH0239103.1		ACGRKQ_13685	1302692	1303771	1	iron chelate uptake ABC transporter family permease subunit
1278264	1393004	114740	IslandPath-DIMOB	MFH0239104.1	fepG	ACGRKQ_13690	1303771	1304811	1	iron-enterobactin ABC transporter permease
1278264	1393004	114740	IslandPath-DIMOB	MFH0239105.1		ACGRKQ_13695	1304813	1305634	1	ABC transporter ATP-binding protein
1278264	1393004	114740	IslandPath-DIMOB	MFH0239106.1		ACGRKQ_13700	1305714	1314176	-1	amino acid adenylation domain-containing protein
1278264	1393004	114740	IslandPath-DIMOB	MFH0239107.1		ACGRKQ_13705	1314230	1314424	-1	MbtH family protein
1278264	1393004	114740	IslandPath-DIMOB	MFH0239108.1	fes	ACGRKQ_13710	1314448	1315767	-1	enterochelin esterase
1278264	1393004	114740	IslandPath-DIMOB	MFH0239109.1		ACGRKQ_13715	1315954	1318047	1	TonB-dependent receptor
1278264	1393004	114740	IslandPath-DIMOB	MFH0239110.1		ACGRKQ_13720	1318308	1319012	1	nickel/cobalt transporter
1278264	1393004	114740	IslandPath-DIMOB	MFH0239111.1		ACGRKQ_13725	1319093	1319416	-1	cupin domain-containing protein
1278264	1393004	114740	IslandPath-DIMOB	MFH0239112.1		ACGRKQ_13730	1319420	1320226	-1	class I SAM-dependent methyltransferase
1278264	1393004	114740	IslandPath-DIMOB	MFH0239113.1		ACGRKQ_13735	1320439	1321125	1	Crp/Fnr family transcriptional regulator
1278264	1393004	114740	IslandPath-DIMOB	MFH0239114.1		ACGRKQ_13740	1321163	1322605	1	tetratricopeptide repeat protein
1278264	1393004	114740	IslandPath-DIMOB	MFH0239115.1		ACGRKQ_13745	1323346	1323711	1	hypothetical protein
1278264	1393004	114740	IslandPath-DIMOB	MFH0239116.1		ACGRKQ_13750	1323897	1324433	-1	nucleotidyltransferase family protein
1278264	1393004	114740	IslandPath-DIMOB	MFH0239117.1		ACGRKQ_13755	1324578	1325537	-1	phosphotransferase
1278264	1393004	114740	IslandPath-DIMOB	MFH0239118.1		ACGRKQ_13760	1325679	1326110	-1	T6SS immunity protein Tdi1 domain-containing protein
1278264	1393004	114740	IslandPath-DIMOB	MFH0239119.1		ACGRKQ_13765	1326269	1326451	-1	DUF6572 domain-containing protein
1278264	1393004	114740	IslandPath-DIMOB	MFH0239120.1		ACGRKQ_13770	1326390	1326599	-1	DUF6572 domain-containing protein
1278264	1393004	114740	IslandPath-DIMOB	MFH0239121.1		ACGRKQ_13775	1326741	1327454	-1	hypothetical protein
1278264	1393004	114740	IslandPath-DIMOB	MFH0239122.1		ACGRKQ_13780	1327616	1328014	-1	DUF6232 family protein
1278264	1393004	114740	IslandPath-DIMOB	MFH0239123.1		ACGRKQ_13785	1328150	1329295	-1	DUF6602 domain-containing protein
1278264	1393004	114740	IslandPath-DIMOB	MFH0239124.1		ACGRKQ_13790	1329430	1330035	-1	hypothetical protein
1278264	1393004	114740	IslandPath-DIMOB	MFH0239125.1		ACGRKQ_13795	1330787	1331119	-1	hypothetical protein
1278264	1393004	114740	IslandPath-DIMOB	MFH0239126.1		ACGRKQ_13800	1331307	1331783	-1	GNAT family N-acetyltransferase
1278264	1393004	114740	IslandPath-DIMOB	MFH0239127.1		ACGRKQ_13805	1331924	1332697	-1	NERD domain-containing protein
1278264	1393004	114740	IslandPath-DIMOB	MFH0239128.1		ACGRKQ_13810	1332835	1333518	-1	hypothetical protein
1278264	1393004	114740	IslandPath-DIMOB	MFH0239129.1		ACGRKQ_13815	1333654	1334082	-1	GNAT family N-acetyltransferase
1278264	1393004	114740	IslandPath-DIMOB	MFH0239130.1		ACGRKQ_13820	1334222	1335214	-1	DUF4238 domain-containing protein
1278264	1393004	114740	IslandPath-DIMOB	MFH0239131.1		ACGRKQ_13825	1335369	1335656	-1	hypothetical protein
1278264	1393004	114740	IslandPath-DIMOB	MFH0239132.1		ACGRKQ_13830	1335822	1336157	-1	threonyl-tRNA synthetase
1278264	1393004	114740	IslandPath-DIMOB	MFH0239133.1		ACGRKQ_13835	1336150	1336476	-1	HNH endonuclease
1278264	1393004	114740	IslandPath-DIMOB	MFH0239134.1		ACGRKQ_13840	1336672	1337172	-1	GNAT family N-acetyltransferase
1278264	1393004	114740	IslandPath-DIMOB	MFH0239135.1		ACGRKQ_13845	1337360	1337722	-1	hypothetical protein
1278264	1393004	114740	IslandPath-DIMOB	MFH0239136.1		ACGRKQ_13850	1337939	1338214	-1	hypothetical protein
1278264	1393004	114740	IslandPath-DIMOB	MFH0239137.1		ACGRKQ_13855	1339003	1339398	-1	ACT domain-containing protein
1278264	1393004	114740	IslandPath-DIMOB	MFH0239138.1		ACGRKQ_13860	1339559	1339861	-1	type II toxin-antitoxin system RelE/ParE family toxin
1278264	1393004	114740	IslandPath-DIMOB	MFH0239139.1		ACGRKQ_13865	1339849	1340106	-1	type II toxin-antitoxin system Phd/YefM family antitoxin
1278264	1393004	114740	IslandPath-DIMOB	MFH0239140.1		ACGRKQ_13870	1340297	1341034	-1	hypothetical protein
1278264	1393004	114740	IslandPath-DIMOB	MFH0239141.1		ACGRKQ_13875	1341063	1342343	-1	hypothetical protein
1278264	1393004	114740	IslandPath-DIMOB	MFH0239142.1		ACGRKQ_13880	1342484	1342882	-1	DUF6232 family protein
1278264	1393004	114740	IslandPath-DIMOB	MFH0239143.1		ACGRKQ_13885	1343573	1344364	-1	DUF3800 domain-containing protein
1278264	1393004	114740	IslandPath-DIMOB	MFH0239144.1		ACGRKQ_13890	1344530	1344979	-1	hypothetical protein
1278264	1393004	114740	IslandPath-DIMOB	MFH0239145.1		ACGRKQ_13895	1345115	1345588	-1	HAD family hydrolase
1278264	1393004	114740	IslandPath-DIMOB	MFH0239146.1		ACGRKQ_13900	1345782	1346030	1	type II toxin-antitoxin system Phd/YefM family antitoxin
1278264	1393004	114740	IslandPath-DIMOB	MFH0239147.1		ACGRKQ_13905	1346020	1346310	1	type II toxin-antitoxin system RelE/ParE family toxin
1278264	1393004	114740	IslandPath-DIMOB	MFH0239148.1		ACGRKQ_13910	1346460	1346987	-1	DUF2846 domain-containing protein
1278264	1393004	114740	IslandPath-DIMOB	MFH0239149.1		ACGRKQ_13915	1347140	1347526	-1	hypothetical protein
1278264	1393004	114740	IslandPath-DIMOB	MFH0239150.1		ACGRKQ_13920	1347663	1347941	-1	hypothetical protein
1278264	1393004	114740	IslandPath-DIMOB	MFH0239151.1		ACGRKQ_13925	1348201	1348485	1	type II toxin-antitoxin system RelB/DinJ family antitoxin
1278264	1393004	114740	IslandPath-DIMOB	MFH0239152.1		ACGRKQ_13930	1348482	1348760	1	type II toxin-antitoxin system mRNA interferase toxin, RelE/StbE family
1278264	1393004	114740	IslandPath-DIMOB	MFH0239153.1		ACGRKQ_13935	1348897	1349445	-1	hypothetical protein
1278264	1393004	114740	IslandPath-DIMOB	MFH0239154.1		ACGRKQ_13940	1349646	1349969	-1	hypothetical protein
1278264	1393004	114740	IslandPath-DIMOB	MFH0239155.1		ACGRKQ_13945	1350097	1350840	-1	hypothetical protein
1278264	1393004	114740	IslandPath-DIMOB	MFH0239156.1		ACGRKQ_13950	1351523	1351948	-1	hypothetical protein
1278264	1393004	114740	IslandPath-DIMOB	MFH0239157.1		ACGRKQ_13955	1352097	1352459	-1	VOC family protein
1278264	1393004	114740	IslandPath-DIMOB	MFH0239158.1		ACGRKQ_13960	1353123	1353506	-1	lysozyme inhibitor LprI family protein
1278264	1393004	114740	IslandPath-DIMOB	MFH0239159.1		ACGRKQ_13965	1353621	1354535	-1	hypothetical protein
1278264	1393004	114740	IslandPath-DIMOB	MFH0239160.1		ACGRKQ_13970	1354677	1355318	-1	hypothetical protein
1278264	1393004	114740	IslandPath-DIMOB	MFH0239161.1		ACGRKQ_13975	1356024	1356269	-1	DUF2442 domain-containing protein
1278264	1393004	114740	IslandPath-DIMOB	MFH0239162.1		ACGRKQ_13980	1356247	1356567	-1	DUF4160 domain-containing protein
1278264	1393004	114740	IslandPath-DIMOB	MFH0239163.1		ACGRKQ_13985	1356798	1357229	-1	hypothetical protein
1278264	1393004	114740	IslandPath-DIMOB	MFH0239164.1		ACGRKQ_13990	1357387	1357722	-1	energy transducer TonB
1278264	1393004	114740	IslandPath-DIMOB	MFH0239165.1		ACGRKQ_13995	1357859	1358329	-1	GNAT family N-acetyltransferase
1278264	1393004	114740	IslandPath-DIMOB	MFH0239166.1		ACGRKQ_14000	1358476	1358841	-1	hypothetical protein
1278264	1393004	114740	IslandPath-DIMOB	MFH0239167.1		ACGRKQ_14005	1359086	1360057	1	integron integrase
1278264	1393004	114740	IslandPath-DIMOB	MFH0239168.1		ACGRKQ_14010	1360409	1360612	-1	hypothetical protein
1278264	1393004	114740	IslandPath-DIMOB	MFH0239169.1		ACGRKQ_14015	1360622	1360861	-1	hypothetical protein
1278264	1393004	114740	IslandPath-DIMOB	MFH0239170.1		ACGRKQ_14020	1360870	1362765	-1	hypothetical protein
1278264	1393004	114740	IslandPath-DIMOB	MFH0239171.1		ACGRKQ_14025	1363521	1366280	-1	host specificity factor TipJ family phage tail protein
1278264	1393004	114740	IslandPath-DIMOB	MFH0239172.1		ACGRKQ_14030	1366237	1366644	-1	hypothetical protein
1278264	1393004	114740	IslandPath-DIMOB	MFH0239173.1		ACGRKQ_14035	1366641	1367093	-1	DUF1833 family protein
1278264	1393004	114740	IslandPath-DIMOB	MFH0239174.1		ACGRKQ_14040	1367096	1367689	-1	hypothetical protein
1278264	1393004	114740	IslandPath-DIMOB	MFH0239175.1		ACGRKQ_14045	1367689	1369902	-1	hypothetical protein
1278264	1393004	114740	IslandPath-DIMOB	MFH0239176.1		ACGRKQ_14050	1370155	1370505	-1	hypothetical protein
1278264	1393004	114740	IslandPath-DIMOB	MFH0239177.1		ACGRKQ_14055	1370685	1371257	-1	hypothetical protein
1278264	1393004	114740	IslandPath-DIMOB	MFH0239178.1		ACGRKQ_14060	1371272	1371646	-1	hypothetical protein
1278264	1393004	114740	IslandPath-DIMOB	MFH0239179.1		ACGRKQ_14065	1371643	1372080	-1	HK97-gp10 family putative phage morphogenesis protein
1278264	1393004	114740	IslandPath-DIMOB	MFH0239180.1		ACGRKQ_14070	1372099	1372449	-1	phage head closure protein
1278264	1393004	114740	IslandPath-DIMOB	MFH0239181.1		ACGRKQ_14075	1372456	1372788	-1	head-tail connector protein
1278264	1393004	114740	IslandPath-DIMOB	MFH0239182.1		ACGRKQ_14080	1372781	1373161	-1	hypothetical protein
1278264	1393004	114740	IslandPath-DIMOB	MFH0239183.1		ACGRKQ_14085	1373223	1374425	-1	phage major capsid protein
1278264	1393004	114740	IslandPath-DIMOB	MFH0239184.1		ACGRKQ_14090	1374458	1375129	-1	HK97 family phage prohead protease
1278264	1393004	114740	IslandPath-DIMOB	MFH0239185.1		ACGRKQ_14095	1375065	1376264	-1	phage portal protein
1278264	1393004	114740	IslandPath-DIMOB	MFH0239186.1		ACGRKQ_14100	1376415	1378097	-1	terminase large subunit
1278264	1393004	114740	IslandPath-DIMOB	MFH0239187.1		ACGRKQ_14105	1378151	1378603	-1	phage terminase small subunit P27 family
1278264	1393004	114740	IslandPath-DIMOB	MFH0239188.1		ACGRKQ_14110	1378948	1379319	-1	HNH endonuclease
1278264	1393004	114740	IslandPath-DIMOB	MFH0239189.1		ACGRKQ_14115	1379347	1379526	-1	hypothetical protein
1278264	1393004	114740	IslandPath-DIMOB	MFH0239190.1		ACGRKQ_14120	1379526	1380020	-1	hypothetical protein
1278264	1393004	114740	IslandPath-DIMOB	MFH0239191.1		ACGRKQ_14125	1380020	1380286	-1	hypothetical protein
1278264	1393004	114740	IslandPath-DIMOB	MFH0239192.1		ACGRKQ_14130	1380359	1381048	-1	hypothetical protein
1278264	1393004	114740	IslandPath-DIMOB	MFH0239193.1		ACGRKQ_14135	1381244	1381528	1	hypothetical protein
1278264	1393004	114740	IslandPath-DIMOB	MFH0239194.1		ACGRKQ_14140	1381731	1382144	1	hypothetical protein
1278264	1393004	114740	IslandPath-DIMOB	MFH0239195.1		ACGRKQ_14145	1382193	1383017	1	ParA family protein
1278264	1393004	114740	IslandPath-DIMOB	MFH0239196.1		ACGRKQ_14150	1383017	1383478	1	hypothetical protein
1278264	1393004	114740	IslandPath-DIMOB	MFH0239197.1		ACGRKQ_14155	1383481	1384170	1	DUF5677 domain-containing protein
1278264	1393004	114740	IslandPath-DIMOB	MFH0239198.1		ACGRKQ_14160	1384255	1385226	-1	DUF968 domain-containing protein
1278264	1393004	114740	IslandPath-DIMOB	MFH0239199.1		ACGRKQ_14165	1385238	1385543	-1	DUF4406 domain-containing protein
1278264	1393004	114740	IslandPath-DIMOB	MFH0239200.1		ACGRKQ_14170	1385540	1385848	-1	hypothetical protein
1278264	1393004	114740	IslandPath-DIMOB	MFH0239201.1		ACGRKQ_14175	1385845	1386039	-1	hypothetical protein
1278264	1393004	114740	IslandPath-DIMOB	MFH0239202.1		ACGRKQ_14180	1386199	1387173	-1	helix-turn-helix domain-containing protein
1278264	1393004	114740	IslandPath-DIMOB	MFH0239203.1		ACGRKQ_14185	1387164	1387370	-1	hypothetical protein
1278264	1393004	114740	IslandPath-DIMOB	MFH0239204.1		ACGRKQ_14190	1387370	1387543	-1	hypothetical protein
1278264	1393004	114740	IslandPath-DIMOB	MFH0239205.1		ACGRKQ_14195	1387530	1387691	-1	hypothetical protein
1278264	1393004	114740	IslandPath-DIMOB	MFH0239206.1		ACGRKQ_14200	1387724	1387915	-1	hypothetical protein
1278264	1393004	114740	IslandPath-DIMOB	MFH0239207.1		ACGRKQ_14205	1387912	1388421	-1	phage regulatory CII family protein
1278264	1393004	114740	IslandPath-DIMOB	MFH0239208.1		ACGRKQ_14210	1388746	1389501	1	helix-turn-helix transcriptional regulator
1278264	1393004	114740	IslandPath-DIMOB	MFH0239209.1		ACGRKQ_14215	1389680	1390579	1	DUF6694 family lipoprotein
1278264	1393004	114740	IslandPath-DIMOB	MFH0239210.1		ACGRKQ_14220	1390903	1391295	1	hypothetical protein
1278264	1393004	114740	IslandPath-DIMOB	MFH0239211.1		ACGRKQ_14225	1391336	1392154	1	DUF2303 family protein
1278264	1393004	114740	IslandPath-DIMOB	MFH0239212.1		ACGRKQ_14230	1392205	1392582	1	hypothetical protein
1278264	1393004	114740	IslandPath-DIMOB	MFH0239213.1		ACGRKQ_14235	1392584	1392796	1	hypothetical protein
1278264	1393004	114740	IslandPath-DIMOB	MFH0239214.1		ACGRKQ_14240	1392789	1393004	1	hypothetical protein
2066469	2079118	12649	IslandPath-DIMOB	MFH0239791.1		ACGRKQ_17270	2066469	2067673	-1	IS3 family transposase
2066469	2079118	12649	IslandPath-DIMOB	MFH0239792.1	hpt	ACGRKQ_17275	2067793	2068323	-1	hypoxanthine phosphoribosyltransferase
2066469	2079118	12649	IslandPath-DIMOB	MFH0239793.1	opaR	ACGRKQ_17280	2068643	2069257	1	transcriptional regulator OpaR
2066469	2079118	12649	IslandPath-DIMOB	MFH0239794.1	lpdA	ACGRKQ_17285	2069396	2070823	-1	dihydrolipoyl dehydrogenase
2066469	2079118	12649	IslandPath-DIMOB	MFH0239795.1	aceF	ACGRKQ_17290	2071091	2072983	-1	pyruvate dehydrogenase complex dihydrolipoyllysine-residue acetyltransferase
2066469	2079118	12649	IslandPath-DIMOB	MFH0239796.1	aceE	ACGRKQ_17295	2073003	2075666	-1	pyruvate dehydrogenase (acetyl-transferring), homodimeric type
2066469	2079118	12649	IslandPath-DIMOB	MFH0239797.1	pdhR	ACGRKQ_17300	2075715	2076482	-1	pyruvate dehydrogenase complex transcriptional repressor PdhR
2066469	2079118	12649	IslandPath-DIMOB	MFH0239798.1	ampD	ACGRKQ_17305	2076888	2077439	-1	1,6-anhydro-N-acetylmuramyl-L-alanine amidase AmpD
2066469	2079118	12649	IslandPath-DIMOB	MFH0239799.1	nadC	ACGRKQ_17310	2077532	2078419	1	carboxylating nicotinate-nucleotide diphosphorylase
2066469	2079118	12649	IslandPath-DIMOB	MFH0239800.1		ACGRKQ_17315	2078681	2079118	1	prepilin-type N-terminal cleavage/methylation domain-containing protein
3080672	3098047	17375	IslandPath-DIMOB	MFH0240637.1		ACGRKQ_22170	3080672	3081475	-1	MetQ/NlpA family ABC transporter substrate-binding protein
3080672	3098047	17375	IslandPath-DIMOB	MFH0240638.1		ACGRKQ_22175	3082113	3082799	-1	toll/interleukin-1 receptor domain-containing protein
3080672	3098047	17375	IslandPath-DIMOB	MFH0240639.1		ACGRKQ_22180	3082811	3083053	-1	hypothetical protein
3080672	3098047	17375	IslandPath-DIMOB	MFH0240640.1		ACGRKQ_22185	3084098	3084754	-1	hypothetical protein
3080672	3098047	17375	IslandPath-DIMOB	MFH0240641.1		ACGRKQ_22190	3084747	3087860	-1	hypothetical protein
3080672	3098047	17375	IslandPath-DIMOB	MFH0240642.1		ACGRKQ_22195	3087862	3089268	-1	tyrosine-type recombinase/integrase
3080672	3098047	17375	IslandPath-DIMOB	MFH0240643.1		ACGRKQ_22200	3089278	3089871	-1	hypothetical protein
3080672	3098047	17375	IslandPath-DIMOB	MFH0240644.1		ACGRKQ_22205	3089922	3090467	-1	hypothetical protein
3080672	3098047	17375	IslandPath-DIMOB	MFH0240645.1		ACGRKQ_22210	3091075	3092799	-1	UvrD-helicase domain-containing protein
3080672	3098047	17375	IslandPath-DIMOB	MFH0240646.1		ACGRKQ_22215	3092820	3094952	-1	ATP-dependent endonuclease
3080672	3098047	17375	IslandPath-DIMOB	MFH0240647.1	rpoD	ACGRKQ_22225	3096185	3098047	-1	RNA polymerase sigma factor RpoD
3231091	3263526	32435	IslandPath-DIMOB	MFH0240754.1	rppH	ACGRKQ_22790	3231091	3231612	1	RNA pyrophosphohydrolase
3231091	3263526	32435	IslandPath-DIMOB	MFH0240755.1	ptsP	ACGRKQ_22795	3231615	3233861	1	phosphoenolpyruvate--protein phosphotransferase
3231091	3263526	32435	IslandPath-DIMOB	MFH0240756.1		ACGRKQ_22800	3233868	3234659	1	sulfite exporter TauE/SafE family protein
3231091	3263526	32435	IslandPath-DIMOB	MFH0240757.1	lgt	ACGRKQ_22805	3234747	3235568	1	prolipoprotein diacylglyceryl transferase
3231091	3263526	32435	IslandPath-DIMOB			ACGRKQ_22810	3235578	3235907	1	thymidylate synthase
3231091	3263526	32435	IslandPath-DIMOB	MFH0240758.1		ACGRKQ_22815	3235975	3238194	1	hypothetical protein
3231091	3263526	32435	IslandPath-DIMOB	MFH0240759.1		ACGRKQ_22820	3238208	3240085	1	site-specific integrase
3231091	3263526	32435	IslandPath-DIMOB	MFH0240760.1		ACGRKQ_22825	3240099	3240332	1	hypothetical protein
3231091	3263526	32435	IslandPath-DIMOB	MFH0240761.1		ACGRKQ_22830	3240322	3240900	1	hypothetical protein
3231091	3263526	32435	IslandPath-DIMOB	MFH0240762.1		ACGRKQ_22835	3240926	3242257	1	tyrosine-type recombinase/integrase
3231091	3263526	32435	IslandPath-DIMOB	MFH0240763.1		ACGRKQ_22840	3242632	3244416	1	hypothetical protein
3231091	3263526	32435	IslandPath-DIMOB	MFH0240764.1		ACGRKQ_22845	3244793	3245725	1	hypothetical protein
3231091	3263526	32435	IslandPath-DIMOB	MFH0240765.1		ACGRKQ_22850	3245715	3246143	1	hypothetical protein
3231091	3263526	32435	IslandPath-DIMOB	MFH0240766.1		ACGRKQ_22855	3246664	3246876	1	cold-shock protein
3231091	3263526	32435	IslandPath-DIMOB	MFH0240767.1		ACGRKQ_22860	3246996	3247196	1	hypothetical protein
3231091	3263526	32435	IslandPath-DIMOB	MFH0240768.1		ACGRKQ_22865	3247262	3247420	1	hypothetical protein
3231091	3263526	32435	IslandPath-DIMOB	MFH0240769.1		ACGRKQ_22870	3248226	3248381	-1	hypothetical protein
3231091	3263526	32435	IslandPath-DIMOB	MFH0240770.1		ACGRKQ_22875	3248584	3248793	-1	cold-shock protein
3231091	3263526	32435	IslandPath-DIMOB	MFH0240771.1		ACGRKQ_22880	3249634	3250035	-1	hypothetical protein
3231091	3263526	32435	IslandPath-DIMOB	MFH0240772.1		ACGRKQ_22885	3250028	3250921	-1	hypothetical protein
3231091	3263526	32435	IslandPath-DIMOB	MFH0240773.1		ACGRKQ_22890	3251080	3251289	-1	helix-turn-helix domain-containing protein
3231091	3263526	32435	IslandPath-DIMOB	MFH0240774.1		ACGRKQ_22895	3251395	3251934	1	hypothetical protein
3231091	3263526	32435	IslandPath-DIMOB	MFH0240775.1		ACGRKQ_22900	3251924	3253243	1	HipA domain-containing protein
3231091	3263526	32435	IslandPath-DIMOB	MFH0240776.1		ACGRKQ_22905	3253308	3253505	1	hypothetical protein
3231091	3263526	32435	IslandPath-DIMOB	MFH0240777.1		ACGRKQ_22910	3253738	3254100	1	transcriptional regulator
3231091	3263526	32435	IslandPath-DIMOB	MFH0240778.1		ACGRKQ_22915	3254219	3255331	1	metallophosphoesterase family protein
3231091	3263526	32435	IslandPath-DIMOB	MFH0240779.1		ACGRKQ_22920	3255407	3255673	1	EutP/PduV family microcompartment system protein
3231091	3263526	32435	IslandPath-DIMOB	MFH0240780.1		ACGRKQ_22925	3255674	3257200	1	hypothetical protein
3231091	3263526	32435	IslandPath-DIMOB	MFH0240781.1		ACGRKQ_22930	3257200	3258108	1	hypothetical protein
3231091	3263526	32435	IslandPath-DIMOB	MFH0240782.1		ACGRKQ_22935	3258189	3259040	-1	thymidylate synthase
3231091	3263526	32435	IslandPath-DIMOB			ACGRKQ_22940	3259218	3259745	1	thymidylate synthase
3231091	3263526	32435	IslandPath-DIMOB			ACGRKQ_22945	3259816	3260957	-1	flavohemoglobin expression-modulating QEGLA motif protein
3231091	3263526	32435	IslandPath-DIMOB	MFH0240783.1		ACGRKQ_22950	3261105	3262250	-1	Na/Pi symporter
3231091	3263526	32435	IslandPath-DIMOB	MFH0240784.1	nhaR	ACGRKQ_22955	3262636	3263526	1	transcriptional activator NhaR
3916086	3956979	40893	IslandPath-DIMOB	MFH0237033.1		ACGRKQ_02640	3916086	3917804	-1	hypothetical protein
3916086	3956979	40893	IslandPath-DIMOB			ACGRKQ_02645	3918572	3929691	-1	tandem large repeat
3916086	3956979	40893	IslandPath-DIMOB	MFH0237034.1		ACGRKQ_02650	3929945	3930919	1	peptidoglycan DD-metalloendopeptidase family protein
3916086	3956979	40893	IslandPath-DIMOB	MFH0237035.1		ACGRKQ_02655	3931259	3931897	-1	CatB-related O-acetyltransferase
3916086	3956979	40893	IslandPath-DIMOB	MFH0237036.1	ampC	ACGRKQ_02660	3931992	3933143	-1	class C beta-lactamase
3916086	3956979	40893	IslandPath-DIMOB	MFH0237037.1		ACGRKQ_02665	3933503	3934906	1	PLP-dependent aminotransferase family protein
3916086	3956979	40893	IslandPath-DIMOB	MFH0237038.1		ACGRKQ_02670	3935009	3935182	-1	hypothetical protein
3916086	3956979	40893	IslandPath-DIMOB	MFH0237039.1		ACGRKQ_02675	3935416	3940983	-1	Ig-like domain-containing protein
3916086	3956979	40893	IslandPath-DIMOB	MFH0237040.1		ACGRKQ_02680	3940973	3945046	-1	beta strand repeat-containing protein
3916086	3956979	40893	IslandPath-DIMOB	MFH0237041.1		ACGRKQ_02685	3945167	3945781	-1	phage tail protein
3916086	3956979	40893	IslandPath-DIMOB	MFH0237042.1		ACGRKQ_02690	3945928	3946875	-1	formyltransferase family protein
3916086	3956979	40893	IslandPath-DIMOB	MFH0237043.1		ACGRKQ_02695	3946883	3948181	-1	hypothetical protein
3916086	3956979	40893	IslandPath-DIMOB	MFH0237044.1		ACGRKQ_02700	3949549	3952221	1	ATP-binding protein
3916086	3956979	40893	IslandPath-DIMOB	MFH0237045.1		ACGRKQ_02705	3952356	3952829	-1	DUF1842 domain-containing protein
3916086	3956979	40893	IslandPath-DIMOB	MFH0237046.1		ACGRKQ_02710	3953113	3954804	1	FAD-binding oxidoreductase
3916086	3956979	40893	IslandPath-DIMOB	MFH0237047.1		ACGRKQ_02715	3954892	3955218	1	hypothetical protein
3916086	3956979	40893	IslandPath-DIMOB	MFH0237048.1		ACGRKQ_02720	3955690	3956979	1	linear amide C-N hydrolase
5088540	5104829	16289	IslandPath-DIMOB	MFH0238025.1		ACGRKQ_07845	5088540	5089733	1	acetate/propionate family kinase
5088540	5104829	16289	IslandPath-DIMOB	MFH0238026.1		ACGRKQ_07850	5089802	5090731	-1	LysR family transcriptional regulator
5088540	5104829	16289	IslandPath-DIMOB			ACGRKQ_07855	5090860	5091772	1	alpha/beta hydrolase
5088540	5104829	16289	IslandPath-DIMOB	MFH0238027.1		ACGRKQ_07860	5091845	5092783	1	alpha/beta hydrolase
5088540	5104829	16289	IslandPath-DIMOB	MFH0238028.1		ACGRKQ_07865	5092989	5093291	1	Fis family transcriptional regulator
5088540	5104829	16289	IslandPath-DIMOB	MFH0240823.1		ACGRKQ_23175	5094600	5095475	1	Eco47II family restriction endonuclease
5088540	5104829	16289	IslandPath-DIMOB	MFH0240824.1		ACGRKQ_23180	5096293	5096748	-1	hypothetical protein
5088540	5104829	16289	IslandPath-DIMOB	MFH0240825.1		ACGRKQ_23185	5096773	5097822	-1	DUF6157 family protein
5088540	5104829	16289	IslandPath-DIMOB	MFH0240826.1		ACGRKQ_23190	5097844	5098392	-1	recombinase family protein
5088540	5104829	16289	IslandPath-DIMOB	MFH0240827.1		ACGRKQ_23195	5098535	5099557	-1	HNH endonuclease
5088540	5104829	16289	IslandPath-DIMOB	MFH0240828.1		ACGRKQ_23200	5099612	5100220	-1	recombinase family protein
5088540	5104829	16289	IslandPath-DIMOB	MFH0240829.1		ACGRKQ_23205	5100836	5101909	-1	replication initiation protein
5088540	5104829	16289	IslandPath-DIMOB	MFH0240830.1		ACGRKQ_23210	5102853	5103575	1	hypothetical protein
5088540	5104829	16289	IslandPath-DIMOB	MFH0240831.1		ACGRKQ_23215	5103565	5104314	1	hypothetical protein
5088540	5104829	16289	IslandPath-DIMOB	MFH0240832.1		ACGRKQ_23220	5104311	5104829	1	metal-dependent hydrolase
817284	825237	7953	SIGI-HMM	MFH0238711.1		ACGRKQ_11620	817284	817514	-1	hypothetical protein
817284	825237	7953	SIGI-HMM	MFH0238712.1		ACGRKQ_11625	817644	818282	-1	DJ-1/PfpI family protein
817284	825237	7953	SIGI-HMM	MFH0238713.1		ACGRKQ_11630	818448	818846	-1	VOC family protein
817284	825237	7953	SIGI-HMM	MFH0238714.1		ACGRKQ_11635	819052	819624	-1	hypothetical protein
817284	825237	7953	SIGI-HMM	MFH0238715.1		ACGRKQ_11640	819817	820266	-1	nuclear transport factor 2 family protein
817284	825237	7953	SIGI-HMM	MFH0238716.1		ACGRKQ_11645	820395	820784	-1	lysozyme inhibitor LprI family protein
817284	825237	7953	SIGI-HMM	MFH0238717.1		ACGRKQ_11650	821190	821441	-1	TIGR03643 family protein
817284	825237	7953	SIGI-HMM	MFH0238718.1		ACGRKQ_11655	821540	822040	-1	GNAT family N-acetyltransferase
817284	825237	7953	SIGI-HMM	MFH0238719.1		ACGRKQ_11660	822191	822571	-1	hypothetical protein
817284	825237	7953	SIGI-HMM	MFH0238720.1		ACGRKQ_11665	822725	823129	-1	DUF1801 domain-containing protein
817284	825237	7953	SIGI-HMM	MFH0238721.1		ACGRKQ_11670	823271	823603	-1	YnfA family protein
817284	825237	7953	SIGI-HMM	MFH0238722.1		ACGRKQ_11675	823668	824135	-1	Sbal_3080 family lipoprotein
817284	825237	7953	SIGI-HMM	MFH0238723.1		ACGRKQ_11680	824554	825237	-1	DUF4336 domain-containing protein
1055490	1060705	5215	SIGI-HMM	MFH0238908.1		ACGRKQ_12645	1055490	1055846	1	hypothetical protein
1055490	1060705	5215	SIGI-HMM	MFH0238909.1		ACGRKQ_12650	1055960	1057141	1	FIST signal transduction protein
1055490	1060705	5215	SIGI-HMM	MFH0238910.1		ACGRKQ_12655	1057131	1058852	1	ATP-binding protein
1055490	1060705	5215	SIGI-HMM	MFH0238911.1		ACGRKQ_12660	1059491	1059814	-1	hypothetical protein
1055490	1060705	5215	SIGI-HMM	MFH0238912.1		ACGRKQ_12665	1059929	1060240	-1	DUF3634 family protein
1055490	1060705	5215	SIGI-HMM	MFH0238913.1	matP	ACGRKQ_12670	1060256	1060705	-1	macrodomain Ter protein MatP
1158570	1169879	11309	SIGI-HMM	MFH0238967.1		ACGRKQ_12965	1158570	1159088	1	cysteine hydrolase family protein
1158570	1169879	11309	SIGI-HMM	MFH0238968.1		ACGRKQ_12970	1159209	1159970	1	transporter substrate-binding domain-containing protein
1158570	1169879	11309	SIGI-HMM	MFH0238969.1		ACGRKQ_12975	1160068	1161141	-1	permease
1158570	1169879	11309	SIGI-HMM	MFH0238970.1		ACGRKQ_12980	1161488	1162480	1	zinc-binding dehydrogenase
1158570	1169879	11309	SIGI-HMM	MFH0238971.1		ACGRKQ_12985	1162628	1163530	-1	homocysteine S-methyltransferase family protein
1158570	1169879	11309	SIGI-HMM	MFH0238972.1		ACGRKQ_12990	1163807	1164541	-1	amino acid ABC transporter ATP-binding protein
1158570	1169879	11309	SIGI-HMM	MFH0238973.1		ACGRKQ_12995	1164556	1165503	-1	amino acid ABC transporter permease
1158570	1169879	11309	SIGI-HMM	MFH0238974.1		ACGRKQ_13000	1165639	1166427	-1	transporter substrate-binding domain-containing protein
1158570	1169879	11309	SIGI-HMM	MFH0238975.1		ACGRKQ_13005	1166889	1167233	1	DUF3316 domain-containing protein
1158570	1169879	11309	SIGI-HMM	MFH0238976.1		ACGRKQ_13010	1167841	1168815	-1	porin
1158570	1169879	11309	SIGI-HMM	MFH0238977.1		ACGRKQ_13015	1168956	1169879	-1	LysR family transcriptional regulator
1277630	1287346	9716	SIGI-HMM	MFH0239075.1		ACGRKQ_13520	1277630	1278094	-1	DUF2846 domain-containing protein
1277630	1287346	9716	SIGI-HMM	MFH0239076.1		ACGRKQ_13525	1278264	1278890	-1	LysE family translocator
1277630	1287346	9716	SIGI-HMM	MFH0239077.1		ACGRKQ_13530	1279218	1279844	-1	LysE family translocator
1277630	1287346	9716	SIGI-HMM			ACGRKQ_13535	1279974	1280326	-1	DUF1428 domain-containing protein
1277630	1287346	9716	SIGI-HMM	MFH0239078.1		ACGRKQ_13540	1280424	1281029	-1	hypothetical protein
1277630	1287346	9716	SIGI-HMM	MFH0239079.1		ACGRKQ_13545	1281122	1281418	-1	antibiotic biosynthesis monooxygenase family protein
1277630	1287346	9716	SIGI-HMM	MFH0239080.1		ACGRKQ_13550	1281562	1281849	-1	putative quinol monooxygenase
1277630	1287346	9716	SIGI-HMM	MFH0239081.1		ACGRKQ_13555	1281987	1282628	-1	alanine--tRNA ligase-related protein
1277630	1287346	9716	SIGI-HMM	MFH0239082.1		ACGRKQ_13560	1282771	1283316	-1	GNAT family N-acetyltransferase
1277630	1287346	9716	SIGI-HMM	MFH0239083.1		ACGRKQ_13565	1283570	1284133	-1	sugar O-acetyltransferase
1277630	1287346	9716	SIGI-HMM	MFH0239084.1		ACGRKQ_13570	1284265	1284678	-1	RDD family protein
1277630	1287346	9716	SIGI-HMM	MFH0239085.1		ACGRKQ_13575	1284820	1285428	-1	pyridoxamine 5'-phosphate oxidase family protein
1277630	1287346	9716	SIGI-HMM	MFH0239086.1		ACGRKQ_13580	1285572	1285973	-1	DUF2007 domain-containing protein
1277630	1287346	9716	SIGI-HMM	MFH0239087.1		ACGRKQ_13585	1286078	1286599	-1	GNAT family N-acetyltransferase
1277630	1287346	9716	SIGI-HMM	MFH0239088.1		ACGRKQ_13590	1286750	1287346	1	hypothetical protein
1288607	1296122	7515	SIGI-HMM	MFH0239089.1		ACGRKQ_13600	1288607	1288972	-1	DUF6404 family protein
1288607	1296122	7515	SIGI-HMM	MFH0239090.1		ACGRKQ_13605	1289140	1289739	-1	hypothetical protein
1288607	1296122	7515	SIGI-HMM	MFH0239091.1		ACGRKQ_13610	1289933	1290181	1	type II toxin-antitoxin system Phd/YefM family antitoxin
1288607	1296122	7515	SIGI-HMM	MFH0239092.1		ACGRKQ_13615	1290171	1290461	1	type II toxin-antitoxin system RelE/ParE family toxin
1288607	1296122	7515	SIGI-HMM	MFH0239093.1		ACGRKQ_13620	1290587	1291450	-1	hypothetical protein
1288607	1296122	7515	SIGI-HMM			ACGRKQ_13625	1291807	1292310	1	MFS transporter
1288607	1296122	7515	SIGI-HMM		tnpA	ACGRKQ_13630	1292316	1292531	-1	IS200/IS605 family transposase
1288607	1296122	7515	SIGI-HMM	MFH0239094.1		ACGRKQ_13635	1292641	1293336	-1	4'-phosphopantetheinyl transferase
1288607	1296122	7515	SIGI-HMM	MFH0239095.1		ACGRKQ_13640	1293550	1293699	-1	hypothetical protein
1288607	1296122	7515	SIGI-HMM			ACGRKQ_13645	1293703	1293940	-1	transposase
1288607	1296122	7515	SIGI-HMM	MFH0239096.1		ACGRKQ_13650	1294236	1295312	1	3-deoxy-7-phosphoheptulonate synthase
1288607	1296122	7515	SIGI-HMM	MFH0239097.1		ACGRKQ_13655	1295343	1296122	-1	2,3-dihydro-2,3-dihydroxybenzoate dehydrogenase
1323346	1360861	37515	SIGI-HMM	MFH0239115.1		ACGRKQ_13745	1323346	1323711	1	hypothetical protein
1323346	1360861	37515	SIGI-HMM	MFH0239116.1		ACGRKQ_13750	1323897	1324433	-1	nucleotidyltransferase family protein
1323346	1360861	37515	SIGI-HMM	MFH0239117.1		ACGRKQ_13755	1324578	1325537	-1	phosphotransferase
1323346	1360861	37515	SIGI-HMM	MFH0239118.1		ACGRKQ_13760	1325679	1326110	-1	T6SS immunity protein Tdi1 domain-containing protein
1323346	1360861	37515	SIGI-HMM	MFH0239119.1		ACGRKQ_13765	1326269	1326451	-1	DUF6572 domain-containing protein
1323346	1360861	37515	SIGI-HMM	MFH0239120.1		ACGRKQ_13770	1326390	1326599	-1	DUF6572 domain-containing protein
1323346	1360861	37515	SIGI-HMM	MFH0239121.1		ACGRKQ_13775	1326741	1327454	-1	hypothetical protein
1323346	1360861	37515	SIGI-HMM	MFH0239122.1		ACGRKQ_13780	1327616	1328014	-1	DUF6232 family protein
1323346	1360861	37515	SIGI-HMM	MFH0239123.1		ACGRKQ_13785	1328150	1329295	-1	DUF6602 domain-containing protein
1323346	1360861	37515	SIGI-HMM	MFH0239124.1		ACGRKQ_13790	1329430	1330035	-1	hypothetical protein
1323346	1360861	37515	SIGI-HMM	MFH0239125.1		ACGRKQ_13795	1330787	1331119	-1	hypothetical protein
1323346	1360861	37515	SIGI-HMM	MFH0239126.1		ACGRKQ_13800	1331307	1331783	-1	GNAT family N-acetyltransferase
1323346	1360861	37515	SIGI-HMM	MFH0239127.1		ACGRKQ_13805	1331924	1332697	-1	NERD domain-containing protein
1323346	1360861	37515	SIGI-HMM	MFH0239128.1		ACGRKQ_13810	1332835	1333518	-1	hypothetical protein
1323346	1360861	37515	SIGI-HMM	MFH0239129.1		ACGRKQ_13815	1333654	1334082	-1	GNAT family N-acetyltransferase
1323346	1360861	37515	SIGI-HMM	MFH0239130.1		ACGRKQ_13820	1334222	1335214	-1	DUF4238 domain-containing protein
1323346	1360861	37515	SIGI-HMM	MFH0239131.1		ACGRKQ_13825	1335369	1335656	-1	hypothetical protein
1323346	1360861	37515	SIGI-HMM	MFH0239132.1		ACGRKQ_13830	1335822	1336157	-1	threonyl-tRNA synthetase
1323346	1360861	37515	SIGI-HMM	MFH0239133.1		ACGRKQ_13835	1336150	1336476	-1	HNH endonuclease
1323346	1360861	37515	SIGI-HMM	MFH0239134.1		ACGRKQ_13840	1336672	1337172	-1	GNAT family N-acetyltransferase
1323346	1360861	37515	SIGI-HMM	MFH0239135.1		ACGRKQ_13845	1337360	1337722	-1	hypothetical protein
1323346	1360861	37515	SIGI-HMM	MFH0239136.1		ACGRKQ_13850	1337939	1338214	-1	hypothetical protein
1323346	1360861	37515	SIGI-HMM	MFH0239137.1		ACGRKQ_13855	1339003	1339398	-1	ACT domain-containing protein
1323346	1360861	37515	SIGI-HMM	MFH0239138.1		ACGRKQ_13860	1339559	1339861	-1	type II toxin-antitoxin system RelE/ParE family toxin
1323346	1360861	37515	SIGI-HMM	MFH0239139.1		ACGRKQ_13865	1339849	1340106	-1	type II toxin-antitoxin system Phd/YefM family antitoxin
1323346	1360861	37515	SIGI-HMM	MFH0239140.1		ACGRKQ_13870	1340297	1341034	-1	hypothetical protein
1323346	1360861	37515	SIGI-HMM	MFH0239141.1		ACGRKQ_13875	1341063	1342343	-1	hypothetical protein
1323346	1360861	37515	SIGI-HMM	MFH0239142.1		ACGRKQ_13880	1342484	1342882	-1	DUF6232 family protein
1323346	1360861	37515	SIGI-HMM	MFH0239143.1		ACGRKQ_13885	1343573	1344364	-1	DUF3800 domain-containing protein
1323346	1360861	37515	SIGI-HMM	MFH0239144.1		ACGRKQ_13890	1344530	1344979	-1	hypothetical protein
1323346	1360861	37515	SIGI-HMM	MFH0239145.1		ACGRKQ_13895	1345115	1345588	-1	HAD family hydrolase
1323346	1360861	37515	SIGI-HMM	MFH0239146.1		ACGRKQ_13900	1345782	1346030	1	type II toxin-antitoxin system Phd/YefM family antitoxin
1323346	1360861	37515	SIGI-HMM	MFH0239147.1		ACGRKQ_13905	1346020	1346310	1	type II toxin-antitoxin system RelE/ParE family toxin
1323346	1360861	37515	SIGI-HMM	MFH0239148.1		ACGRKQ_13910	1346460	1346987	-1	DUF2846 domain-containing protein
1323346	1360861	37515	SIGI-HMM	MFH0239149.1		ACGRKQ_13915	1347140	1347526	-1	hypothetical protein
1323346	1360861	37515	SIGI-HMM	MFH0239150.1		ACGRKQ_13920	1347663	1347941	-1	hypothetical protein
1323346	1360861	37515	SIGI-HMM	MFH0239151.1		ACGRKQ_13925	1348201	1348485	1	type II toxin-antitoxin system RelB/DinJ family antitoxin
1323346	1360861	37515	SIGI-HMM	MFH0239152.1		ACGRKQ_13930	1348482	1348760	1	type II toxin-antitoxin system mRNA interferase toxin, RelE/StbE family
1323346	1360861	37515	SIGI-HMM	MFH0239153.1		ACGRKQ_13935	1348897	1349445	-1	hypothetical protein
1323346	1360861	37515	SIGI-HMM	MFH0239154.1		ACGRKQ_13940	1349646	1349969	-1	hypothetical protein
1323346	1360861	37515	SIGI-HMM	MFH0239155.1		ACGRKQ_13945	1350097	1350840	-1	hypothetical protein
1323346	1360861	37515	SIGI-HMM	MFH0239156.1		ACGRKQ_13950	1351523	1351948	-1	hypothetical protein
1323346	1360861	37515	SIGI-HMM	MFH0239157.1		ACGRKQ_13955	1352097	1352459	-1	VOC family protein
1323346	1360861	37515	SIGI-HMM	MFH0239158.1		ACGRKQ_13960	1353123	1353506	-1	lysozyme inhibitor LprI family protein
1323346	1360861	37515	SIGI-HMM	MFH0239159.1		ACGRKQ_13965	1353621	1354535	-1	hypothetical protein
1323346	1360861	37515	SIGI-HMM	MFH0239160.1		ACGRKQ_13970	1354677	1355318	-1	hypothetical protein
1323346	1360861	37515	SIGI-HMM	MFH0239161.1		ACGRKQ_13975	1356024	1356269	-1	DUF2442 domain-containing protein
1323346	1360861	37515	SIGI-HMM	MFH0239162.1		ACGRKQ_13980	1356247	1356567	-1	DUF4160 domain-containing protein
1323346	1360861	37515	SIGI-HMM	MFH0239163.1		ACGRKQ_13985	1356798	1357229	-1	hypothetical protein
1323346	1360861	37515	SIGI-HMM	MFH0239164.1		ACGRKQ_13990	1357387	1357722	-1	energy transducer TonB
1323346	1360861	37515	SIGI-HMM	MFH0239165.1		ACGRKQ_13995	1357859	1358329	-1	GNAT family N-acetyltransferase
1323346	1360861	37515	SIGI-HMM	MFH0239166.1		ACGRKQ_14000	1358476	1358841	-1	hypothetical protein
1323346	1360861	37515	SIGI-HMM	MFH0239167.1		ACGRKQ_14005	1359086	1360057	1	integron integrase
1323346	1360861	37515	SIGI-HMM	MFH0239168.1		ACGRKQ_14010	1360409	1360612	-1	hypothetical protein
1323346	1360861	37515	SIGI-HMM	MFH0239169.1		ACGRKQ_14015	1360622	1360861	-1	hypothetical protein
1951360	1956369	5009	SIGI-HMM	MFH0239701.1		ACGRKQ_16800	1951360	1952004	-1	response regulator transcription factor
1951360	1956369	5009	SIGI-HMM	MFH0239702.1		ACGRKQ_16805	1952573	1953502	1	dentin sialophosphoprotein
1951360	1956369	5009	SIGI-HMM	MFH0239703.1		ACGRKQ_16810	1953523	1953846	1	carbon storage regulator
1951360	1956369	5009	SIGI-HMM	MFH0239704.1		ACGRKQ_16815	1953852	1954544	1	C39 family peptidase
1951360	1956369	5009	SIGI-HMM	MFH0239705.1		ACGRKQ_16820	1954583	1955149	1	hypothetical protein
1951360	1956369	5009	SIGI-HMM	MFH0239706.1		ACGRKQ_16825	1955374	1956369	-1	transporter
2920672	2931791	11119	SIGI-HMM	MFH0240487.1		ACGRKQ_21385	2920672	2922420	1	polysaccharide biosynthesis/export family protein
2920672	2931791	11119	SIGI-HMM	MFH0240488.1		ACGRKQ_21390	2922580	2923686	1	phosphoribosylamine--glycine ligase
2920672	2931791	11119	SIGI-HMM	MFH0240489.1		ACGRKQ_21395	2923725	2924714	1	SIS domain-containing protein
2920672	2931791	11119	SIGI-HMM	MFH0240490.1		ACGRKQ_21400	2924715	2925497	1	ABC transporter permease
2920672	2931791	11119	SIGI-HMM	MFH0240491.1		ACGRKQ_21405	2925494	2926147	1	ABC transporter ATP-binding protein
2920672	2931791	11119	SIGI-HMM	MFH0240492.1		ACGRKQ_21410	2926144	2927289	1	capsule biosynthesis protein
2920672	2931791	11119	SIGI-HMM	MFH0240493.1		ACGRKQ_21415	2927427	2928167	1	acyltransferase
2920672	2931791	11119	SIGI-HMM	MFH0240494.1		ACGRKQ_21420	2928173	2928604	1	adenylyltransferase/cytidyltransferase family protein
2920672	2931791	11119	SIGI-HMM	MFH0240495.1		ACGRKQ_21425	2928601	2929683	1	CDP-glycerol glycerophosphotransferase family protein
2920672	2931791	11119	SIGI-HMM	MFH0240496.1		ACGRKQ_21430	2929691	2931571	1	hypothetical protein
2920672	2931791	11119	SIGI-HMM	MFH0240497.1		ACGRKQ_21435	2931561	2931791	1	hypothetical protein
2920672	2931791	11119	SIGI-HMM	MFH0240498.1		ACGRKQ_21440	2931784	2933742	1	capsular polysaccharide biosynthesis protein
2940335	2949150	8815	SIGI-HMM	MFH0240504.1		ACGRKQ_21470	2940335	2940709	1	four helix bundle protein
2940335	2949150	8815	SIGI-HMM	MFH0240505.1		ACGRKQ_21475	2940783	2941796	1	NAD-dependent epimerase/dehydratase family protein
2940335	2949150	8815	SIGI-HMM	MFH0240506.1		ACGRKQ_21480	2941807	2942238	1	serine O-acetyltransferase
2940335	2949150	8815	SIGI-HMM	MFH0240507.1		ACGRKQ_21485	2942238	2943611	1	lipopolysaccharide biosynthesis protein
2940335	2949150	8815	SIGI-HMM	MFH0240508.1		ACGRKQ_21490	2943589	2944701	1	O-antigen ligase family protein
2940335	2949150	8815	SIGI-HMM	MFH0240509.1		ACGRKQ_21495	2944694	2945851	1	glycosyltransferase
2940335	2949150	8815	SIGI-HMM	MFH0240510.1		ACGRKQ_21500	2945848	2946939	1	glycosyltransferase
2940335	2949150	8815	SIGI-HMM	MFH0240511.1		ACGRKQ_21505	2946929	2948053	1	glycosyltransferase family 4 protein
2940335	2949150	8815	SIGI-HMM	MFH0240512.1		ACGRKQ_21510	2948037	2948633	1	sugar transferase
2940335	2949150	8815	SIGI-HMM	MFH0240513.1		ACGRKQ_21515	2948626	2949150	1	acyltransferase
2940335	2949150	8815	SIGI-HMM	MFH0240514.1		ACGRKQ_21520	2949143	2950318	1	DegT/DnrJ/EryC1/StrS family aminotransferase
3080672	3092799	12127	SIGI-HMM	MFH0240637.1		ACGRKQ_22170	3080672	3081475	-1	MetQ/NlpA family ABC transporter substrate-binding protein
3080672	3092799	12127	SIGI-HMM	MFH0240638.1		ACGRKQ_22175	3082113	3082799	-1	toll/interleukin-1 receptor domain-containing protein
3080672	3092799	12127	SIGI-HMM	MFH0240639.1		ACGRKQ_22180	3082811	3083053	-1	hypothetical protein
3080672	3092799	12127	SIGI-HMM	MFH0240640.1		ACGRKQ_22185	3084098	3084754	-1	hypothetical protein
3080672	3092799	12127	SIGI-HMM	MFH0240641.1		ACGRKQ_22190	3084747	3087860	-1	hypothetical protein
3080672	3092799	12127	SIGI-HMM	MFH0240642.1		ACGRKQ_22195	3087862	3089268	-1	tyrosine-type recombinase/integrase
3080672	3092799	12127	SIGI-HMM	MFH0240643.1		ACGRKQ_22200	3089278	3089871	-1	hypothetical protein
3080672	3092799	12127	SIGI-HMM	MFH0240644.1		ACGRKQ_22205	3089922	3090467	-1	hypothetical protein
3080672	3092799	12127	SIGI-HMM	MFH0240645.1		ACGRKQ_22210	3091075	3092799	-1	UvrD-helicase domain-containing protein
3235578	3259040	23462	SIGI-HMM			ACGRKQ_22810	3235578	3235907	1	thymidylate synthase
3235578	3259040	23462	SIGI-HMM	MFH0240758.1		ACGRKQ_22815	3235975	3238194	1	hypothetical protein
3235578	3259040	23462	SIGI-HMM	MFH0240759.1		ACGRKQ_22820	3238208	3240085	1	site-specific integrase
3235578	3259040	23462	SIGI-HMM	MFH0240760.1		ACGRKQ_22825	3240099	3240332	1	hypothetical protein
3235578	3259040	23462	SIGI-HMM	MFH0240761.1		ACGRKQ_22830	3240322	3240900	1	hypothetical protein
3235578	3259040	23462	SIGI-HMM	MFH0240762.1		ACGRKQ_22835	3240926	3242257	1	tyrosine-type recombinase/integrase
3235578	3259040	23462	SIGI-HMM	MFH0240763.1		ACGRKQ_22840	3242632	3244416	1	hypothetical protein
3235578	3259040	23462	SIGI-HMM	MFH0240764.1		ACGRKQ_22845	3244793	3245725	1	hypothetical protein
3235578	3259040	23462	SIGI-HMM	MFH0240765.1		ACGRKQ_22850	3245715	3246143	1	hypothetical protein
3235578	3259040	23462	SIGI-HMM	MFH0240766.1		ACGRKQ_22855	3246664	3246876	1	cold-shock protein
3235578	3259040	23462	SIGI-HMM	MFH0240767.1		ACGRKQ_22860	3246996	3247196	1	hypothetical protein
3235578	3259040	23462	SIGI-HMM	MFH0240768.1		ACGRKQ_22865	3247262	3247420	1	hypothetical protein
3235578	3259040	23462	SIGI-HMM	MFH0240769.1		ACGRKQ_22870	3248226	3248381	-1	hypothetical protein
3235578	3259040	23462	SIGI-HMM	MFH0240770.1		ACGRKQ_22875	3248584	3248793	-1	cold-shock protein
3235578	3259040	23462	SIGI-HMM	MFH0240771.1		ACGRKQ_22880	3249634	3250035	-1	hypothetical protein
3235578	3259040	23462	SIGI-HMM	MFH0240772.1		ACGRKQ_22885	3250028	3250921	-1	hypothetical protein
3235578	3259040	23462	SIGI-HMM	MFH0240773.1		ACGRKQ_22890	3251080	3251289	-1	helix-turn-helix domain-containing protein
3235578	3259040	23462	SIGI-HMM	MFH0240774.1		ACGRKQ_22895	3251395	3251934	1	hypothetical protein
3235578	3259040	23462	SIGI-HMM	MFH0240775.1		ACGRKQ_22900	3251924	3253243	1	HipA domain-containing protein
3235578	3259040	23462	SIGI-HMM	MFH0240776.1		ACGRKQ_22905	3253308	3253505	1	hypothetical protein
3235578	3259040	23462	SIGI-HMM	MFH0240777.1		ACGRKQ_22910	3253738	3254100	1	transcriptional regulator
3235578	3259040	23462	SIGI-HMM	MFH0240778.1		ACGRKQ_22915	3254219	3255331	1	metallophosphoesterase family protein
3235578	3259040	23462	SIGI-HMM	MFH0240779.1		ACGRKQ_22920	3255407	3255673	1	EutP/PduV family microcompartment system protein
3235578	3259040	23462	SIGI-HMM	MFH0240780.1		ACGRKQ_22925	3255674	3257200	1	hypothetical protein
3235578	3259040	23462	SIGI-HMM	MFH0240781.1		ACGRKQ_22930	3257200	3258108	1	hypothetical protein
3235578	3259040	23462	SIGI-HMM	MFH0240782.1		ACGRKQ_22935	3258189	3259040	-1	thymidylate synthase
3301559	3306339	4780	SIGI-HMM	MFH0240819.1	ybcW	ACGRKQ_23145	3301559	3301765	-1	protein YbcW
3301559	3306339	4780	SIGI-HMM	MFH0240820.1		ACGRKQ_23150	3302051	3302461	1	DUF1398 domain-containing protein
3301559	3306339	4780	SIGI-HMM	MFH0240821.1	bor	ACGRKQ_23155	3302751	3303044	1	serum resistance lipoprotein Bor
3301559	3306339	4780	SIGI-HMM		rzpD	ACGRKQ_23160	3303076	3303536	-1	prophage endopeptidase RzpD
3301559	3306339	4780	SIGI-HMM	MFH0240822.1		ACGRKQ_23165	3303533	3303970	-1	glycoside hydrolase family protein
3301559	3306339	4780	SIGI-HMM			ACGRKQ_23170	3303993	3304316	-1	phage holin, lambda family
3301559	3306339	4780	SIGI-HMM	MFH0240815.1		ACGRKQ_23120	3305653	3306339	-1	SinI family restriction endonuclease
3308350	3314423	6073	SIGI-HMM	MFH0240816.1		ACGRKQ_23130	3308350	3309138	1	TdeIII family type II restriction endonuclease
3308350	3314423	6073	SIGI-HMM	MFH0240817.1		ACGRKQ_23135	3309196	3310464	-1	DNA cytosine methyltransferase
3308350	3314423	6073	SIGI-HMM	MFH0236533.1		ACGRKQ_00005	3311465	3312580	1	alpha/beta hydrolase family protein
3308350	3314423	6073	SIGI-HMM	MFH0236534.1		ACGRKQ_00010	3312700	3313506	-1	sulfite exporter TauE/SafE family protein
3308350	3314423	6073	SIGI-HMM	MFH0236535.1		ACGRKQ_00015	3313629	3314423	1	AraC family transcriptional regulator
3424082	3429213	5131	SIGI-HMM	MFH0236633.1		ACGRKQ_00525	3424082	3424273	-1	hypothetical protein
3424082	3429213	5131	SIGI-HMM	MFH0236634.1		ACGRKQ_00530	3424308	3424643	-1	Hpt domain-containing protein
3424082	3429213	5131	SIGI-HMM	MFH0236635.1		ACGRKQ_00535	3425090	3427240	-1	serine/threonine-protein kinase
3424082	3429213	5131	SIGI-HMM	MFH0236636.1	tagH	ACGRKQ_00540	3427553	3428746	1	type VI secretion system-associated FHA domain protein TagH
3424082	3429213	5131	SIGI-HMM	MFH0236637.1	tssJ	ACGRKQ_00545	3428758	3429213	1	type VI secretion system lipoprotein TssJ
3480901	3485057	4156	SIGI-HMM	MFH0236673.1		ACGRKQ_00780	3480901	3482106	-1	diguanylate cyclase domain-containing protein
3480901	3485057	4156	SIGI-HMM	MFH0236674.1		ACGRKQ_00785	3482436	3483224	-1	ABC transporter substrate-binding protein
3480901	3485057	4156	SIGI-HMM	MFH0236675.1		ACGRKQ_00790	3483452	3484411	-1	GGDEF domain-containing protein
3480901	3485057	4156	SIGI-HMM	MFH0236676.1	rnk	ACGRKQ_00795	3484650	3485057	-1	nucleoside diphosphate kinase regulator
3648737	3657869	9132	SIGI-HMM	MFH0236816.1	tnpA	ACGRKQ_01520	3648737	3649171	1	IS200/IS605 family transposase
3648737	3657869	9132	SIGI-HMM	MFH0236817.1		ACGRKQ_01525	3649422	3649823	-1	VOC family protein
3648737	3657869	9132	SIGI-HMM	MFH0236818.1		ACGRKQ_01530	3650074	3650901	-1	MBL fold metallo-hydrolase
3648737	3657869	9132	SIGI-HMM	MFH0236819.1		ACGRKQ_01535	3651168	3652073	-1	LysR family transcriptional regulator
3648737	3657869	9132	SIGI-HMM	MFH0236820.1		ACGRKQ_01540	3652167	3652913	1	DMT family transporter
3648737	3657869	9132	SIGI-HMM	MFH0236821.1		ACGRKQ_01545	3652915	3653079	1	hypothetical protein
3648737	3657869	9132	SIGI-HMM	MFH0236822.1		ACGRKQ_01550	3653278	3653739	1	carboxymuconolactone decarboxylase family protein
3648737	3657869	9132	SIGI-HMM	MFH0236823.1		ACGRKQ_01555	3653845	3654585	1	helix-turn-helix domain-containing protein
3648737	3657869	9132	SIGI-HMM			ACGRKQ_01560	3654705	3654857	-1	YcxB family protein
3648737	3657869	9132	SIGI-HMM	MFH0236824.1		ACGRKQ_01565	3655061	3655306	-1	transposase
3648737	3657869	9132	SIGI-HMM	MFH0236825.1		ACGRKQ_01570	3655623	3656192	1	DUF6795 domain-containing protein
3648737	3657869	9132	SIGI-HMM	MFH0236826.1		ACGRKQ_01575	3656192	3657388	1	lipase family protein
3648737	3657869	9132	SIGI-HMM	MFH0236827.1		ACGRKQ_01580	3657699	3657869	-1	hypothetical protein
3869637	3875465	5828	SIGI-HMM	MFH0237000.1		ACGRKQ_02470	3869637	3870356	-1	SDR family oxidoreductase
3869637	3875465	5828	SIGI-HMM	MFH0237001.1		ACGRKQ_02475	3870492	3871400	1	LysR family transcriptional regulator
3869637	3875465	5828	SIGI-HMM	MFH0237002.1		ACGRKQ_02480	3871491	3872264	-1	AraC family transcriptional regulator
3869637	3875465	5828	SIGI-HMM	MFH0237003.1		ACGRKQ_02485	3872364	3873500	1	multidrug effflux MFS transporter
3869637	3875465	5828	SIGI-HMM	MFH0237004.1		ACGRKQ_02490	3873615	3874025	-1	hypothetical protein
3869637	3875465	5828	SIGI-HMM	MFH0237005.1		ACGRKQ_02495	3874229	3874759	-1	hypothetical protein
3869637	3875465	5828	SIGI-HMM	MFH0237006.1		ACGRKQ_02500	3874854	3875465	-1	hypothetical protein
3869637	3875465	5828	SIGI-HMM	MFH0237007.1		ACGRKQ_02505	3875458	3877677	-1	hypothetical protein
5091845	5103575	11730	SIGI-HMM	MFH0238027.1		ACGRKQ_07860	5091845	5092783	1	alpha/beta hydrolase
5091845	5103575	11730	SIGI-HMM	MFH0238028.1		ACGRKQ_07865	5092989	5093291	1	Fis family transcriptional regulator
5091845	5103575	11730	SIGI-HMM	MFH0240823.1		ACGRKQ_23175	5094600	5095475	1	Eco47II family restriction endonuclease
5091845	5103575	11730	SIGI-HMM	MFH0240824.1		ACGRKQ_23180	5096293	5096748	-1	hypothetical protein
5091845	5103575	11730	SIGI-HMM	MFH0240825.1		ACGRKQ_23185	5096773	5097822	-1	DUF6157 family protein
5091845	5103575	11730	SIGI-HMM	MFH0240826.1		ACGRKQ_23190	5097844	5098392	-1	recombinase family protein
5091845	5103575	11730	SIGI-HMM	MFH0240827.1		ACGRKQ_23195	5098535	5099557	-1	HNH endonuclease
5091845	5103575	11730	SIGI-HMM	MFH0240828.1		ACGRKQ_23200	5099612	5100220	-1	recombinase family protein
5091845	5103575	11730	SIGI-HMM	MFH0240829.1		ACGRKQ_23205	5100836	5101909	-1	replication initiation protein
5091845	5103575	11730	SIGI-HMM	MFH0240830.1		ACGRKQ_23210	5102853	5103575	1	hypothetical protein
5091845	5103575	11730	SIGI-HMM	MFH0240831.1		ACGRKQ_23215	5103565	5104314	1	hypothetical protein

## Sheet: Vibrio alginolyticus 3-TSA-A
Island start	Island end	Length	Method	Gene name	Gene ID	Locus	Gene start	Gene end	Strand	Product	External Annotations
295613	304328	8715	IslandPath-DIMOB	MFH0218806.1		ACGRLK_01210	295613	296125	1	phage holin family protein
295613	304328	8715	IslandPath-DIMOB	MFH0218807.1		ACGRLK_01215	296115	296441	1	hypothetical protein
295613	304328	8715	IslandPath-DIMOB	MFH0218808.1		ACGRLK_01220	296487	297557	1	AI-2E family transporter
295613	304328	8715	IslandPath-DIMOB	MFH0218809.1		ACGRLK_01225	297576	300023	-1	EAL domain-containing protein
295613	304328	8715	IslandPath-DIMOB	MFH0218810.1		ACGRLK_01230	300218	301123	-1	DMT family transporter
295613	304328	8715	IslandPath-DIMOB	MFH0218811.1	rmuC	ACGRLK_01235	301292	302824	1	DNA recombination protein RmuC
295613	304328	8715	IslandPath-DIMOB	MFH0218812.1	ubiE	ACGRLK_01240	302902	303681	1	bifunctional demethylmenaquinone methyltransferase/2-methoxy-6-polyprenyl-1,4-benzoquinol methylase UbiE
295613	304328	8715	IslandPath-DIMOB	MFH0218813.1		ACGRLK_01245	303693	304328	1	SCP2 domain-containing protein
295613	304328	8715	IslandPath-DIMOB	MFH0218814.1	ubiB	ACGRLK_01250	304325	305959	1	ubiquinone biosynthesis regulatory protein kinase UbiB
578723	593355	14632	IslandPath-DIMOB	MFH0219071.1		ACGRLK_02560	578723	579442	1	SIMPL domain-containing protein
578723	593355	14632	IslandPath-DIMOB	MFH0219072.1		ACGRLK_02565	579666	579941	1	D-fructose-6-phosphate amidotransferase
578723	593355	14632	IslandPath-DIMOB	MFH0219073.1		ACGRLK_02570	580037	580840	-1	MetQ/NlpA family ABC transporter substrate-binding protein
578723	593355	14632	IslandPath-DIMOB	MFH0219074.1		ACGRLK_02575	581383	582738	1	tyrosine-type recombinase/integrase
578723	593355	14632	IslandPath-DIMOB	MFH0219075.1		ACGRLK_02580	582908	585331	-1	SIR2 family protein
578723	593355	14632	IslandPath-DIMOB			ACGRLK_02585	585608	585775	-1	flagellin
578723	593355	14632	IslandPath-DIMOB	MFH0219076.1		ACGRLK_02590	585911	587176	-1	hypothetical protein
578723	593355	14632	IslandPath-DIMOB	MFH0219077.1		ACGRLK_02595	587252	588202	-1	hypothetical protein
578723	593355	14632	IslandPath-DIMOB	MFH0219078.1		ACGRLK_02600	588248	588442	-1	helix-turn-helix domain-containing protein
578723	593355	14632	IslandPath-DIMOB	MFH0219079.1		ACGRLK_02605	588652	589041	1	hypothetical protein
578723	593355	14632	IslandPath-DIMOB	MFH0219080.1		ACGRLK_02610	589236	590102	-1	hypothetical protein
578723	593355	14632	IslandPath-DIMOB	MFH0219081.1		ACGRLK_02615	590099	590872	-1	HipA family kinase
578723	593355	14632	IslandPath-DIMOB	MFH0219082.1	rpoD	ACGRLK_02625	591493	593355	-1	RNA polymerase sigma factor RpoD
851566	885204	33638	IslandPath-DIMOB	MFH0219293.1		ACGRLK_03745	851566	852447	-1	LysR family transcriptional regulator
851566	885204	33638	IslandPath-DIMOB	MFH0219294.1		ACGRLK_03750	852846	853409	1	porin family protein
851566	885204	33638	IslandPath-DIMOB	MFH0219295.1		ACGRLK_03755	854094	854579	-1	DUF6795 domain-containing protein
851566	885204	33638	IslandPath-DIMOB	MFH0219296.1		ACGRLK_03760	855486	857735	1	AAA family ATPase
851566	885204	33638	IslandPath-DIMOB	MFH0219297.1		ACGRLK_03765	857736	859865	1	UvrD-helicase domain-containing protein
851566	885204	33638	IslandPath-DIMOB	MFH0219298.1	mobV	ACGRLK_03770	859907	860602	-1	MobV family relaxase
851566	885204	33638	IslandPath-DIMOB	MFH0219299.1		ACGRLK_03775	860882	861250	-1	hypothetical protein
851566	885204	33638	IslandPath-DIMOB	MFH0219300.1		ACGRLK_03780	861367	861735	1	hypothetical protein
851566	885204	33638	IslandPath-DIMOB	MFH0219301.1		ACGRLK_03785	861830	863161	-1	DUF3987 domain-containing protein
851566	885204	33638	IslandPath-DIMOB	MFH0219302.1		ACGRLK_03790	863221	864390	-1	tyrosine-type recombinase/integrase
851566	885204	33638	IslandPath-DIMOB	MFH0219303.1		ACGRLK_03795	864626	865879	-1	tyrosine-type recombinase/integrase
851566	885204	33638	IslandPath-DIMOB	MFH0219304.1	smpB	ACGRLK_03805	866410	866895	-1	SsrA-binding protein SmpB
851566	885204	33638	IslandPath-DIMOB	MFH0219305.1		ACGRLK_03810	867014	867457	1	SRPBCC family protein
851566	885204	33638	IslandPath-DIMOB	MFH0219306.1		ACGRLK_03815	867447	867812	1	RnfH family protein
851566	885204	33638	IslandPath-DIMOB	MFH0219307.1	bamE	ACGRLK_03820	867908	868267	-1	outer membrane protein assembly factor BamE
851566	885204	33638	IslandPath-DIMOB	MFH0219308.1		ACGRLK_03825	868510	868992	-1	GNAT family N-acetyltransferase
851566	885204	33638	IslandPath-DIMOB	MFH0219309.1	recN	ACGRLK_03830	869014	870678	-1	DNA repair protein RecN
851566	885204	33638	IslandPath-DIMOB	MFH0219310.1		ACGRLK_03835	870845	872035	-1	DUF3103 domain-containing protein
851566	885204	33638	IslandPath-DIMOB	MFH0219311.1	nadK	ACGRLK_03840	872301	873185	-1	NAD(+) kinase
851566	885204	33638	IslandPath-DIMOB	MFH0219312.1	grpE	ACGRLK_03845	873332	873928	1	nucleotide exchange factor GrpE
851566	885204	33638	IslandPath-DIMOB			ACGRLK_03850	874346	875619	1	dicarboxylate/amino acid:cation symporter
851566	885204	33638	IslandPath-DIMOB	MFH0219313.1	dnaK	ACGRLK_03855	875967	877880	1	molecular chaperone DnaK
851566	885204	33638	IslandPath-DIMOB	MFH0219314.1	dnaJ	ACGRLK_03860	878085	879233	1	molecular chaperone DnaJ
851566	885204	33638	IslandPath-DIMOB	MFH0219315.1		ACGRLK_03865	879303	879734	-1	type IV pilin protein
851566	885204	33638	IslandPath-DIMOB	MFH0219316.1		ACGRLK_03870	879838	880347	1	GspH/FimT family pseudopilin
851566	885204	33638	IslandPath-DIMOB	MFH0219317.1		ACGRLK_03875	880328	880945	1	PilW family protein
851566	885204	33638	IslandPath-DIMOB	MFH0219318.1		ACGRLK_03880	880942	882195	1	hypothetical protein
851566	885204	33638	IslandPath-DIMOB	MFH0219319.1		ACGRLK_03885	882185	882595	1	prepilin-type N-terminal cleavage/methylation domain-containing protein
851566	885204	33638	IslandPath-DIMOB	MFH0219320.1		ACGRLK_03890	882884	884443	1	AbgT family transporter
851566	885204	33638	IslandPath-DIMOB	MFH0219321.1	tadA	ACGRLK_03895	884656	885204	1	tRNA adenosine(34) deaminase TadA
1124119	1172270	48151	IslandPath-DIMOB	MFH0219524.1	folD	ACGRLK_05055	1124119	1124979	-1	bifunctional methylenetetrahydrofolate dehydrogenase/methenyltetrahydrofolate cyclohydrolase FolD
1124119	1172270	48151	IslandPath-DIMOB	MFH0219525.1		ACGRLK_05060	1126108	1127376	-1	hypothetical protein
1124119	1172270	48151	IslandPath-DIMOB	MFH0219526.1		ACGRLK_05065	1127829	1129922	1	ATP-dependent endonuclease
1124119	1172270	48151	IslandPath-DIMOB	MFH0219527.1		ACGRLK_05070	1129913	1131682	1	UvrD-helicase domain-containing protein
1124119	1172270	48151	IslandPath-DIMOB	MFH0219528.1		ACGRLK_05075	1131809	1132171	-1	transcriptional regulator
1124119	1172270	48151	IslandPath-DIMOB	MFH0219529.1		ACGRLK_05080	1132199	1132381	-1	hypothetical protein
1124119	1172270	48151	IslandPath-DIMOB	MFH0219530.1		ACGRLK_05085	1132378	1132581	-1	hypothetical protein
1124119	1172270	48151	IslandPath-DIMOB	MFH0219531.1		ACGRLK_05090	1132642	1133958	-1	HipA domain-containing protein
1124119	1172270	48151	IslandPath-DIMOB	MFH0219532.1		ACGRLK_05095	1133948	1134493	-1	hypothetical protein
1124119	1172270	48151	IslandPath-DIMOB	MFH0219533.1		ACGRLK_05100	1134593	1134802	1	helix-turn-helix domain-containing protein
1124119	1172270	48151	IslandPath-DIMOB			ACGRLK_05105	1134908	1135231	-1	ISNCY family transposase
1124119	1172270	48151	IslandPath-DIMOB	MFH0219534.1		ACGRLK_05110	1135631	1136563	1	hypothetical protein
1124119	1172270	48151	IslandPath-DIMOB	MFH0219535.1		ACGRLK_05115	1136553	1136981	1	hypothetical protein
1124119	1172270	48151	IslandPath-DIMOB	MFH0219536.1		ACGRLK_05120	1137441	1138091	1	SIR2 family protein
1124119	1172270	48151	IslandPath-DIMOB	MFH0219537.1		ACGRLK_05125	1138073	1139485	1	hypothetical protein
1124119	1172270	48151	IslandPath-DIMOB			ACGRLK_05130	1140184	1140459	-1	transposase
1124119	1172270	48151	IslandPath-DIMOB	MFH0219538.1	kwaB	ACGRLK_05135	1140829	1141785	-1	anti-phage protein KwaB
1124119	1172270	48151	IslandPath-DIMOB	MFH0219539.1	kwaA	ACGRLK_05140	1141797	1142414	-1	anti-phage protein KwaA
1124119	1172270	48151	IslandPath-DIMOB	MFH0219540.1		ACGRLK_05145	1143169	1144287	1	hypothetical protein
1124119	1172270	48151	IslandPath-DIMOB	MFH0219541.1		ACGRLK_05150	1144287	1144766	1	three component ABC system middle component
1124119	1172270	48151	IslandPath-DIMOB	MFH0219542.1		ACGRLK_05155	1144763	1146715	1	DUF3732 domain-containing protein
1124119	1172270	48151	IslandPath-DIMOB	MFH0219543.1		ACGRLK_05160	1147118	1149067	1	UvrD-helicase domain-containing protein
1124119	1172270	48151	IslandPath-DIMOB	MFH0219544.1		ACGRLK_05165	1149130	1150065	1	3'-5' exonuclease
1124119	1172270	48151	IslandPath-DIMOB	MFH0219545.1		ACGRLK_05170	1150149	1151027	1	bacteriophage abortive infection AbiH family protein
1124119	1172270	48151	IslandPath-DIMOB	MFH0219546.1		ACGRLK_05175	1151381	1152127	-1	hypothetical protein
1124119	1172270	48151	IslandPath-DIMOB	MFH0219547.1		ACGRLK_05180	1152153	1155167	-1	VPA1269 family protein
1124119	1172270	48151	IslandPath-DIMOB	MFH0219548.1		ACGRLK_05185	1155164	1156663	-1	site-specific integrase
1124119	1172270	48151	IslandPath-DIMOB	MFH0219549.1		ACGRLK_05190	1157052	1158743	1	methyltransferase domain-containing protein
1124119	1172270	48151	IslandPath-DIMOB	MFH0219550.1		ACGRLK_05195	1158838	1160061	-1	beta-ketoacyl-ACP synthase
1124119	1172270	48151	IslandPath-DIMOB	MFH0219551.1	fabG	ACGRLK_05200	1160058	1160783	-1	3-oxoacyl-ACP reductase FabG
1124119	1172270	48151	IslandPath-DIMOB	MFH0219552.1		ACGRLK_05205	1160780	1161244	-1	hotdog family protein
1124119	1172270	48151	IslandPath-DIMOB	MFH0219553.1		ACGRLK_05210	1161237	1162424	-1	beta-ketoacyl-[acyl-carrier-protein] synthase family protein
1124119	1172270	48151	IslandPath-DIMOB	MFH0219554.1		ACGRLK_05215	1162445	1163056	-1	DUF3261 domain-containing protein
1124119	1172270	48151	IslandPath-DIMOB	MFH0219555.1		ACGRLK_05220	1163053	1165395	-1	MMPL family transporter
1124119	1172270	48151	IslandPath-DIMOB	MFH0219556.1		ACGRLK_05225	1165367	1165987	-1	outer membrane lipoprotein carrier protein LolA
1124119	1172270	48151	IslandPath-DIMOB	MFH0219557.1		ACGRLK_05230	1165987	1166433	-1	acyl-CoA thioesterase
1124119	1172270	48151	IslandPath-DIMOB	MFH0219558.1	hutH	ACGRLK_05235	1166433	1167986	-1	histidine ammonia-lyase
1124119	1172270	48151	IslandPath-DIMOB	MFH0219559.1		ACGRLK_05240	1167970	1169676	-1	glycosyltransferase
1124119	1172270	48151	IslandPath-DIMOB	MFH0219560.1		ACGRLK_05245	1169669	1170037	-1	3-hydroxyacyl-ACP dehydratase
1124119	1172270	48151	IslandPath-DIMOB	MFH0219561.1		ACGRLK_05250	1170048	1171448	-1	AMP-binding protein
1124119	1172270	48151	IslandPath-DIMOB	MFH0219562.1		ACGRLK_05255	1171453	1172013	-1	hypothetical protein
1124119	1172270	48151	IslandPath-DIMOB	MFH0219563.1		ACGRLK_05260	1172013	1172270	-1	acyl carrier protein
1345155	1367112	21957	IslandPath-DIMOB	MFH0219704.1	cydX	ACGRLK_06010	1345055	1345162	1	cytochrome bd-I oxidase subunit CydX
1345155	1367112	21957	IslandPath-DIMOB	MFH0219705.1	ybgE	ACGRLK_06015	1345155	1345457	1	cyd operon protein YbgE
1345155	1367112	21957	IslandPath-DIMOB	MFH0219706.1	ybgC	ACGRLK_06020	1345630	1346049	1	tol-pal system-associated acyl-CoA thioesterase
1345155	1367112	21957	IslandPath-DIMOB	MFH0219707.1	tolQ	ACGRLK_06025	1346039	1346737	1	protein TolQ
1345155	1367112	21957	IslandPath-DIMOB	MFH0219708.1		ACGRLK_06030	1346741	1347184	1	ExbD/TolR family protein
1345155	1367112	21957	IslandPath-DIMOB	MFH0219709.1	tolA	ACGRLK_06035	1347198	1348262	1	cell envelope integrity protein TolA
1345155	1367112	21957	IslandPath-DIMOB	MFH0219710.1	tolB	ACGRLK_06040	1348278	1349630	1	Tol-Pal system beta propeller repeat protein TolB
1345155	1367112	21957	IslandPath-DIMOB	MFH0219711.1	pal	ACGRLK_06045	1349661	1350185	1	peptidoglycan-associated lipoprotein Pal
1345155	1367112	21957	IslandPath-DIMOB	MFH0219712.1	ybgF	ACGRLK_06050	1350201	1350953	1	tol-pal system protein YbgF
1345155	1367112	21957	IslandPath-DIMOB	MFH0219713.1	nadA	ACGRLK_06055	1351205	1352266	1	quinolinate synthase NadA
1345155	1367112	21957	IslandPath-DIMOB	MFH0219714.1		ACGRLK_06060	1352385	1353428	1	potassium channel family protein
1345155	1367112	21957	IslandPath-DIMOB	MFH0219715.1		ACGRLK_06065	1353428	1353844	1	DUF350 domain-containing protein
1345155	1367112	21957	IslandPath-DIMOB	MFH0219716.1		ACGRLK_06070	1353853	1354422	1	DUF1190 domain-containing protein
1345155	1367112	21957	IslandPath-DIMOB	MFH0219717.1		ACGRLK_06075	1354431	1355597	1	glutathionylspermidine synthase family protein
1345155	1367112	21957	IslandPath-DIMOB	MFH0219718.1		ACGRLK_06080	1355671	1356282	-1	YecA family protein
1345155	1367112	21957	IslandPath-DIMOB	MFH0219719.1		ACGRLK_06085	1356334	1358754	1	ATP-binding protein
1345155	1367112	21957	IslandPath-DIMOB	MFH0219720.1		ACGRLK_06090	1359257	1359706	1	L-alanine exporter AlaE
1345155	1367112	21957	IslandPath-DIMOB	MFH0219721.1		ACGRLK_06100	1360032	1361735	1	DUF6538 domain-containing protein
1345155	1367112	21957	IslandPath-DIMOB	MFH0219722.1		ACGRLK_06105	1361863	1362801	-1	hypothetical protein
1345155	1367112	21957	IslandPath-DIMOB	MFH0219723.1		ACGRLK_06110	1362992	1363546	-1	recombinase family protein
1345155	1367112	21957	IslandPath-DIMOB	MFH0219724.1		ACGRLK_06115	1363701	1364228	-1	hypothetical protein
1345155	1367112	21957	IslandPath-DIMOB	MFH0219725.1		ACGRLK_06120	1364366	1365160	-1	DUF3800 domain-containing protein
1345155	1367112	21957	IslandPath-DIMOB	MFH0219726.1		ACGRLK_06125	1365642	1365770	-1	hypothetical protein
1345155	1367112	21957	IslandPath-DIMOB	MFH0219727.1		ACGRLK_06130	1366120	1367112	-1	cytochrome d ubiquinol oxidase subunit II
2074314	2123672	49358	IslandPath-DIMOB	MFH0220307.1		ACGRLK_09140	2074314	2075222	-1	LysR family transcriptional regulator
2074314	2123672	49358	IslandPath-DIMOB	MFH0220308.1		ACGRLK_09145	2075365	2075793	-1	hypothetical protein
2074314	2123672	49358	IslandPath-DIMOB	MFH0220309.1		ACGRLK_09150	2075811	2076980	-1	patatin-like phospholipase family protein
2074314	2123672	49358	IslandPath-DIMOB	MFH0220310.1	pdxY	ACGRLK_09155	2077191	2078048	-1	pyridoxal kinase PdxY
2074314	2123672	49358	IslandPath-DIMOB			ACGRLK_09160	2078174	2079217	-1	bifunctional aspartate transaminase/aspartate 4-decarboxylase
2074314	2123672	49358	IslandPath-DIMOB	MFH0220311.1	avs2	ACGRLK_09165	2079871	2084364	1	AVAST type 2 anti-phage system protein Avs2
2074314	2123672	49358	IslandPath-DIMOB	MFH0220312.1		ACGRLK_09170	2084872	2086626	1	ATP-binding protein
2074314	2123672	49358	IslandPath-DIMOB	MFH0220313.1		ACGRLK_09175	2086780	2087820	-1	IS481 family transposase
2074314	2123672	49358	IslandPath-DIMOB	MFH0220314.1		ACGRLK_09180	2088098	2088676	-1	DJ-1/PfpI family protein
2074314	2123672	49358	IslandPath-DIMOB	MFH0220315.1		ACGRLK_09185	2088811	2089263	-1	GNAT family N-acetyltransferase
2074314	2123672	49358	IslandPath-DIMOB	MFH0220316.1		ACGRLK_09190	2089417	2089791	-1	hypothetical protein
2074314	2123672	49358	IslandPath-DIMOB	MFH0220317.1		ACGRLK_09195	2090117	2090452	-1	energy transducer TonB
2074314	2123672	49358	IslandPath-DIMOB	MFH0220318.1		ACGRLK_09200	2090589	2091128	-1	hypothetical protein
2074314	2123672	49358	IslandPath-DIMOB	MFH0220319.1		ACGRLK_09205	2091262	2091798	-1	GNAT family N-acetyltransferase
2074314	2123672	49358	IslandPath-DIMOB	MFH0220320.1		ACGRLK_09210	2091961	2092377	-1	lysozyme inhibitor LprI family protein
2074314	2123672	49358	IslandPath-DIMOB	MFH0220321.1		ACGRLK_09215	2092795	2093706	1	alpha/beta hydrolase
2074314	2123672	49358	IslandPath-DIMOB	MFH0220322.1		ACGRLK_09220	2094049	2095638	-1	SAVED domain-containing protein
2074314	2123672	49358	IslandPath-DIMOB	MFH0220323.1		ACGRLK_09225	2095631	2096116	-1	Mov34/MPN/PAD-1 family protein
2074314	2123672	49358	IslandPath-DIMOB	MFH0220324.1		ACGRLK_09230	2096103	2097830	-1	ThiF family adenylyltransferase
2074314	2123672	49358	IslandPath-DIMOB	MFH0220325.1		ACGRLK_09235	2097830	2098855	-1	cyclic GMP-AMP synthase DncV-like nucleotidyltransferase
2074314	2123672	49358	IslandPath-DIMOB	MFH0220326.1		ACGRLK_09240	2099238	2101202	-1	AAA family ATPase
2074314	2123672	49358	IslandPath-DIMOB	MFH0220327.1		ACGRLK_09245	2101486	2102082	-1	tyrosine-type recombinase/integrase
2074314	2123672	49358	IslandPath-DIMOB	MFH0220328.1		ACGRLK_09250	2102634	2102858	1	hypothetical protein
2074314	2123672	49358	IslandPath-DIMOB			ACGRLK_09255	2103384	2104603	-1	reverse transcriptase N-terminal domain-containing protein
2074314	2123672	49358	IslandPath-DIMOB	MFH0220329.1		ACGRLK_09260	2105393	2106031	1	thermostable hemolysin
2074314	2123672	49358	IslandPath-DIMOB	MFH0220330.1		ACGRLK_09265	2106039	2107598	1	AMP-binding protein
2074314	2123672	49358	IslandPath-DIMOB	MFH0220331.1		ACGRLK_09270	2107624	2108307	1	TenA family transcriptional regulator
2074314	2123672	49358	IslandPath-DIMOB	MFH0220332.1		ACGRLK_09275	2108316	2109110	1	SDR family oxidoreductase
2074314	2123672	49358	IslandPath-DIMOB	MFH0220333.1		ACGRLK_09280	2109125	2109760	1	tetratricopeptide repeat protein
2074314	2123672	49358	IslandPath-DIMOB	MFH0220334.1		ACGRLK_09285	2109764	2110420	1	response regulator
2074314	2123672	49358	IslandPath-DIMOB			ACGRLK_09290	2110410	2111833	1	sensor histidine kinase
2074314	2123672	49358	IslandPath-DIMOB	MFH0220335.1		ACGRLK_09295	2112078	2113613	-1	EAL domain-containing protein
2074314	2123672	49358	IslandPath-DIMOB	MFH0220336.1		ACGRLK_09300	2114098	2115276	1	MerR family transcriptional regulator
2074314	2123672	49358	IslandPath-DIMOB	MFH0220337.1		ACGRLK_09305	2115287	2115829	1	GNAT family N-acetyltransferase
2074314	2123672	49358	IslandPath-DIMOB	MFH0220338.1		ACGRLK_09310	2116002	2116448	1	GNAT family N-acetyltransferase
2074314	2123672	49358	IslandPath-DIMOB	MFH0220339.1		ACGRLK_09315	2116564	2117604	1	IS481 family transposase
2074314	2123672	49358	IslandPath-DIMOB	MFH0220340.1		ACGRLK_09320	2117695	2118159	-1	hypothetical protein
2074314	2123672	49358	IslandPath-DIMOB	MFH0220341.1		ACGRLK_09325	2118152	2120218	-1	hypothetical protein
2074314	2123672	49358	IslandPath-DIMOB	MFH0220342.1		ACGRLK_09330	2120219	2122549	-1	hypothetical protein
2074314	2123672	49358	IslandPath-DIMOB	MFH0220343.1		ACGRLK_09335	2122554	2123672	-1	tyrosine-type recombinase/integrase
2154926	2236945	82019	IslandPath-DIMOB	MFH0220379.1		ACGRLK_09520	2154926	2155300	-1	hypothetical protein
2154926	2236945	82019	IslandPath-DIMOB	MFH0220380.1		ACGRLK_09525	2155448	2155783	-1	TonB family protein
2154926	2236945	82019	IslandPath-DIMOB	MFH0220381.1		ACGRLK_09530	2156466	2157056	-1	hypothetical protein
2154926	2236945	82019	IslandPath-DIMOB	MFH0220382.1		ACGRLK_09535	2157203	2157799	-1	hypothetical protein
2154926	2236945	82019	IslandPath-DIMOB	MFH0220383.1		ACGRLK_09540	2158939	2159955	-1	DUF2806 domain-containing protein
2154926	2236945	82019	IslandPath-DIMOB	MFH0220384.1		ACGRLK_09545	2160124	2160357	1	hypothetical protein
2154926	2236945	82019	IslandPath-DIMOB	MFH0220385.1		ACGRLK_09550	2160664	2160948	-1	hypothetical protein
2154926	2236945	82019	IslandPath-DIMOB	MFH0220386.1		ACGRLK_09555	2161091	2162098	-1	Imm49 family immunity protein
2154926	2236945	82019	IslandPath-DIMOB	MFH0220387.1		ACGRLK_09560	2162127	2162621	-1	GNAT family N-acetyltransferase
2154926	2236945	82019	IslandPath-DIMOB	MFH0220388.1		ACGRLK_09565	2162761	2163150	-1	DUF4345 domain-containing protein
2154926	2236945	82019	IslandPath-DIMOB	MFH0220389.1		ACGRLK_09570	2163299	2163901	-1	DUF6988 family protein
2154926	2236945	82019	IslandPath-DIMOB	MFH0220390.1		ACGRLK_09575	2164049	2164501	-1	hypothetical protein
2154926	2236945	82019	IslandPath-DIMOB	MFH0220391.1		ACGRLK_09580	2164739	2165266	-1	DUF2846 domain-containing protein
2154926	2236945	82019	IslandPath-DIMOB	MFH0220392.1		ACGRLK_09585	2165825	2166100	-1	hypothetical protein
2154926	2236945	82019	IslandPath-DIMOB	MFH0220393.1		ACGRLK_09590	2166236	2166859	-1	hypothetical protein
2154926	2236945	82019	IslandPath-DIMOB	MFH0220394.1		ACGRLK_09595	2166995	2167360	-1	T6SS amidase immunity protein Tai4 family protein
2154926	2236945	82019	IslandPath-DIMOB	MFH0220395.1		ACGRLK_09600	2167342	2167821	-1	type VI secretion system amidase effector protein Tae4
2154926	2236945	82019	IslandPath-DIMOB	MFH0220396.1		ACGRLK_09605	2168069	2169127	-1	hypothetical protein
2154926	2236945	82019	IslandPath-DIMOB	MFH0220397.1		ACGRLK_09610	2170095	2170649	-1	hypothetical protein
2154926	2236945	82019	IslandPath-DIMOB	MFH0220398.1		ACGRLK_09615	2170938	2171711	-1	hypothetical protein
2154926	2236945	82019	IslandPath-DIMOB	MFH0220399.1		ACGRLK_09620	2171816	2172298	-1	hypothetical protein
2154926	2236945	82019	IslandPath-DIMOB	MFH0220400.1		ACGRLK_09625	2172458	2173150	-1	hypothetical protein
2154926	2236945	82019	IslandPath-DIMOB	MFH0220401.1		ACGRLK_09630	2173330	2173746	-1	VOC family protein
2154926	2236945	82019	IslandPath-DIMOB	MFH0220402.1		ACGRLK_09635	2173898	2174683	-1	hypothetical protein
2154926	2236945	82019	IslandPath-DIMOB	MFH0220403.1		ACGRLK_09640	2175356	2175856	-1	hypothetical protein
2154926	2236945	82019	IslandPath-DIMOB	MFH0220404.1		ACGRLK_09645	2175993	2176403	-1	cytidine deaminase
2154926	2236945	82019	IslandPath-DIMOB	MFH0220405.1		ACGRLK_09650	2176530	2176991	-1	GNAT family N-acetyltransferase
2154926	2236945	82019	IslandPath-DIMOB	MFH0220406.1		ACGRLK_09655	2177127	2177669	-1	hypothetical protein
2154926	2236945	82019	IslandPath-DIMOB	MFH0220407.1		ACGRLK_09660	2177828	2178223	-1	ACT domain-containing protein
2154926	2236945	82019	IslandPath-DIMOB	MFH0220408.1		ACGRLK_09665	2179335	2179688	-1	DUF6404 family protein
2154926	2236945	82019	IslandPath-DIMOB	MFH0220409.1		ACGRLK_09670	2179847	2180245	-1	DUF6232 family protein
2154926	2236945	82019	IslandPath-DIMOB	MFH0220410.1		ACGRLK_09675	2180381	2180812	-1	hypothetical protein
2154926	2236945	82019	IslandPath-DIMOB	MFH0220411.1		ACGRLK_09680	2180927	2181406	-1	hypothetical protein
2154926	2236945	82019	IslandPath-DIMOB	MFH0220412.1		ACGRLK_09685	2181542	2182036	-1	GNAT family N-acetyltransferase
2154926	2236945	82019	IslandPath-DIMOB	MFH0220413.1		ACGRLK_09690	2182147	2182632	-1	GNAT family N-acetyltransferase
2154926	2236945	82019	IslandPath-DIMOB	MFH0220414.1		ACGRLK_09695	2182768	2183280	-1	hypothetical protein
2154926	2236945	82019	IslandPath-DIMOB	MFH0220415.1		ACGRLK_09700	2184850	2185359	-1	GNAT family N-acetyltransferase
2154926	2236945	82019	IslandPath-DIMOB	MFH0220416.1		ACGRLK_09705	2185504	2186433	-1	hypothetical protein
2154926	2236945	82019	IslandPath-DIMOB	MFH0220417.1		ACGRLK_09710	2186602	2187903	-1	hypothetical protein
2154926	2236945	82019	IslandPath-DIMOB	MFH0220418.1		ACGRLK_09715	2188098	2188331	-1	hypothetical protein
2154926	2236945	82019	IslandPath-DIMOB	MFH0220419.1		ACGRLK_09720	2188470	2189072	-1	hypothetical protein
2154926	2236945	82019	IslandPath-DIMOB	MFH0220420.1		ACGRLK_09725	2189765	2190514	-1	DUF2971 domain-containing protein
2154926	2236945	82019	IslandPath-DIMOB	MFH0220421.1		ACGRLK_09730	2190664	2191017	-1	DUF6404 family protein
2154926	2236945	82019	IslandPath-DIMOB	MFH0220422.1		ACGRLK_09735	2191176	2191994	-1	hypothetical protein
2154926	2236945	82019	IslandPath-DIMOB	MFH0220423.1		ACGRLK_09740	2192136	2192627	-1	RDD family protein
2154926	2236945	82019	IslandPath-DIMOB	MFH0220424.1		ACGRLK_09745	2192858	2193157	-1	hypothetical protein
2154926	2236945	82019	IslandPath-DIMOB	MFH0220425.1		ACGRLK_09750	2193707	2193985	-1	hypothetical protein
2154926	2236945	82019	IslandPath-DIMOB	MFH0220426.1		ACGRLK_09755	2195277	2195837	-1	hypothetical protein
2154926	2236945	82019	IslandPath-DIMOB	MFH0220427.1		ACGRLK_09760	2195970	2196479	-1	hypothetical protein
2154926	2236945	82019	IslandPath-DIMOB	MFH0220428.1		ACGRLK_09765	2196607	2197014	-1	hypothetical protein
2154926	2236945	82019	IslandPath-DIMOB	MFH0220429.1		ACGRLK_09770	2197162	2198250	-1	PD-(D/E)XK nuclease domain-containing protein
2154926	2236945	82019	IslandPath-DIMOB	MFH0220430.1		ACGRLK_09775	2198501	2199457	1	integron integrase
2154926	2236945	82019	IslandPath-DIMOB	MFH0220431.1		ACGRLK_09780	2200030	2200242	1	cold-shock protein
2154926	2236945	82019	IslandPath-DIMOB	MFH0220432.1		ACGRLK_09785	2200362	2200562	1	hypothetical protein
2154926	2236945	82019	IslandPath-DIMOB	MFH0220433.1		ACGRLK_09790	2200628	2200786	1	hypothetical protein
2154926	2236945	82019	IslandPath-DIMOB	MFH0220434.1		ACGRLK_09795	2201592	2201747	-1	hypothetical protein
2154926	2236945	82019	IslandPath-DIMOB	MFH0220435.1		ACGRLK_09800	2201950	2202159	-1	cold-shock protein
2154926	2236945	82019	IslandPath-DIMOB	MFH0220436.1		ACGRLK_09805	2203044	2203619	-1	hypothetical protein
2154926	2236945	82019	IslandPath-DIMOB	MFH0220437.1		ACGRLK_09810	2203616	2204260	-1	AHH domain-containing protein
2154926	2236945	82019	IslandPath-DIMOB	MFH0220438.1		ACGRLK_09815	2204663	2207476	-1	host specificity factor TipJ family phage tail protein
2154926	2236945	82019	IslandPath-DIMOB	MFH0220439.1		ACGRLK_09820	2207436	2207861	-1	phage tail protein
2154926	2236945	82019	IslandPath-DIMOB	MFH0220440.1		ACGRLK_09825	2207861	2208397	-1	DUF1833 family protein
2154926	2236945	82019	IslandPath-DIMOB	MFH0220441.1		ACGRLK_09830	2208397	2209140	-1	hypothetical protein
2154926	2236945	82019	IslandPath-DIMOB	MFH0220442.1		ACGRLK_09835	2209137	2211119	-1	sialate O-acetylesterase
2154926	2236945	82019	IslandPath-DIMOB	MFH0220443.1		ACGRLK_09840	2211109	2211585	-1	hypothetical protein
2154926	2236945	82019	IslandPath-DIMOB	MFH0220444.1		ACGRLK_09845	2211592	2213823	-1	hypothetical protein
2154926	2236945	82019	IslandPath-DIMOB	MFH0220445.1		ACGRLK_09850	2213804	2214091	-1	phage tail protein
2154926	2236945	82019	IslandPath-DIMOB	MFH0220446.1		ACGRLK_09855	2214160	2214642	-1	hypothetical protein
2154926	2236945	82019	IslandPath-DIMOB	MFH0220447.1		ACGRLK_09860	2214645	2215142	-1	phage tail tube protein
2154926	2236945	82019	IslandPath-DIMOB	MFH0220448.1		ACGRLK_09865	2215145	2215594	-1	phage minor tail U family protein
2154926	2236945	82019	IslandPath-DIMOB	MFH0220449.1		ACGRLK_09870	2215584	2216216	-1	phage tail protein
2154926	2236945	82019	IslandPath-DIMOB	MFH0220450.1		ACGRLK_09875	2216213	2216503	-1	head-tail joining protein
2154926	2236945	82019	IslandPath-DIMOB	MFH0220451.1		ACGRLK_09880	2216512	2217003	-1	hypothetical protein
2154926	2236945	82019	IslandPath-DIMOB	MFH0220452.1		ACGRLK_09885	2217068	2217973	-1	major capsid protein
2154926	2236945	82019	IslandPath-DIMOB	MFH0220453.1		ACGRLK_09890	2217970	2218104	-1	hypothetical protein
2154926	2236945	82019	IslandPath-DIMOB	MFH0220454.1		ACGRLK_09895	2218145	2218486	-1	head decoration protein
2154926	2236945	82019	IslandPath-DIMOB	MFH0220455.1		ACGRLK_09900	2218500	2219852	-1	S49 family peptidase
2154926	2236945	82019	IslandPath-DIMOB	MFH0220456.1		ACGRLK_09905	2219845	2221401	-1	phage portal protein
2154926	2236945	82019	IslandPath-DIMOB	MFH0220457.1	gpW	ACGRLK_09910	2221401	2221610	-1	gpW family head-tail joining protein
2154926	2236945	82019	IslandPath-DIMOB	MFH0220458.1		ACGRLK_09915	2221607	2223583	-1	phage terminase large subunit family protein
2154926	2236945	82019	IslandPath-DIMOB	MFH0220459.1		ACGRLK_09920	2223471	2224073	-1	hypothetical protein
2154926	2236945	82019	IslandPath-DIMOB			ACGRLK_09925	2224188	2224735	-1	lysis protein
2154926	2236945	82019	IslandPath-DIMOB	MFH0220460.1		ACGRLK_09930	2224651	2225130	-1	lysozyme
2154926	2236945	82019	IslandPath-DIMOB	MFH0220461.1		ACGRLK_09935	2225117	2225308	-1	hypothetical protein
2154926	2236945	82019	IslandPath-DIMOB	MFH0220462.1		ACGRLK_09940	2225464	2226132	-1	hypothetical protein
2154926	2236945	82019	IslandPath-DIMOB	MFH0220463.1		ACGRLK_09945	2226214	2226588	1	hypothetical protein
2154926	2236945	82019	IslandPath-DIMOB	MFH0220464.1		ACGRLK_09950	2226705	2227787	1	GAF domain-containing protein
2154926	2236945	82019	IslandPath-DIMOB	MFH0220465.1		ACGRLK_09955	2227818	2228057	1	hypothetical protein
2154926	2236945	82019	IslandPath-DIMOB	MFH0220466.1		ACGRLK_09960	2228202	2232878	-1	hypothetical protein
2154926	2236945	82019	IslandPath-DIMOB	MFH0220467.1		ACGRLK_09965	2233078	2233716	1	hypothetical protein
2154926	2236945	82019	IslandPath-DIMOB	MFH0220468.1		ACGRLK_09970	2233799	2234773	-1	DUF968 domain-containing protein
2154926	2236945	82019	IslandPath-DIMOB	MFH0220469.1		ACGRLK_09975	2234766	2235077	-1	endonuclease domain-containing protein
2154926	2236945	82019	IslandPath-DIMOB	MFH0220470.1		ACGRLK_09980	2235074	2235772	-1	phage antirepressor KilAC domain-containing protein
2154926	2236945	82019	IslandPath-DIMOB	MFH0220471.1		ACGRLK_09985	2235766	2235978	-1	hypothetical protein
2154926	2236945	82019	IslandPath-DIMOB	MFH0220472.1		ACGRLK_09990	2235989	2236945	-1	helix-turn-helix domain-containing protein
3737643	3744850	7207	IslandPath-DIMOB	MFH0221767.1		ACGRLK_17000	3737320	3737646	1	hypothetical protein
3737643	3744850	7207	IslandPath-DIMOB	MFH0221768.1		ACGRLK_17005	3737643	3737888	1	hypothetical protein
3737643	3744850	7207	IslandPath-DIMOB	MFH0221769.1		ACGRLK_17010	3737917	3738108	1	hypothetical protein
3737643	3744850	7207	IslandPath-DIMOB	MFH0221770.1		ACGRLK_17015	3738239	3739741	1	chemotaxis protein
3737643	3744850	7207	IslandPath-DIMOB	MFH0221771.1		ACGRLK_17020	3739741	3740073	1	DUF2523 family protein
3737643	3744850	7207	IslandPath-DIMOB	MFH0221772.1		ACGRLK_17025	3740079	3741503	1	zonular occludens toxin domain-containing protein
3737643	3744850	7207	IslandPath-DIMOB	MFH0221773.1		ACGRLK_17030	3741602	3741805	1	hypothetical protein
3737643	3744850	7207	IslandPath-DIMOB	MFH0221774.1		ACGRLK_17035	3742142	3742606	-1	hypothetical protein
3737643	3744850	7207	IslandPath-DIMOB	MFH0221775.1		ACGRLK_17040	3742638	3742994	-1	phage protein
3737643	3744850	7207	IslandPath-DIMOB	MFH0221776.1		ACGRLK_17045	3743097	3743330	-1	hypothetical protein
3737643	3744850	7207	IslandPath-DIMOB	MFH0221777.1		ACGRLK_17050	3743579	3743929	-1	hypothetical protein
3737643	3744850	7207	IslandPath-DIMOB	MFH0221778.1		ACGRLK_17055	3744011	3744850	1	LysR family transcriptional regulator
3985726	4000745	15019	IslandPath-DIMOB	MFH0221985.1		ACGRLK_18170	3985726	3986406	-1	MaoC family dehydratase
3985726	4000745	15019	IslandPath-DIMOB	MFH0221986.1		ACGRLK_18180	3986906	3988273	1	tyrosine-type recombinase/integrase
3985726	4000745	15019	IslandPath-DIMOB	MFH0221987.1		ACGRLK_18185	3988266	3988649	1	hypothetical protein
3985726	4000745	15019	IslandPath-DIMOB	MFH0221988.1		ACGRLK_18190	3988664	3988861	1	hypothetical protein
3985726	4000745	15019	IslandPath-DIMOB	MFH0221989.1		ACGRLK_18195	3989180	3990400	1	hypothetical protein
3985726	4000745	15019	IslandPath-DIMOB	MFH0221990.1		ACGRLK_18200	3990397	3992562	1	hypothetical protein
3985726	4000745	15019	IslandPath-DIMOB	MFH0221991.1		ACGRLK_18205	3993160	3994272	1	tyrosine-type recombinase/integrase
3985726	4000745	15019	IslandPath-DIMOB	MFH0221992.1		ACGRLK_18210	3994439	3995953	1	hypothetical protein
3985726	4000745	15019	IslandPath-DIMOB	MFH0221993.1		ACGRLK_18215	3996035	3997042	1	hypothetical protein
3985726	4000745	15019	IslandPath-DIMOB	MFH0221994.1	abiEi	ACGRLK_18220	3997089	3997610	1	type IV toxin-antitoxin system AbiEi family antitoxin
3985726	4000745	15019	IslandPath-DIMOB	MFH0221995.1		ACGRLK_18225	3997627	3999237	-1	hypothetical protein
3985726	4000745	15019	IslandPath-DIMOB	MFH0221996.1		ACGRLK_18230	3999227	4000264	-1	hypothetical protein
3985726	4000745	15019	IslandPath-DIMOB	MFH0221997.1		ACGRLK_18235	4000491	4000745	-1	helix-turn-helix domain-containing protein
5137094	5159374	22280	IslandPath-DIMOB	MFH0222993.1		ACGRLK_23345	5137094	5140267	-1	AAA family ATPase
5137094	5159374	22280	IslandPath-DIMOB	MFH0222994.1		ACGRLK_23350	5141136	5142434	1	hypothetical protein
5137094	5159374	22280	IslandPath-DIMOB	MFH0222995.1		ACGRLK_23355	5142442	5143389	1	formyltransferase family protein
5137094	5159374	22280	IslandPath-DIMOB	MFH0222996.1		ACGRLK_23360	5143536	5144150	1	phage tail protein
5137094	5159374	22280	IslandPath-DIMOB	MFH0222997.1		ACGRLK_23365	5144271	5153897	1	Ig-like domain-containing protein
5137094	5159374	22280	IslandPath-DIMOB	MFH0222998.1		ACGRLK_23370	5154412	5155815	-1	PLP-dependent aminotransferase family protein
5137094	5159374	22280	IslandPath-DIMOB	MFH0222999.1	ampC	ACGRLK_23375	5156176	5157327	1	class C beta-lactamase
5137094	5159374	22280	IslandPath-DIMOB	MFH0223000.1		ACGRLK_23380	5157422	5158060	1	CatB-related O-acetyltransferase
5137094	5159374	22280	IslandPath-DIMOB	MFH0223001.1		ACGRLK_23385	5158400	5159374	-1	peptidoglycan DD-metalloendopeptidase family protein
409246	413595	4349	SIGI-HMM	MFH0218911.1		ACGRLK_01735	408140	409249	1	DegT/DnrJ/EryC1/StrS family aminotransferase
409246	413595	4349	SIGI-HMM	MFH0218912.1		ACGRLK_01740	409246	410178	1	glycosyltransferase family 2 protein
409246	413595	4349	SIGI-HMM	MFH0218913.1		ACGRLK_01745	410237	411487	-1	CDP-glycerol glycerophosphotransferase family protein
409246	413595	4349	SIGI-HMM	MFH0218914.1		ACGRLK_01750	411659	413176	1	asparagine synthetase B family protein
409246	413595	4349	SIGI-HMM	MFH0218915.1		ACGRLK_01755	413173	413595	1	adenylyltransferase/cytidyltransferase family protein
426667	447670	21003	SIGI-HMM	MFH0218927.1		ACGRLK_01815	426667	427644	1	Wzz/FepE/Etk N-terminal domain-containing protein
426667	447670	21003	SIGI-HMM	MFH0218928.1		ACGRLK_01820	427726	429003	1	lipopolysaccharide biosynthesis protein
426667	447670	21003	SIGI-HMM	MFH0218929.1		ACGRLK_01825	429058	430074	1	RimK family alpha-L-glutamate ligase
426667	447670	21003	SIGI-HMM	MFH0218930.1		ACGRLK_01830	430186	431631	1	asparagine synthase-related protein
426667	447670	21003	SIGI-HMM	MFH0218931.1		ACGRLK_01835	431628	432740	1	glycosyltransferase
426667	447670	21003	SIGI-HMM	MFH0218932.1		ACGRLK_01840	432774	433856	1	EpsG family protein
426667	447670	21003	SIGI-HMM	MFH0218933.1		ACGRLK_01845	433865	434953	1	glycosyltransferase
426667	447670	21003	SIGI-HMM	MFH0218934.1		ACGRLK_01850	434950	436212	1	glycosyl transferase
426667	447670	21003	SIGI-HMM	MFH0218935.1		ACGRLK_01855	436209	437018	1	glycosyltransferase
426667	447670	21003	SIGI-HMM	MFH0218936.1		ACGRLK_01860	437134	438141	-1	sugar transferase
426667	447670	21003	SIGI-HMM	MFH0218937.1		ACGRLK_01865	438381	439697	-1	MBL fold metallo-hydrolase
426667	447670	21003	SIGI-HMM	MFH0218938.1	wecA	ACGRLK_01870	440845	441927	1	UDP-N-acetylglucosamine--undecaprenyl-phosphate N-acetylglucosaminephosphotransferase
426667	447670	21003	SIGI-HMM	MFH0218939.1		ACGRLK_01875	441950	442945	1	hypothetical protein
426667	447670	21003	SIGI-HMM	MFH0218940.1		ACGRLK_01880	442939	443574	1	hypothetical protein
426667	447670	21003	SIGI-HMM	MFH0218941.1		ACGRLK_01885	443598	444143	1	hypothetical protein
426667	447670	21003	SIGI-HMM	MFH0218942.1		ACGRLK_01890	444121	444606	1	serine O-acetyltransferase
426667	447670	21003	SIGI-HMM	MFH0218943.1		ACGRLK_01895	444611	445672	1	hypothetical protein
426667	447670	21003	SIGI-HMM	MFH0218944.1		ACGRLK_01900	445641	446777	1	glycosyltransferase
426667	447670	21003	SIGI-HMM	MFH0218945.1		ACGRLK_01905	446765	447670	1	ATP-grasp fold amidoligase family protein
426667	447670	21003	SIGI-HMM	MFH0218946.1		ACGRLK_01910	447667	448674	1	NAD-dependent epimerase
580037	590872	10835	SIGI-HMM	MFH0219073.1		ACGRLK_02570	580037	580840	-1	MetQ/NlpA family ABC transporter substrate-binding protein
580037	590872	10835	SIGI-HMM	MFH0219074.1		ACGRLK_02575	581383	582738	1	tyrosine-type recombinase/integrase
580037	590872	10835	SIGI-HMM	MFH0219075.1		ACGRLK_02580	582908	585331	-1	SIR2 family protein
580037	590872	10835	SIGI-HMM			ACGRLK_02585	585608	585775	-1	flagellin
580037	590872	10835	SIGI-HMM	MFH0219076.1		ACGRLK_02590	585911	587176	-1	hypothetical protein
580037	590872	10835	SIGI-HMM	MFH0219077.1		ACGRLK_02595	587252	588202	-1	hypothetical protein
580037	590872	10835	SIGI-HMM	MFH0219078.1		ACGRLK_02600	588248	588442	-1	helix-turn-helix domain-containing protein
580037	590872	10835	SIGI-HMM	MFH0219079.1		ACGRLK_02605	588652	589041	1	hypothetical protein
580037	590872	10835	SIGI-HMM	MFH0219080.1		ACGRLK_02610	589236	590102	-1	hypothetical protein
580037	590872	10835	SIGI-HMM	MFH0219081.1		ACGRLK_02615	590099	590872	-1	HipA family kinase
851566	861735	10169	SIGI-HMM	MFH0219293.1		ACGRLK_03745	851566	852447	-1	LysR family transcriptional regulator
851566	861735	10169	SIGI-HMM	MFH0219294.1		ACGRLK_03750	852846	853409	1	porin family protein
851566	861735	10169	SIGI-HMM	MFH0219295.1		ACGRLK_03755	854094	854579	-1	DUF6795 domain-containing protein
851566	861735	10169	SIGI-HMM	MFH0219296.1		ACGRLK_03760	855486	857735	1	AAA family ATPase
851566	861735	10169	SIGI-HMM	MFH0219297.1		ACGRLK_03765	857736	859865	1	UvrD-helicase domain-containing protein
851566	861735	10169	SIGI-HMM	MFH0219298.1	mobV	ACGRLK_03770	859907	860602	-1	MobV family relaxase
851566	861735	10169	SIGI-HMM	MFH0219299.1		ACGRLK_03775	860882	861250	-1	hypothetical protein
851566	861735	10169	SIGI-HMM	MFH0219300.1		ACGRLK_03780	861367	861735	1	hypothetical protein
1134593	1146715	12122	SIGI-HMM	MFH0219533.1		ACGRLK_05100	1134593	1134802	1	helix-turn-helix domain-containing protein
1134593	1146715	12122	SIGI-HMM			ACGRLK_05105	1134908	1135231	-1	ISNCY family transposase
1134593	1146715	12122	SIGI-HMM	MFH0219534.1		ACGRLK_05110	1135631	1136563	1	hypothetical protein
1134593	1146715	12122	SIGI-HMM	MFH0219535.1		ACGRLK_05115	1136553	1136981	1	hypothetical protein
1134593	1146715	12122	SIGI-HMM	MFH0219536.1		ACGRLK_05120	1137441	1138091	1	SIR2 family protein
1134593	1146715	12122	SIGI-HMM	MFH0219537.1		ACGRLK_05125	1138073	1139485	1	hypothetical protein
1134593	1146715	12122	SIGI-HMM			ACGRLK_05130	1140184	1140459	-1	transposase
1134593	1146715	12122	SIGI-HMM	MFH0219538.1	kwaB	ACGRLK_05135	1140829	1141785	-1	anti-phage protein KwaB
1134593	1146715	12122	SIGI-HMM	MFH0219539.1	kwaA	ACGRLK_05140	1141797	1142414	-1	anti-phage protein KwaA
1134593	1146715	12122	SIGI-HMM	MFH0219540.1		ACGRLK_05145	1143169	1144287	1	hypothetical protein
1134593	1146715	12122	SIGI-HMM	MFH0219541.1		ACGRLK_05150	1144287	1144766	1	three component ABC system middle component
1134593	1146715	12122	SIGI-HMM	MFH0219542.1		ACGRLK_05155	1144763	1146715	1	DUF3732 domain-containing protein
1149130	1156663	7533	SIGI-HMM	MFH0219544.1		ACGRLK_05165	1149130	1150065	1	3'-5' exonuclease
1149130	1156663	7533	SIGI-HMM	MFH0219545.1		ACGRLK_05170	1150149	1151027	1	bacteriophage abortive infection AbiH family protein
1149130	1156663	7533	SIGI-HMM	MFH0219546.1		ACGRLK_05175	1151381	1152127	-1	hypothetical protein
1149130	1156663	7533	SIGI-HMM	MFH0219547.1		ACGRLK_05180	1152153	1155167	-1	VPA1269 family protein
1149130	1156663	7533	SIGI-HMM	MFH0219548.1		ACGRLK_05185	1155164	1156663	-1	site-specific integrase
1638923	1646913	7990	SIGI-HMM	MFH0219958.1		ACGRLK_07335	1638923	1639153	-1	hypothetical protein
1638923	1646913	7990	SIGI-HMM	MFH0219959.1		ACGRLK_07340	1639283	1639921	-1	DJ-1/PfpI family protein
1638923	1646913	7990	SIGI-HMM	MFH0219960.1		ACGRLK_07345	1640087	1640485	-1	VOC family protein
1638923	1646913	7990	SIGI-HMM	MFH0219961.1		ACGRLK_07350	1640691	1641329	-1	hypothetical protein
1638923	1646913	7990	SIGI-HMM	MFH0219962.1		ACGRLK_07355	1641456	1641905	-1	nuclear transport factor 2 family protein
1638923	1646913	7990	SIGI-HMM	MFH0219963.1		ACGRLK_07360	1642069	1642458	-1	lysozyme inhibitor LprI family protein
1638923	1646913	7990	SIGI-HMM	MFH0219964.1		ACGRLK_07365	1642864	1643115	-1	TIGR03643 family protein
1638923	1646913	7990	SIGI-HMM	MFH0219965.1		ACGRLK_07370	1643214	1643714	-1	GNAT family N-acetyltransferase
1638923	1646913	7990	SIGI-HMM	MFH0219966.1		ACGRLK_07375	1643865	1644245	-1	hypothetical protein
1638923	1646913	7990	SIGI-HMM	MFH0219967.1		ACGRLK_07380	1644399	1644803	-1	DUF1801 domain-containing protein
1638923	1646913	7990	SIGI-HMM	MFH0219968.1		ACGRLK_07385	1644945	1645277	-1	YnfA family protein
1638923	1646913	7990	SIGI-HMM	MFH0219969.1		ACGRLK_07390	1645342	1645809	-1	Sbal_3080 family lipoprotein
1638923	1646913	7990	SIGI-HMM	MFH0219970.1		ACGRLK_07395	1646230	1646913	-1	DUF4336 domain-containing protein
1876254	1881465	5211	SIGI-HMM	MFH0220150.1		ACGRLK_08340	1876254	1876610	1	hypothetical protein
1876254	1881465	5211	SIGI-HMM	MFH0220151.1		ACGRLK_08345	1876724	1877905	1	FIST signal transduction protein
1876254	1881465	5211	SIGI-HMM	MFH0220152.1		ACGRLK_08350	1877895	1879616	1	ATP-binding protein
1876254	1881465	5211	SIGI-HMM	MFH0220153.1		ACGRLK_08355	1880251	1880574	-1	hypothetical protein
1876254	1881465	5211	SIGI-HMM	MFH0220154.1		ACGRLK_08360	1880689	1881000	-1	DUF3634 family protein
1876254	1881465	5211	SIGI-HMM	MFH0220155.1	matP	ACGRLK_08365	1881016	1881465	-1	macrodomain Ter protein MatP
1966708	1975330	8622	SIGI-HMM	MFH0220206.1		ACGRLK_08620	1966708	1967613	1	LysR substrate-binding domain-containing protein
1966708	1975330	8622	SIGI-HMM	MFH0220207.1		ACGRLK_08625	1967746	1968651	1	TIGR03571 family LLM class oxidoreductase
1966708	1975330	8622	SIGI-HMM	MFH0220208.1		ACGRLK_08630	1968767	1969651	-1	LysR family transcriptional regulator
1966708	1975330	8622	SIGI-HMM			ACGRLK_08635	1969811	1970990	1	MFS transporter
1966708	1975330	8622	SIGI-HMM	MFH0220209.1		ACGRLK_08640	1971133	1971654	1	TetR/AcrR family transcriptional regulator
1966708	1975330	8622	SIGI-HMM	MFH0220210.1		ACGRLK_08645	1971651	1972700	1	alcohol dehydrogenase family protein
1966708	1975330	8622	SIGI-HMM	MFH0220211.1		ACGRLK_08650	1972904	1973815	-1	GlxA family transcriptional regulator
1966708	1975330	8622	SIGI-HMM	MFH0220212.1		ACGRLK_08655	1973930	1974448	1	cysteine hydrolase family protein
1966708	1975330	8622	SIGI-HMM	MFH0220213.1		ACGRLK_08660	1974569	1975330	1	transporter substrate-binding domain-containing protein
2079871	2101202	21331	SIGI-HMM	MFH0220311.1	avs2	ACGRLK_09165	2079871	2084364	1	AVAST type 2 anti-phage system protein Avs2
2079871	2101202	21331	SIGI-HMM	MFH0220312.1		ACGRLK_09170	2084872	2086626	1	ATP-binding protein
2079871	2101202	21331	SIGI-HMM	MFH0220313.1		ACGRLK_09175	2086780	2087820	-1	IS481 family transposase
2079871	2101202	21331	SIGI-HMM	MFH0220314.1		ACGRLK_09180	2088098	2088676	-1	DJ-1/PfpI family protein
2079871	2101202	21331	SIGI-HMM	MFH0220315.1		ACGRLK_09185	2088811	2089263	-1	GNAT family N-acetyltransferase
2079871	2101202	21331	SIGI-HMM	MFH0220316.1		ACGRLK_09190	2089417	2089791	-1	hypothetical protein
2079871	2101202	21331	SIGI-HMM	MFH0220317.1		ACGRLK_09195	2090117	2090452	-1	energy transducer TonB
2079871	2101202	21331	SIGI-HMM	MFH0220318.1		ACGRLK_09200	2090589	2091128	-1	hypothetical protein
2079871	2101202	21331	SIGI-HMM	MFH0220319.1		ACGRLK_09205	2091262	2091798	-1	GNAT family N-acetyltransferase
2079871	2101202	21331	SIGI-HMM	MFH0220320.1		ACGRLK_09210	2091961	2092377	-1	lysozyme inhibitor LprI family protein
2079871	2101202	21331	SIGI-HMM	MFH0220321.1		ACGRLK_09215	2092795	2093706	1	alpha/beta hydrolase
2079871	2101202	21331	SIGI-HMM	MFH0220322.1		ACGRLK_09220	2094049	2095638	-1	SAVED domain-containing protein
2079871	2101202	21331	SIGI-HMM	MFH0220323.1		ACGRLK_09225	2095631	2096116	-1	Mov34/MPN/PAD-1 family protein
2079871	2101202	21331	SIGI-HMM	MFH0220324.1		ACGRLK_09230	2096103	2097830	-1	ThiF family adenylyltransferase
2079871	2101202	21331	SIGI-HMM	MFH0220325.1		ACGRLK_09235	2097830	2098855	-1	cyclic GMP-AMP synthase DncV-like nucleotidyltransferase
2079871	2101202	21331	SIGI-HMM	MFH0220326.1		ACGRLK_09240	2099238	2101202	-1	AAA family ATPase
2116002	2123672	7670	SIGI-HMM	MFH0220338.1		ACGRLK_09310	2116002	2116448	1	GNAT family N-acetyltransferase
2116002	2123672	7670	SIGI-HMM	MFH0220339.1		ACGRLK_09315	2116564	2117604	1	IS481 family transposase
2116002	2123672	7670	SIGI-HMM	MFH0220340.1		ACGRLK_09320	2117695	2118159	-1	hypothetical protein
2116002	2123672	7670	SIGI-HMM	MFH0220341.1		ACGRLK_09325	2118152	2120218	-1	hypothetical protein
2116002	2123672	7670	SIGI-HMM	MFH0220342.1		ACGRLK_09330	2120219	2122549	-1	hypothetical protein
2116002	2123672	7670	SIGI-HMM	MFH0220343.1		ACGRLK_09335	2122554	2123672	-1	tyrosine-type recombinase/integrase
2137280	2202159	64879	SIGI-HMM	MFH0220352.1		ACGRLK_09385	2137280	2137744	-1	DUF2846 domain-containing protein
2137280	2202159	64879	SIGI-HMM	MFH0220353.1		ACGRLK_09390	2137914	2138540	-1	LysE family translocator
2137280	2202159	64879	SIGI-HMM	MFH0220354.1		ACGRLK_09395	2138868	2139494	-1	LysE family translocator
2137280	2202159	64879	SIGI-HMM	MFH0220355.1		ACGRLK_09400	2139624	2139977	-1	DUF1428 domain-containing protein
2137280	2202159	64879	SIGI-HMM	MFH0220356.1		ACGRLK_09405	2140075	2140680	-1	hypothetical protein
2137280	2202159	64879	SIGI-HMM	MFH0220357.1		ACGRLK_09410	2140773	2141069	-1	antibiotic biosynthesis monooxygenase family protein
2137280	2202159	64879	SIGI-HMM	MFH0220358.1		ACGRLK_09415	2141213	2141500	-1	putative quinol monooxygenase
2137280	2202159	64879	SIGI-HMM	MFH0220359.1		ACGRLK_09420	2141638	2142279	-1	alanine--tRNA ligase-related protein
2137280	2202159	64879	SIGI-HMM	MFH0220360.1		ACGRLK_09425	2142433	2142966	-1	GNAT family N-acetyltransferase
2137280	2202159	64879	SIGI-HMM	MFH0220361.1		ACGRLK_09430	2143223	2143783	-1	sugar O-acetyltransferase
2137280	2202159	64879	SIGI-HMM	MFH0220362.1		ACGRLK_09435	2143917	2144330	-1	RDD family protein
2137280	2202159	64879	SIGI-HMM	MFH0220363.1		ACGRLK_09440	2144472	2145080	-1	pyridoxamine 5'-phosphate oxidase family protein
2137280	2202159	64879	SIGI-HMM	MFH0220364.1		ACGRLK_09445	2145224	2145625	-1	DUF2007 domain-containing protein
2137280	2202159	64879	SIGI-HMM	MFH0220365.1		ACGRLK_09450	2145730	2146251	-1	GNAT family N-acetyltransferase
2137280	2202159	64879	SIGI-HMM	MFH0220366.1		ACGRLK_09455	2146519	2146998	1	hypothetical protein
2137280	2202159	64879	SIGI-HMM	MFH0220367.1		ACGRLK_09460	2147199	2147405	-1	hypothetical protein
2137280	2202159	64879	SIGI-HMM	MFH0220368.1		ACGRLK_09465	2147685	2148179	-1	GNAT family N-acetyltransferase
2137280	2202159	64879	SIGI-HMM	MFH0220369.1		ACGRLK_09470	2148380	2148664	1	type II toxin-antitoxin system RelB/DinJ family antitoxin
2137280	2202159	64879	SIGI-HMM	MFH0220370.1		ACGRLK_09475	2148661	2148939	1	type II toxin-antitoxin system mRNA interferase toxin, RelE/StbE family
2137280	2202159	64879	SIGI-HMM	MFH0220371.1		ACGRLK_09480	2149090	2149560	-1	GNAT family N-acetyltransferase
2137280	2202159	64879	SIGI-HMM	MFH0220372.1		ACGRLK_09485	2149717	2150148	-1	T6SS immunity protein Tdi1 domain-containing protein
2137280	2202159	64879	SIGI-HMM	MFH0220373.1		ACGRLK_09490	2150317	2151276	-1	phosphotransferase
2137280	2202159	64879	SIGI-HMM	MFH0220374.1		ACGRLK_09495	2151419	2151634	-1	hypothetical protein
2137280	2202159	64879	SIGI-HMM	MFH0220375.1		ACGRLK_09500	2152158	2152472	-1	hypothetical protein
2137280	2202159	64879	SIGI-HMM	MFH0220376.1		ACGRLK_09505	2152663	2152911	1	type II toxin-antitoxin system Phd/YefM family antitoxin
2137280	2202159	64879	SIGI-HMM	MFH0220377.1		ACGRLK_09510	2152901	2153191	1	type II toxin-antitoxin system RelE/ParE family toxin
2137280	2202159	64879	SIGI-HMM	MFH0220378.1		ACGRLK_09515	2153730	2154242	-1	hypothetical protein
2137280	2202159	64879	SIGI-HMM	MFH0220379.1		ACGRLK_09520	2154926	2155300	-1	hypothetical protein
2137280	2202159	64879	SIGI-HMM	MFH0220380.1		ACGRLK_09525	2155448	2155783	-1	TonB family protein
2137280	2202159	64879	SIGI-HMM	MFH0220381.1		ACGRLK_09530	2156466	2157056	-1	hypothetical protein
2137280	2202159	64879	SIGI-HMM	MFH0220382.1		ACGRLK_09535	2157203	2157799	-1	hypothetical protein
2137280	2202159	64879	SIGI-HMM	MFH0220383.1		ACGRLK_09540	2158939	2159955	-1	DUF2806 domain-containing protein
2137280	2202159	64879	SIGI-HMM	MFH0220384.1		ACGRLK_09545	2160124	2160357	1	hypothetical protein
2137280	2202159	64879	SIGI-HMM	MFH0220385.1		ACGRLK_09550	2160664	2160948	-1	hypothetical protein
2137280	2202159	64879	SIGI-HMM	MFH0220386.1		ACGRLK_09555	2161091	2162098	-1	Imm49 family immunity protein
2137280	2202159	64879	SIGI-HMM	MFH0220387.1		ACGRLK_09560	2162127	2162621	-1	GNAT family N-acetyltransferase
2137280	2202159	64879	SIGI-HMM	MFH0220388.1		ACGRLK_09565	2162761	2163150	-1	DUF4345 domain-containing protein
2137280	2202159	64879	SIGI-HMM	MFH0220389.1		ACGRLK_09570	2163299	2163901	-1	DUF6988 family protein
2137280	2202159	64879	SIGI-HMM	MFH0220390.1		ACGRLK_09575	2164049	2164501	-1	hypothetical protein
2137280	2202159	64879	SIGI-HMM	MFH0220391.1		ACGRLK_09580	2164739	2165266	-1	DUF2846 domain-containing protein
2137280	2202159	64879	SIGI-HMM	MFH0220392.1		ACGRLK_09585	2165825	2166100	-1	hypothetical protein
2137280	2202159	64879	SIGI-HMM	MFH0220393.1		ACGRLK_09590	2166236	2166859	-1	hypothetical protein
2137280	2202159	64879	SIGI-HMM	MFH0220394.1		ACGRLK_09595	2166995	2167360	-1	T6SS amidase immunity protein Tai4 family protein
2137280	2202159	64879	SIGI-HMM	MFH0220395.1		ACGRLK_09600	2167342	2167821	-1	type VI secretion system amidase effector protein Tae4
2137280	2202159	64879	SIGI-HMM	MFH0220396.1		ACGRLK_09605	2168069	2169127	-1	hypothetical protein
2137280	2202159	64879	SIGI-HMM	MFH0220397.1		ACGRLK_09610	2170095	2170649	-1	hypothetical protein
2137280	2202159	64879	SIGI-HMM	MFH0220398.1		ACGRLK_09615	2170938	2171711	-1	hypothetical protein
2137280	2202159	64879	SIGI-HMM	MFH0220399.1		ACGRLK_09620	2171816	2172298	-1	hypothetical protein
2137280	2202159	64879	SIGI-HMM	MFH0220400.1		ACGRLK_09625	2172458	2173150	-1	hypothetical protein
2137280	2202159	64879	SIGI-HMM	MFH0220401.1		ACGRLK_09630	2173330	2173746	-1	VOC family protein
2137280	2202159	64879	SIGI-HMM	MFH0220402.1		ACGRLK_09635	2173898	2174683	-1	hypothetical protein
2137280	2202159	64879	SIGI-HMM	MFH0220403.1		ACGRLK_09640	2175356	2175856	-1	hypothetical protein
2137280	2202159	64879	SIGI-HMM	MFH0220404.1		ACGRLK_09645	2175993	2176403	-1	cytidine deaminase
2137280	2202159	64879	SIGI-HMM	MFH0220405.1		ACGRLK_09650	2176530	2176991	-1	GNAT family N-acetyltransferase
2137280	2202159	64879	SIGI-HMM	MFH0220406.1		ACGRLK_09655	2177127	2177669	-1	hypothetical protein
2137280	2202159	64879	SIGI-HMM	MFH0220407.1		ACGRLK_09660	2177828	2178223	-1	ACT domain-containing protein
2137280	2202159	64879	SIGI-HMM	MFH0220408.1		ACGRLK_09665	2179335	2179688	-1	DUF6404 family protein
2137280	2202159	64879	SIGI-HMM	MFH0220409.1		ACGRLK_09670	2179847	2180245	-1	DUF6232 family protein
2137280	2202159	64879	SIGI-HMM	MFH0220410.1		ACGRLK_09675	2180381	2180812	-1	hypothetical protein
2137280	2202159	64879	SIGI-HMM	MFH0220411.1		ACGRLK_09680	2180927	2181406	-1	hypothetical protein
2137280	2202159	64879	SIGI-HMM	MFH0220412.1		ACGRLK_09685	2181542	2182036	-1	GNAT family N-acetyltransferase
2137280	2202159	64879	SIGI-HMM	MFH0220413.1		ACGRLK_09690	2182147	2182632	-1	GNAT family N-acetyltransferase
2137280	2202159	64879	SIGI-HMM	MFH0220414.1		ACGRLK_09695	2182768	2183280	-1	hypothetical protein
2137280	2202159	64879	SIGI-HMM	MFH0220415.1		ACGRLK_09700	2184850	2185359	-1	GNAT family N-acetyltransferase
2137280	2202159	64879	SIGI-HMM	MFH0220416.1		ACGRLK_09705	2185504	2186433	-1	hypothetical protein
2137280	2202159	64879	SIGI-HMM	MFH0220417.1		ACGRLK_09710	2186602	2187903	-1	hypothetical protein
2137280	2202159	64879	SIGI-HMM	MFH0220418.1		ACGRLK_09715	2188098	2188331	-1	hypothetical protein
2137280	2202159	64879	SIGI-HMM	MFH0220419.1		ACGRLK_09720	2188470	2189072	-1	hypothetical protein
2137280	2202159	64879	SIGI-HMM	MFH0220420.1		ACGRLK_09725	2189765	2190514	-1	DUF2971 domain-containing protein
2137280	2202159	64879	SIGI-HMM	MFH0220421.1		ACGRLK_09730	2190664	2191017	-1	DUF6404 family protein
2137280	2202159	64879	SIGI-HMM	MFH0220422.1		ACGRLK_09735	2191176	2191994	-1	hypothetical protein
2137280	2202159	64879	SIGI-HMM	MFH0220423.1		ACGRLK_09740	2192136	2192627	-1	RDD family protein
2137280	2202159	64879	SIGI-HMM	MFH0220424.1		ACGRLK_09745	2192858	2193157	-1	hypothetical protein
2137280	2202159	64879	SIGI-HMM	MFH0220425.1		ACGRLK_09750	2193707	2193985	-1	hypothetical protein
2137280	2202159	64879	SIGI-HMM	MFH0220426.1		ACGRLK_09755	2195277	2195837	-1	hypothetical protein
2137280	2202159	64879	SIGI-HMM	MFH0220427.1		ACGRLK_09760	2195970	2196479	-1	hypothetical protein
2137280	2202159	64879	SIGI-HMM	MFH0220428.1		ACGRLK_09765	2196607	2197014	-1	hypothetical protein
2137280	2202159	64879	SIGI-HMM	MFH0220429.1		ACGRLK_09770	2197162	2198250	-1	PD-(D/E)XK nuclease domain-containing protein
2137280	2202159	64879	SIGI-HMM	MFH0220430.1		ACGRLK_09775	2198501	2199457	1	integron integrase
2137280	2202159	64879	SIGI-HMM	MFH0220431.1		ACGRLK_09780	2200030	2200242	1	cold-shock protein
2137280	2202159	64879	SIGI-HMM	MFH0220432.1		ACGRLK_09785	2200362	2200562	1	hypothetical protein
2137280	2202159	64879	SIGI-HMM	MFH0220433.1		ACGRLK_09790	2200628	2200786	1	hypothetical protein
2137280	2202159	64879	SIGI-HMM	MFH0220434.1		ACGRLK_09795	2201592	2201747	-1	hypothetical protein
2137280	2202159	64879	SIGI-HMM	MFH0220435.1		ACGRLK_09800	2201950	2202159	-1	cold-shock protein
2798479	2803489	5010	SIGI-HMM	MFH0220976.1		ACGRLK_12585	2798479	2799123	-1	response regulator transcription factor
2798479	2803489	5010	SIGI-HMM	MFH0220977.1		ACGRLK_12590	2799692	2800621	1	dentin sialophosphoprotein
2798479	2803489	5010	SIGI-HMM	MFH0220978.1		ACGRLK_12595	2800642	2800965	1	carbon storage regulator
2798479	2803489	5010	SIGI-HMM	MFH0220979.1		ACGRLK_12600	2800971	2801648	1	C39 family peptidase
2798479	2803489	5010	SIGI-HMM	MFH0220980.1		ACGRLK_12605	2801703	2802269	1	hypothetical protein
2798479	2803489	5010	SIGI-HMM	MFH0220981.1		ACGRLK_12610	2802494	2803489	-1	transporter
3376557	3383439	6882	SIGI-HMM	MFH0221470.1		ACGRLK_15460	3376557	3377561	1	hypothetical protein
3376557	3383439	6882	SIGI-HMM	MFH0221471.1		ACGRLK_15465	3377554	3378312	1	hypothetical protein
3376557	3383439	6882	SIGI-HMM	MFH0221472.1		ACGRLK_15470	3378344	3378847	1	hypothetical protein
3376557	3383439	6882	SIGI-HMM	MFH0221473.1		ACGRLK_15475	3379051	3379461	1	hypothetical protein
3376557	3383439	6882	SIGI-HMM	MFH0221474.1		ACGRLK_15480	3379576	3380712	-1	multidrug effflux MFS transporter
3376557	3383439	6882	SIGI-HMM	MFH0221475.1		ACGRLK_15485	3380812	3381585	1	AraC family transcriptional regulator
3376557	3383439	6882	SIGI-HMM	MFH0221476.1		ACGRLK_15490	3381676	3382584	-1	LysR family transcriptional regulator
3376557	3383439	6882	SIGI-HMM	MFH0221477.1		ACGRLK_15495	3382720	3383439	1	SDR family oxidoreductase
3546565	3556701	10136	SIGI-HMM	MFH0221604.1		ACGRLK_16150	3546565	3547527	-1	hypothetical protein
3546565	3556701	10136	SIGI-HMM	MFH0221605.1		ACGRLK_16155	3547976	3548632	1	inovirus Gp2 family protein
3546565	3556701	10136	SIGI-HMM	MFH0221606.1		ACGRLK_16160	3548683	3549183	-1	lecithin retinol acyltransferase family protein
3546565	3556701	10136	SIGI-HMM	MFH0221607.1		ACGRLK_16165	3549284	3549844	-1	tyrosine-type recombinase/integrase
3546565	3556701	10136	SIGI-HMM	MFH0221608.1		ACGRLK_16170	3550054	3550482	-1	DUF2787 family protein
3546565	3556701	10136	SIGI-HMM	MFH0221609.1		ACGRLK_16175	3550509	3550934	-1	DUF2787 family protein
3546565	3556701	10136	SIGI-HMM	MFH0221610.1	radC	ACGRLK_16180	3550931	3551407	-1	DNA repair protein RadC
3546565	3556701	10136	SIGI-HMM	MFH0221611.1		ACGRLK_16185	3551636	3552073	1	RNase H family protein
3546565	3556701	10136	SIGI-HMM	MFH0221612.1		ACGRLK_16190	3552199	3552405	1	AlpA family transcriptional regulator
3546565	3556701	10136	SIGI-HMM	MFH0221613.1		ACGRLK_16195	3552539	3552661	1	hypothetical protein
3546565	3556701	10136	SIGI-HMM	MFH0221614.1		ACGRLK_16200	3552705	3554243	1	hypothetical protein
3546565	3556701	10136	SIGI-HMM	MFH0221615.1		ACGRLK_16205	3554470	3555330	-1	WYL domain-containing protein
3546565	3556701	10136	SIGI-HMM	MFH0221616.1		ACGRLK_16210	3555511	3556701	1	hypothetical protein
3546565	3556701	10136	SIGI-HMM	MFH0221617.1		ACGRLK_16215	3556682	3558706	1	hypothetical protein
3634287	3639446	5159	SIGI-HMM	MFH0221679.1		ACGRLK_16555	3634287	3635027	-1	helix-turn-helix domain-containing protein
3634287	3639446	5159	SIGI-HMM	MFH0221680.1		ACGRLK_16560	3635132	3635593	-1	carboxymuconolactone decarboxylase family protein
3634287	3639446	5159	SIGI-HMM	MFH0221681.1		ACGRLK_16565	3635790	3636701	-1	DMT family transporter
3634287	3639446	5159	SIGI-HMM	MFH0221682.1		ACGRLK_16570	3636795	3637700	1	LysR family transcriptional regulator
3634287	3639446	5159	SIGI-HMM	MFH0221683.1		ACGRLK_16575	3637967	3638794	1	MBL fold metallo-hydrolase
3634287	3639446	5159	SIGI-HMM	MFH0221684.1		ACGRLK_16580	3639045	3639446	1	VOC family protein
3811685	3816412	4727	SIGI-HMM	MFH0221837.1		ACGRLK_17370	3811685	3812644	1	GGDEF domain-containing protein
3811685	3816412	4727	SIGI-HMM	MFH0221838.1		ACGRLK_17375	3812872	3813858	1	ABC transporter substrate-binding protein
3811685	3816412	4727	SIGI-HMM	MFH0221839.1		ACGRLK_17380	3813992	3815197	1	diguanylate cyclase domain-containing protein
3811685	3816412	4727	SIGI-HMM	MFH0221840.1		ACGRLK_17385	3815420	3816412	1	LLM class flavin-dependent oxidoreductase
3857555	3872007	14452	SIGI-HMM	MFH0221872.1	tssB	ACGRLK_17580	3857555	3858085	-1	type VI secretion system contractile sheath small subunit
3857555	3872007	14452	SIGI-HMM	MFH0221873.1	tssA	ACGRLK_17585	3858101	3859216	-1	type VI secretion system protein TssA
3857555	3872007	14452	SIGI-HMM	MFH0221874.1		ACGRLK_17590	3859209	3860003	-1	PP2C family protein-serine/threonine phosphatase
3857555	3872007	14452	SIGI-HMM	MFH0221875.1	tagF	ACGRLK_17595	3860013	3860708	-1	type VI secretion system-associated protein TagF
3857555	3872007	14452	SIGI-HMM	MFH0221876.1	tssM	ACGRLK_17600	3860690	3864208	-1	type VI secretion system membrane subunit TssM
3857555	3872007	14452	SIGI-HMM	MFH0221877.1	tssL	ACGRLK_17605	3864225	3865517	-1	type VI secretion system protein TssL, long form
3857555	3872007	14452	SIGI-HMM	MFH0221878.1	tssK	ACGRLK_17610	3865529	3866854	-1	type VI secretion system baseplate subunit TssK
3857555	3872007	14452	SIGI-HMM	MFH0221879.1	tssJ	ACGRLK_17615	3866876	3867331	-1	type VI secretion system lipoprotein TssJ
3857555	3872007	14452	SIGI-HMM	MFH0221880.1	tagH	ACGRLK_17620	3867343	3868536	-1	type VI secretion system-associated FHA domain protein TagH
3857555	3872007	14452	SIGI-HMM	MFH0221881.1		ACGRLK_17625	3868849	3870999	1	serine/threonine-protein kinase
3857555	3872007	14452	SIGI-HMM	MFH0221882.1		ACGRLK_17630	3871446	3871781	1	Hpt domain-containing protein
3857555	3872007	14452	SIGI-HMM	MFH0221883.1		ACGRLK_17635	3871816	3872007	1	hypothetical protein
3985726	4000745	15019	SIGI-HMM	MFH0221985.1		ACGRLK_18170	3985726	3986406	-1	MaoC family dehydratase
3985726	4000745	15019	SIGI-HMM	MFH0221986.1		ACGRLK_18180	3986906	3988273	1	tyrosine-type recombinase/integrase
3985726	4000745	15019	SIGI-HMM	MFH0221987.1		ACGRLK_18185	3988266	3988649	1	hypothetical protein
3985726	4000745	15019	SIGI-HMM	MFH0221988.1		ACGRLK_18190	3988664	3988861	1	hypothetical protein
3985726	4000745	15019	SIGI-HMM	MFH0221989.1		ACGRLK_18195	3989180	3990400	1	hypothetical protein
3985726	4000745	15019	SIGI-HMM	MFH0221990.1		ACGRLK_18200	3990397	3992562	1	hypothetical protein
3985726	4000745	15019	SIGI-HMM	MFH0221991.1		ACGRLK_18205	3993160	3994272	1	tyrosine-type recombinase/integrase
3985726	4000745	15019	SIGI-HMM	MFH0221992.1		ACGRLK_18210	3994439	3995953	1	hypothetical protein
3985726	4000745	15019	SIGI-HMM	MFH0221993.1		ACGRLK_18215	3996035	3997042	1	hypothetical protein
3985726	4000745	15019	SIGI-HMM	MFH0221994.1	abiEi	ACGRLK_18220	3997089	3997610	1	type IV toxin-antitoxin system AbiEi family antitoxin
3985726	4000745	15019	SIGI-HMM	MFH0221995.1		ACGRLK_18225	3997627	3999237	-1	hypothetical protein
3985726	4000745	15019	SIGI-HMM	MFH0221996.1		ACGRLK_18230	3999227	4000264	-1	hypothetical protein
3985726	4000745	15019	SIGI-HMM	MFH0221997.1		ACGRLK_18235	4000491	4000745	-1	helix-turn-helix domain-containing protein

## Sheet: Vibrio alginolyticus 4-TSA-C
Island start	Island end	Length	Method	Gene name	Gene ID	Locus	Gene start	Gene end	Strand	Product	External Annotations
532521	557804	25283	IslandPath-DIMOB	MFH0278157.1		ACGRNN_16720	532521	532847	-1	hypothetical protein
532521	557804	25283	IslandPath-DIMOB	MFH0278158.1		ACGRNN_16725	532935	534626	-1	FAD-binding oxidoreductase
532521	557804	25283	IslandPath-DIMOB	MFH0278159.1		ACGRNN_16730	534910	535383	1	DUF1842 domain-containing protein
532521	557804	25283	IslandPath-DIMOB	MFH0278160.1		ACGRNN_16735	535518	538691	-1	AAA family ATPase
532521	557804	25283	IslandPath-DIMOB	MFH0278161.1		ACGRNN_16740	539559	540857	1	hypothetical protein
532521	557804	25283	IslandPath-DIMOB	MFH0278162.1		ACGRNN_16745	540865	541812	1	formyltransferase family protein
532521	557804	25283	IslandPath-DIMOB	MFH0278163.1		ACGRNN_16750	541959	542573	1	phage tail protein
532521	557804	25283	IslandPath-DIMOB	MFH0278164.1		ACGRNN_16755	542694	552326	1	Ig-like domain-containing protein
532521	557804	25283	IslandPath-DIMOB	MFH0278165.1		ACGRNN_16760	552841	554244	-1	PLP-dependent aminotransferase family protein
532521	557804	25283	IslandPath-DIMOB	MFH0278166.1	ampC	ACGRNN_16765	554604	555755	1	class C beta-lactamase
532521	557804	25283	IslandPath-DIMOB	MFH0278167.1		ACGRNN_16770	555850	556494	1	CatB-related O-acetyltransferase
532521	557804	25283	IslandPath-DIMOB	MFH0278168.1		ACGRNN_16775	556830	557804	-1	peptidoglycan DD-metalloendopeptidase family protein
2091452	2098621	7169	IslandPath-DIMOB	MFH0275129.1		ACGRNN_00630	2091452	2092408	1	DUF2860 domain-containing protein
2091452	2098621	7169	IslandPath-DIMOB			ACGRNN_00635	2092467	2093348	-1	YifB family Mg chelatase-like AAA ATPase
2091452	2098621	7169	IslandPath-DIMOB			ACGRNN_00640	2093409	2094250	1	recombinase family protein
2091452	2098621	7169	IslandPath-DIMOB	MFH0275130.1		ACGRNN_00645	2094326	2094955	1	zinc ribbon domain-containing protein
2091452	2098621	7169	IslandPath-DIMOB	MFH0275131.1		ACGRNN_00650	2095203	2095466	1	hypothetical protein
2091452	2098621	7169	IslandPath-DIMOB	MFH0275132.1		ACGRNN_00655	2095544	2096128	1	hypothetical protein
2091452	2098621	7169	IslandPath-DIMOB	MFH0275133.1		ACGRNN_00660	2096307	2097242	-1	hypothetical protein
2091452	2098621	7169	IslandPath-DIMOB	MFH0275134.1		ACGRNN_00665	2097520	2098101	-1	recombinase family protein
2091452	2098621	7169	IslandPath-DIMOB	MFH0275135.1		ACGRNN_00670	2098250	2098621	-1	hypothetical protein
2244184	2250509	6325	IslandPath-DIMOB	MFH0275252.1		ACGRNN_01320	2244184	2244381	1	hypothetical protein
2244184	2250509	6325	IslandPath-DIMOB	MFH0275253.1		ACGRNN_01325	2244486	2244917	1	hemerythrin domain-containing protein
2244184	2250509	6325	IslandPath-DIMOB			ACGRNN_01330	2245062	2246725	1	diacylglycerol kinase family protein
2244184	2250509	6325	IslandPath-DIMOB	MFH0275254.1		ACGRNN_01335	2246922	2247320	-1	hypothetical protein
2244184	2250509	6325	IslandPath-DIMOB	MFH0275255.1		ACGRNN_01340	2247469	2247906	-1	DUF2383 domain-containing protein
2244184	2250509	6325	IslandPath-DIMOB	MFH0275256.1		ACGRNN_01345	2248268	2248516	1	hypothetical protein
2244184	2250509	6325	IslandPath-DIMOB	MFH0275257.1		ACGRNN_01350	2248565	2249077	1	phage holin family protein
2244184	2250509	6325	IslandPath-DIMOB	MFH0275258.1		ACGRNN_01355	2249067	2249393	1	hypothetical protein
2244184	2250509	6325	IslandPath-DIMOB	MFH0275259.1		ACGRNN_01360	2249439	2250509	1	AI-2E family transporter
2793317	2826051	32734	IslandPath-DIMOB	MFH0275727.1		ACGRNN_03820	2793317	2793880	1	porin family protein
2793317	2826051	32734	IslandPath-DIMOB	MFH0275728.1		ACGRNN_03825	2794571	2795056	-1	DUF6795 domain-containing protein
2793317	2826051	32734	IslandPath-DIMOB	MFH0275729.1		ACGRNN_03830	2795825	2796562	-1	nucleotidyl transferase AbiEii/AbiGii toxin family protein
2793317	2826051	32734	IslandPath-DIMOB	MFH0275730.1		ACGRNN_03835	2796643	2796942	-1	type IV toxin-antitoxin system AbiEi family antitoxin
2793317	2826051	32734	IslandPath-DIMOB	MFH0275731.1		ACGRNN_03840	2796827	2797693	-1	type IV toxin-antitoxin system AbiEi family antitoxin
2793317	2826051	32734	IslandPath-DIMOB			ACGRNN_03845	2797865	2798050	-1	serine/threonine protein phosphatase
2793317	2826051	32734	IslandPath-DIMOB	MFH0275732.1		ACGRNN_03850	2799158	2799676	1	hypothetical protein
2793317	2826051	32734	IslandPath-DIMOB	MFH0275733.1		ACGRNN_03855	2799817	2800395	1	recombinase family protein
2793317	2826051	32734	IslandPath-DIMOB	MFH0275734.1		ACGRNN_03860	2800466	2801197	-1	M48 family metallopeptidase
2793317	2826051	32734	IslandPath-DIMOB	MFH0275735.1		ACGRNN_03865	2801197	2804337	-1	type I restriction endonuclease subunit R
2793317	2826051	32734	IslandPath-DIMOB	MFH0275736.1		ACGRNN_03870	2804330	2806795	-1	DUF262 domain-containing protein
2793317	2826051	32734	IslandPath-DIMOB	MFH0275737.1		ACGRNN_03875	2806795	2808603	-1	DUF262 domain-containing protein
2793317	2826051	32734	IslandPath-DIMOB	MFH0275738.1		ACGRNN_03880	2808613	2809833	-1	restriction endonuclease subunit S
2793317	2826051	32734	IslandPath-DIMOB	MFH0275739.1		ACGRNN_03885	2809835	2812282	-1	type I restriction-modification system subunit M
2793317	2826051	32734	IslandPath-DIMOB	MFH0275740.1		ACGRNN_03890	2812329	2812568	-1	transcription factor
2793317	2826051	32734	IslandPath-DIMOB	MFH0275741.1		ACGRNN_03895	2812972	2813253	1	hypothetical protein
2793317	2826051	32734	IslandPath-DIMOB	MFH0275742.1		ACGRNN_03900	2813978	2816350	-1	hypothetical protein
2793317	2826051	32734	IslandPath-DIMOB	MFH0275743.1		ACGRNN_03905	2816466	2816735	-1	helix-turn-helix transcriptional regulator
2793317	2826051	32734	IslandPath-DIMOB	MFH0275744.1		ACGRNN_03910	2817032	2818264	-1	integrase domain-containing protein
2793317	2826051	32734	IslandPath-DIMOB	MFH0275745.1		ACGRNN_03915	2818564	2819292	-1	hypothetical protein
2793317	2826051	32734	IslandPath-DIMOB	MFH0275746.1		ACGRNN_03920	2819641	2820285	1	recombinase family protein
2793317	2826051	32734	IslandPath-DIMOB	MFH0275747.1		ACGRNN_03925	2820433	2820633	1	hypothetical protein
2793317	2826051	32734	IslandPath-DIMOB	MFH0275748.1		ACGRNN_03930	2821301	2821912	1	hypothetical protein
2793317	2826051	32734	IslandPath-DIMOB	MFH0275749.1		ACGRNN_03935	2822081	2822578	1	RNase H family protein
2793317	2826051	32734	IslandPath-DIMOB	MFH0275750.1		ACGRNN_03940	2822629	2824362	-1	DUF6538 domain-containing protein
2793317	2826051	32734	IslandPath-DIMOB	MFH0275751.1		ACGRNN_03945	2824658	2825491	-1	hypothetical protein
2793317	2826051	32734	IslandPath-DIMOB	MFH0275752.1		ACGRNN_03950	2825710	2826051	1	hypothetical protein
4018184	4054797	36613	IslandPath-DIMOB	MFH0276768.1		ACGRNN_09255	4018184	4018810	-1	LysE family translocator
4018184	4054797	36613	IslandPath-DIMOB	MFH0276769.1		ACGRNN_09260	4019138	4019764	-1	LysE family translocator
4018184	4054797	36613	IslandPath-DIMOB	MFH0276770.1		ACGRNN_09265	4019894	4020247	-1	DUF1428 domain-containing protein
4018184	4054797	36613	IslandPath-DIMOB	MFH0276771.1		ACGRNN_09270	4020345	4020950	-1	hypothetical protein
4018184	4054797	36613	IslandPath-DIMOB	MFH0276772.1		ACGRNN_09275	4021032	4021328	-1	antibiotic biosynthesis monooxygenase family protein
4018184	4054797	36613	IslandPath-DIMOB	MFH0276773.1		ACGRNN_09280	4021472	4021759	-1	putative quinol monooxygenase
4018184	4054797	36613	IslandPath-DIMOB			ACGRNN_09285	4021897	4022538	-1	alanyl-tRNA editing protein
4018184	4054797	36613	IslandPath-DIMOB	MFH0276774.1		ACGRNN_09290	4022681	4023226	-1	GNAT family N-acetyltransferase
4018184	4054797	36613	IslandPath-DIMOB	MFH0276775.1		ACGRNN_09295	4023480	4024043	-1	sugar O-acetyltransferase
4018184	4054797	36613	IslandPath-DIMOB	MFH0276776.1		ACGRNN_09300	4024175	4024588	-1	RDD family protein
4018184	4054797	36613	IslandPath-DIMOB	MFH0276777.1		ACGRNN_09305	4024730	4025338	-1	pyridoxamine 5'-phosphate oxidase family protein
4018184	4054797	36613	IslandPath-DIMOB	MFH0276778.1		ACGRNN_09310	4025482	4025883	-1	DUF2007 domain-containing protein
4018184	4054797	36613	IslandPath-DIMOB			ACGRNN_09315	4025988	4026507	-1	GNAT family N-acetyltransferase
4018184	4054797	36613	IslandPath-DIMOB	MFH0276779.1		ACGRNN_09320	4026775	4027254	1	hypothetical protein
4018184	4054797	36613	IslandPath-DIMOB	MFH0276780.1		ACGRNN_09325	4027455	4027661	-1	hypothetical protein
4018184	4054797	36613	IslandPath-DIMOB	MFH0276781.1		ACGRNN_09330	4027941	4028435	-1	GNAT family N-acetyltransferase
4018184	4054797	36613	IslandPath-DIMOB	MFH0276782.1		ACGRNN_09335	4028575	4029198	-1	hypothetical protein
4018184	4054797	36613	IslandPath-DIMOB	MFH0276783.1		ACGRNN_09340	4029892	4030254	-1	VOC family protein
4018184	4054797	36613	IslandPath-DIMOB	MFH0276784.1		ACGRNN_09345	4030475	4030759	1	type II toxin-antitoxin system RelB/DinJ family antitoxin
4018184	4054797	36613	IslandPath-DIMOB	MFH0276785.1		ACGRNN_09350	4030756	4031034	1	type II toxin-antitoxin system mRNA interferase toxin, RelE/StbE family
4018184	4054797	36613	IslandPath-DIMOB	MFH0276786.1		ACGRNN_09355	4031141	4031635	-1	GNAT family N-acetyltransferase
4018184	4054797	36613	IslandPath-DIMOB	MFH0276787.1		ACGRNN_09360	4031786	4032136	-1	hypothetical protein
4018184	4054797	36613	IslandPath-DIMOB	MFH0276788.1		ACGRNN_09365	4032270	4032617	-1	hypothetical protein
4018184	4054797	36613	IslandPath-DIMOB	MFH0276789.1		ACGRNN_09370	4032764	4033309	-1	GNAT family N-acetyltransferase
4018184	4054797	36613	IslandPath-DIMOB	MFH0276790.1		ACGRNN_09375	4033534	4033851	1	hypothetical protein
4018184	4054797	36613	IslandPath-DIMOB	MFH0276791.1		ACGRNN_09380	4033862	4034251	1	hypothetical protein
4018184	4054797	36613	IslandPath-DIMOB	MFH0276792.1		ACGRNN_09385	4034899	4035396	-1	hypothetical protein
4018184	4054797	36613	IslandPath-DIMOB	MFH0276793.1		ACGRNN_09390	4035544	4036113	-1	hypothetical protein
4018184	4054797	36613	IslandPath-DIMOB	MFH0276794.1		ACGRNN_09395	4036256	4036924	-1	hypothetical protein
4018184	4054797	36613	IslandPath-DIMOB	MFH0276795.1		ACGRNN_09400	4037081	4037416	-1	energy transducer TonB
4018184	4054797	36613	IslandPath-DIMOB	MFH0276796.1		ACGRNN_09405	4037622	4037846	-1	hypothetical protein
4018184	4054797	36613	IslandPath-DIMOB	MFH0276797.1		ACGRNN_09410	4037996	4038421	-1	hypothetical protein
4018184	4054797	36613	IslandPath-DIMOB	MFH0276798.1		ACGRNN_09415	4038567	4038914	-1	hypothetical protein
4018184	4054797	36613	IslandPath-DIMOB	MFH0276799.1		ACGRNN_09420	4039043	4039420	-1	hypothetical protein
4018184	4054797	36613	IslandPath-DIMOB	MFH0276800.1		ACGRNN_09425	4039632	4039982	-1	hypothetical protein
4018184	4054797	36613	IslandPath-DIMOB	MFH0276801.1		ACGRNN_09430	4040127	4040762	-1	hypothetical protein
4018184	4054797	36613	IslandPath-DIMOB	MFH0276802.1		ACGRNN_09435	4040751	4040906	1	hypothetical protein
4018184	4054797	36613	IslandPath-DIMOB	MFH0276803.1		ACGRNN_09440	4040915	4041322	-1	hypothetical protein
4018184	4054797	36613	IslandPath-DIMOB	MFH0276804.1		ACGRNN_09445	4041467	4041874	-1	hypothetical protein
4018184	4054797	36613	IslandPath-DIMOB	MFH0276805.1		ACGRNN_09450	4042617	4043150	-1	hypothetical protein
4018184	4054797	36613	IslandPath-DIMOB	MFH0276806.1		ACGRNN_09455	4043323	4043919	-1	hypothetical protein
4018184	4054797	36613	IslandPath-DIMOB	MFH0276807.1		ACGRNN_09460	4044066	4044461	-1	hypothetical protein
4018184	4054797	36613	IslandPath-DIMOB	MFH0276808.1		ACGRNN_09465	4044663	4045565	-1	GIY-YIG nuclease family protein
4018184	4054797	36613	IslandPath-DIMOB	MFH0276809.1		ACGRNN_09470	4046035	4046670	-1	hypothetical protein
4018184	4054797	36613	IslandPath-DIMOB	MFH0276810.1		ACGRNN_09475	4046943	4047221	-1	hypothetical protein
4018184	4054797	36613	IslandPath-DIMOB	MFH0276811.1		ACGRNN_09480	4047439	4047807	-1	VOC family protein
4018184	4054797	36613	IslandPath-DIMOB	MFH0276812.1		ACGRNN_09485	4047973	4048395	-1	GNAT family N-acetyltransferase
4018184	4054797	36613	IslandPath-DIMOB	MFH0276813.1		ACGRNN_09490	4048542	4048922	-1	DUF4087 domain-containing protein
4018184	4054797	36613	IslandPath-DIMOB	MFH0276814.1		ACGRNN_09495	4049585	4050040	-1	hypothetical protein
4018184	4054797	36613	IslandPath-DIMOB	MFH0276815.1		ACGRNN_09500	4050182	4050802	-1	hypothetical protein
4018184	4054797	36613	IslandPath-DIMOB	MFH0276816.1		ACGRNN_09505	4050962	4051714	-1	Shedu anti-phage system protein SduA domain-containing protein
4018184	4054797	36613	IslandPath-DIMOB	MFH0276817.1		ACGRNN_09510	4051915	4052397	-1	MazG-related protein
4018184	4054797	36613	IslandPath-DIMOB	MFH0276818.1		ACGRNN_09515	4052548	4053165	-1	hypothetical protein
4018184	4054797	36613	IslandPath-DIMOB	MFH0276819.1		ACGRNN_09520	4053275	4053454	-1	hypothetical protein
4018184	4054797	36613	IslandPath-DIMOB	MFH0276820.1		ACGRNN_09525	4053469	4054059	-1	mobilome CxxCx(11)CxxC protein
4018184	4054797	36613	IslandPath-DIMOB	MFH0276821.1		ACGRNN_09530	4054249	4054797	-1	ArsR family transcriptional regulator
4967705	5000299	32594	IslandPath-DIMOB	MFH0277605.1		ACGRNN_13755	4967705	4968805	1	tyrosine-type recombinase/integrase
4967705	5000299	32594	IslandPath-DIMOB	MFH0277606.1		ACGRNN_13760	4969255	4969668	-1	LysE/ArgO family amino acid transporter
4967705	5000299	32594	IslandPath-DIMOB	MFH0277607.1		ACGRNN_13765	4969645	4970118	1	DUF4832 domain-containing protein
4967705	5000299	32594	IslandPath-DIMOB	MFH0277608.1	glpC	ACGRNN_13770	4970265	4971491	-1	anaerobic glycerol-3-phosphate dehydrogenase subunit GlpC
4967705	5000299	32594	IslandPath-DIMOB	MFH0277609.1	glpB	ACGRNN_13775	4971488	4972813	-1	glycerol-3-phosphate dehydrogenase subunit GlpB
4967705	5000299	32594	IslandPath-DIMOB	MFH0277610.1	glpA	ACGRNN_13780	4972810	4974480	-1	anaerobic glycerol-3-phosphate dehydrogenase subunit A
4967705	5000299	32594	IslandPath-DIMOB	MFH0277611.1		ACGRNN_13785	4975088	4976008	-1	IS5 family transposase
4967705	5000299	32594	IslandPath-DIMOB	MFH0277612.1		ACGRNN_13790	4976473	4977102	-1	HNH endonuclease
4967705	5000299	32594	IslandPath-DIMOB	MFH0277613.1		ACGRNN_13795	4977099	4978523	-1	AAA family ATPase
4967705	5000299	32594	IslandPath-DIMOB	MFH0277614.1		ACGRNN_13800	4978908	4979756	1	hypothetical protein
4967705	5000299	32594	IslandPath-DIMOB	MFH0277615.1		ACGRNN_13805	4979766	4981202	1	hypothetical protein
4967705	5000299	32594	IslandPath-DIMOB	MFH0277616.1		ACGRNN_13810	4981569	4982693	-1	GGDEF domain-containing protein
4967705	5000299	32594	IslandPath-DIMOB			ACGRNN_13815	4983035	4983169	-1	type I restriction-modification system subunit M N-terminal domain-containing protein
4967705	5000299	32594	IslandPath-DIMOB	MFH0277617.1		ACGRNN_13820	4983190	4984143	-1	nucleotidyl transferase AbiEii/AbiGii toxin family protein
4967705	5000299	32594	IslandPath-DIMOB	MFH0277618.1		ACGRNN_13825	4984145	4984549	-1	DUF6088 family protein
4967705	5000299	32594	IslandPath-DIMOB	MFH0277619.1		ACGRNN_13830	4984738	4985331	-1	tyrosine-type recombinase/integrase
4967705	5000299	32594	IslandPath-DIMOB	MFH0277620.1		ACGRNN_13835	4985519	4986154	-1	recombinase family protein
4967705	5000299	32594	IslandPath-DIMOB	MFH0277621.1		ACGRNN_13840	4986276	4986575	-1	hypothetical protein
4967705	5000299	32594	IslandPath-DIMOB	MFH0277622.1	traN	ACGRNN_13845	4986594	4989374	-1	conjugal transfer mating pair stabilization protein TraN
4967705	5000299	32594	IslandPath-DIMOB	MFH0277623.1		ACGRNN_13850	4989465	4990022	-1	FlhC family transcriptional regulator
4967705	5000299	32594	IslandPath-DIMOB	MFH0277624.1		ACGRNN_13855	4990012	4990632	-1	hypothetical protein
4967705	5000299	32594	IslandPath-DIMOB	MFH0277625.1		ACGRNN_13860	4990783	4991031	-1	hypothetical protein
4967705	5000299	32594	IslandPath-DIMOB	MFH0277626.1		ACGRNN_13865	4991121	4991462	-1	hypothetical protein
4967705	5000299	32594	IslandPath-DIMOB	MFH0277627.1		ACGRNN_13870	4991546	4991830	1	hypothetical protein
4967705	5000299	32594	IslandPath-DIMOB	MFH0277628.1		ACGRNN_13875	4991824	4995282	-1	conjugal transfer protein TraG N-terminal domain-containing protein
4967705	5000299	32594	IslandPath-DIMOB	MFH0277629.1		ACGRNN_13880	4995279	4996649	-1	conjugal transfer protein TraH
4967705	5000299	32594	IslandPath-DIMOB	MFH0277630.1		ACGRNN_13885	4996872	4997729	1	hypothetical protein
4967705	5000299	32594	IslandPath-DIMOB	MFH0277631.1		ACGRNN_13890	4997793	4998506	1	hypothetical protein
4967705	5000299	32594	IslandPath-DIMOB	MFH0277632.1		ACGRNN_13895	4998548	4998829	-1	hypothetical protein
4967705	5000299	32594	IslandPath-DIMOB	MFH0277633.1		ACGRNN_13900	4998898	4999152	-1	hypothetical protein
4967705	5000299	32594	IslandPath-DIMOB	MFH0277634.1		ACGRNN_13905	4999152	4999460	-1	hypothetical protein
4967705	5000299	32594	IslandPath-DIMOB	MFH0277635.1		ACGRNN_13910	4999823	5000299	1	hypothetical protein
892	7146	6254	SIGI-HMM			ACGRNN_22785	892	1462	-1	IS256 family transposase
892	7146	6254	SIGI-HMM	MFH0279327.1		ACGRNN_22790	2010	2939	1	dentin sialophosphoprotein
892	7146	6254	SIGI-HMM	MFH0279328.1		ACGRNN_22795	2960	3283	1	carbon storage regulator
892	7146	6254	SIGI-HMM	MFH0279329.1		ACGRNN_22800	3289	3966	1	C39 family peptidase
892	7146	6254	SIGI-HMM	MFH0279330.1		ACGRNN_22805	4021	4587	1	hypothetical protein
892	7146	6254	SIGI-HMM	MFH0279331.1		ACGRNN_22810	4731	6116	-1	HlyD family type I secretion periplasmic adaptor subunit
892	7146	6254	SIGI-HMM	MFH0279332.1		ACGRNN_22815	6581	6790	1	cold-shock protein
892	7146	6254	SIGI-HMM	MFH0279333.1		ACGRNN_22820	6997	7146	1	hypothetical protein
21165	30362	9197	SIGI-HMM	MFH0279351.1		ACGRNN_22910	21165	21461	-1	YkgJ family cysteine cluster protein
21165	30362	9197	SIGI-HMM	MFH0279352.1		ACGRNN_22915	21688	22140	-1	GIY-YIG nuclease family protein
21165	30362	9197	SIGI-HMM	MFH0279353.1		ACGRNN_22920	22255	22689	-1	hypothetical protein
21165	30362	9197	SIGI-HMM	MFH0279354.1		ACGRNN_22925	22909	23211	-1	type II toxin-antitoxin system RelE/ParE family toxin
21165	30362	9197	SIGI-HMM	MFH0279355.1		ACGRNN_22930	23199	23456	-1	type II toxin-antitoxin system Phd/YefM family antitoxin
21165	30362	9197	SIGI-HMM	MFH0279356.1		ACGRNN_22935	23702	23974	1	type II toxin-antitoxin system RelB/DinJ family antitoxin
21165	30362	9197	SIGI-HMM			ACGRNN_22940	23983	24260	1	type II toxin-antitoxin system RelE/ParE family toxin
21165	30362	9197	SIGI-HMM	MFH0279357.1		ACGRNN_22945	24420	24689	-1	Txe/YoeB family addiction module toxin
21165	30362	9197	SIGI-HMM	MFH0279358.1		ACGRNN_22950	24682	24936	-1	type II toxin-antitoxin system Phd/YefM family antitoxin
21165	30362	9197	SIGI-HMM			ACGRNN_22955	25129	25524	-1	DUF3465 domain-containing protein
21165	30362	9197	SIGI-HMM	MFH0279359.1		ACGRNN_22960	25681	26499	1	IS4 family transposase
21165	30362	9197	SIGI-HMM	MFH0279360.1		ACGRNN_22965	26402	26872	1	transposase
21165	30362	9197	SIGI-HMM	MFH0279361.1		ACGRNN_22970	27000	27926	-1	hypothetical protein
21165	30362	9197	SIGI-HMM	MFH0279362.1		ACGRNN_22975	28091	29005	-1	hypothetical protein
21165	30362	9197	SIGI-HMM	MFH0279363.1		ACGRNN_22980	29682	30362	-1	hypothetical protein
608567	617675	9108	SIGI-HMM			ACGRNN_16915	608567	609046	1	DUF4150 domain-containing protein
608567	617675	9108	SIGI-HMM	MFH0278195.1		ACGRNN_16920	610036	612039	1	pesticin C-terminus-like muramidase
608567	617675	9108	SIGI-HMM	MFH0278196.1		ACGRNN_16925	612036	612434	1	hypothetical protein
608567	617675	9108	SIGI-HMM	MFH0278197.1		ACGRNN_16930	612754	613083	1	hypothetical protein
608567	617675	9108	SIGI-HMM	MFH0278198.1		ACGRNN_16935	613287	613697	1	hypothetical protein
608567	617675	9108	SIGI-HMM	MFH0278199.1		ACGRNN_16940	613812	614948	-1	multidrug effflux MFS transporter
608567	617675	9108	SIGI-HMM	MFH0278200.1		ACGRNN_16945	615048	615821	1	AraC family transcriptional regulator
608567	617675	9108	SIGI-HMM	MFH0278201.1		ACGRNN_16950	615912	616820	-1	LysR family transcriptional regulator
608567	617675	9108	SIGI-HMM	MFH0278202.1		ACGRNN_16955	616956	617675	1	SDR family oxidoreductase
828650	834907	6257	SIGI-HMM	MFH0278369.1		ACGRNN_17830	828650	828910	1	DUF5062 family protein
828650	834907	6257	SIGI-HMM	MFH0278370.1		ACGRNN_17835	829134	829628	1	YcxB family protein
828650	834907	6257	SIGI-HMM	MFH0278371.1		ACGRNN_17840	829748	830488	-1	helix-turn-helix domain-containing protein
828650	834907	6257	SIGI-HMM	MFH0278372.1		ACGRNN_17845	830593	831054	-1	carboxymuconolactone decarboxylase family protein
828650	834907	6257	SIGI-HMM	MFH0278373.1		ACGRNN_17850	831251	832162	-1	DMT family transporter
828650	834907	6257	SIGI-HMM	MFH0278374.1		ACGRNN_17855	832256	833161	1	LysR family transcriptional regulator
828650	834907	6257	SIGI-HMM	MFH0278375.1		ACGRNN_17860	833428	834255	1	MBL fold metallo-hydrolase
828650	834907	6257	SIGI-HMM	MFH0278376.1		ACGRNN_17865	834506	834907	1	VOC family protein
910110	921388	11278	SIGI-HMM	MFH0278441.1	tesA	ACGRNN_18190	910110	910712	-1	multifunctional acyl-CoA thioesterase I/protease I/lysophospholipase L1
910110	921388	11278	SIGI-HMM	MFH0278442.1		ACGRNN_18195	910711	911403	1	ABC transporter ATP-binding protein
910110	921388	11278	SIGI-HMM	MFH0278443.1		ACGRNN_18200	911403	913859	1	ABC transporter permease
910110	921388	11278	SIGI-HMM	MFH0278444.1		ACGRNN_18205	914201	915640	1	FAD-dependent oxidoreductase
910110	921388	11278	SIGI-HMM	MFH0278445.1		ACGRNN_18210	915669	916604	-1	biotin-dependent carboxyltransferase family protein
910110	921388	11278	SIGI-HMM	MFH0278446.1		ACGRNN_18215	916601	917284	-1	allophanate hydrolase subunit 1
910110	921388	11278	SIGI-HMM	MFH0278447.1		ACGRNN_18220	917284	918039	-1	5-oxoprolinase subunit PxpA
910110	921388	11278	SIGI-HMM	MFH0278448.1		ACGRNN_18225	918359	920317	1	diguanylate cyclase domain-containing protein
910110	921388	11278	SIGI-HMM	MFH0278449.1	galE	ACGRNN_18230	920372	921388	1	UDP-glucose 4-epimerase GalE
929763	934480	4717	SIGI-HMM	MFH0278453.1		ACGRNN_18260	929763	930149	1	DUF3319 domain-containing protein
929763	934480	4717	SIGI-HMM	MFH0278454.1	yciH	ACGRNN_18265	930151	930462	1	stress response translation initiation inhibitor YciH
929763	934480	4717	SIGI-HMM	MFH0278455.1		ACGRNN_18270	930717	930950	-1	hypothetical protein
929763	934480	4717	SIGI-HMM	MFH0278456.1		ACGRNN_18275	931617	932456	1	LysR family transcriptional regulator
929763	934480	4717	SIGI-HMM	MFH0278457.1		ACGRNN_18280	932753	932965	1	hypothetical protein
929763	934480	4717	SIGI-HMM	MFH0278458.1		ACGRNN_18285	933056	933445	-1	universal stress protein
929763	934480	4717	SIGI-HMM	MFH0278459.1		ACGRNN_18290	934319	934480	-1	YoaH family protein
999253	1003993	4740	SIGI-HMM	MFH0278517.1		ACGRNN_18590	999253	1000212	1	GGDEF domain-containing protein
999253	1003993	4740	SIGI-HMM	MFH0278518.1		ACGRNN_18595	1000440	1001426	1	ABC transporter substrate-binding protein
999253	1003993	4740	SIGI-HMM	MFH0278519.1		ACGRNN_18600	1001560	1002765	1	diguanylate cyclase domain-containing protein
999253	1003993	4740	SIGI-HMM	MFH0278520.1		ACGRNN_18605	1003001	1003993	1	LLM class flavin-dependent oxidoreductase
1038023	1042071	4048	SIGI-HMM	MFH0278546.1	tssG	ACGRNN_18770	1038023	1038988	-1	type VI secretion system baseplate subunit TssG
1038023	1042071	4048	SIGI-HMM	MFH0278547.1	tssF	ACGRNN_18775	1038985	1040808	-1	type VI secretion system baseplate subunit TssF
1038023	1042071	4048	SIGI-HMM	MFH0278548.1	tssE	ACGRNN_18780	1040805	1041269	-1	type VI secretion system baseplate subunit TssE
1038023	1042071	4048	SIGI-HMM	MFH0278549.1		ACGRNN_18785	1041277	1042071	-1	type VI secretion system accessory protein TagJ
1045139	1060123	14984	SIGI-HMM	MFH0278552.1	tssB	ACGRNN_18800	1045139	1045669	-1	type VI secretion system contractile sheath small subunit
1045139	1060123	14984	SIGI-HMM	MFH0278553.1	tssA	ACGRNN_18805	1045685	1046800	-1	type VI secretion system protein TssA
1045139	1060123	14984	SIGI-HMM	MFH0278554.1		ACGRNN_18810	1046793	1047587	-1	PP2C family protein-serine/threonine phosphatase
1045139	1060123	14984	SIGI-HMM	MFH0278555.1	tagF	ACGRNN_18815	1047597	1048292	-1	type VI secretion system-associated protein TagF
1045139	1060123	14984	SIGI-HMM	MFH0278556.1	tssM	ACGRNN_18820	1048274	1051792	-1	type VI secretion system membrane subunit TssM
1045139	1060123	14984	SIGI-HMM	MFH0278557.1	tssL	ACGRNN_18825	1051809	1053101	-1	type VI secretion system protein TssL, long form
1045139	1060123	14984	SIGI-HMM	MFH0278558.1	tssK	ACGRNN_18830	1053113	1054438	-1	type VI secretion system baseplate subunit TssK
1045139	1060123	14984	SIGI-HMM	MFH0278559.1	tssJ	ACGRNN_18835	1054460	1054915	-1	type VI secretion system lipoprotein TssJ
1045139	1060123	14984	SIGI-HMM	MFH0278560.1	tagH	ACGRNN_18840	1054927	1056120	-1	type VI secretion system-associated FHA domain protein TagH
1045139	1060123	14984	SIGI-HMM	MFH0278561.1		ACGRNN_18845	1056433	1058583	1	serine/threonine-protein kinase
1045139	1060123	14984	SIGI-HMM	MFH0278562.1		ACGRNN_18850	1059030	1059365	1	Hpt domain-containing protein
1045139	1060123	14984	SIGI-HMM	MFH0278563.1		ACGRNN_18855	1059400	1059591	1	hypothetical protein
1045139	1060123	14984	SIGI-HMM	MFH0278564.1		ACGRNN_18860	1059662	1060123	-1	ATP-binding protein
1045139	1060123	14984	SIGI-HMM	MFH0278565.1		ACGRNN_18865	1060104	1061333	-1	PP2C family protein-serine/threonine phosphatase
1185494	1192259	6765	SIGI-HMM	MFH0278668.1		ACGRNN_19410	1185494	1186288	-1	AraC family transcriptional regulator
1185494	1192259	6765	SIGI-HMM	MFH0278669.1		ACGRNN_19415	1186411	1187217	1	sulfite exporter TauE/SafE family protein
1185494	1192259	6765	SIGI-HMM	MFH0278670.1		ACGRNN_19420	1187341	1188462	-1	alpha/beta hydrolase family protein
1185494	1192259	6765	SIGI-HMM	MFH0278671.1		ACGRNN_19425	1188768	1189070	-1	Fis family transcriptional regulator
1185494	1192259	6765	SIGI-HMM	MFH0278672.1		ACGRNN_19430	1189276	1190214	-1	alpha/beta hydrolase
1185494	1192259	6765	SIGI-HMM	MFH0278673.1		ACGRNN_19435	1190287	1191201	-1	alpha/beta hydrolase
1185494	1192259	6765	SIGI-HMM	MFH0278674.1		ACGRNN_19440	1191330	1192259	1	LysR family transcriptional regulator
2358011	2365434	7423	SIGI-HMM	MFH0275357.1	pseB	ACGRNN_01850	2357001	2358014	1	UDP-N-acetylglucosamine 4,6-dehydratase (inverting)
2358011	2365434	7423	SIGI-HMM		pseC	ACGRNN_01855	2358011	2359185	1	UDP-4-amino-4, 6-dideoxy-N-acetyl-beta-L-altrosamine transaminase
2358011	2365434	7423	SIGI-HMM	MFH0275358.1	pseF	ACGRNN_01860	2359185	2359877	1	pseudaminic acid cytidylyltransferase
2358011	2365434	7423	SIGI-HMM	MFH0275359.1	pseG	ACGRNN_01865	2359893	2361395	1	UDP-2,4-diacetamido-2,4, 6-trideoxy-beta-L-altropyranose hydrolase
2358011	2365434	7423	SIGI-HMM	MFH0275360.1	pseI	ACGRNN_01870	2361403	2362449	1	pseudaminic acid synthase
2358011	2365434	7423	SIGI-HMM	MFH0275361.1		ACGRNN_01875	2362678	2364102	-1	hypothetical protein
2358011	2365434	7423	SIGI-HMM	MFH0275362.1	waaA	ACGRNN_01880	2364178	2365434	-1	lipid IV(A) 3-deoxy-D-manno-octulosonic acid transferase
2358011	2365434	7423	SIGI-HMM	MFH0275363.1	waaF	ACGRNN_01885	2365428	2366483	-1	lipopolysaccharide heptosyltransferase II
2377179	2384762	7583	SIGI-HMM	MFH0275373.1		ACGRNN_01935	2377179	2378135	1	Wzz/FepE/Etk N-terminal domain-containing protein
2377179	2384762	7583	SIGI-HMM			ACGRNN_01940	2378180	2379020	1	polysaccharide biosynthesis protein
2377179	2384762	7583	SIGI-HMM	MFH0275374.1		ACGRNN_01945	2379179	2380426	1	lipopolysaccharide biosynthesis protein
2377179	2384762	7583	SIGI-HMM	MFH0275375.1		ACGRNN_01950	2380428	2381810	1	hypothetical protein
2377179	2384762	7583	SIGI-HMM	MFH0275376.1		ACGRNN_01955	2381811	2382908	1	glycosyltransferase family 4 protein
2377179	2384762	7583	SIGI-HMM	MFH0275377.1		ACGRNN_01960	2382884	2383978	1	hypothetical protein
2377179	2384762	7583	SIGI-HMM	MFH0275378.1		ACGRNN_01965	2383980	2384762	1	glycosyltransferase family 2 protein
2390998	2399276	8278	SIGI-HMM	MFH0275381.1	wecB	ACGRNN_01990	2390998	2392122	1	non-hydrolyzing UDP-N-acetylglucosamine 2-epimerase
2390998	2399276	8278	SIGI-HMM	MFH0275382.1	wecC	ACGRNN_01995	2392144	2393406	1	UDP-N-acetyl-D-mannosamine dehydrogenase
2390998	2399276	8278	SIGI-HMM	MFH0275383.1		ACGRNN_02000	2393469	2394662	1	hypothetical protein
2390998	2399276	8278	SIGI-HMM	MFH0275384.1		ACGRNN_02005	2394673	2396145	1	hypothetical protein
2390998	2399276	8278	SIGI-HMM	MFH0275385.1		ACGRNN_02010	2396157	2397197	1	glycosyltransferase family 4 protein
2390998	2399276	8278	SIGI-HMM	MFH0275386.1		ACGRNN_02015	2397184	2397906	1	WecB/TagA/CpsF family glycosyltransferase
2390998	2399276	8278	SIGI-HMM	MFH0275387.1		ACGRNN_02020	2398101	2399276	1	O-antigen ligase family protein
2792037	2801197	9160	SIGI-HMM	MFH0275726.1		ACGRNN_03815	2792037	2792918	-1	LysR family transcriptional regulator
2792037	2801197	9160	SIGI-HMM	MFH0275727.1		ACGRNN_03820	2793317	2793880	1	porin family protein
2792037	2801197	9160	SIGI-HMM	MFH0275728.1		ACGRNN_03825	2794571	2795056	-1	DUF6795 domain-containing protein
2792037	2801197	9160	SIGI-HMM	MFH0275729.1		ACGRNN_03830	2795825	2796562	-1	nucleotidyl transferase AbiEii/AbiGii toxin family protein
2792037	2801197	9160	SIGI-HMM	MFH0275730.1		ACGRNN_03835	2796643	2796942	-1	type IV toxin-antitoxin system AbiEi family antitoxin
2792037	2801197	9160	SIGI-HMM	MFH0275731.1		ACGRNN_03840	2796827	2797693	-1	type IV toxin-antitoxin system AbiEi family antitoxin
2792037	2801197	9160	SIGI-HMM			ACGRNN_03845	2797865	2798050	-1	serine/threonine protein phosphatase
2792037	2801197	9160	SIGI-HMM	MFH0275732.1		ACGRNN_03850	2799158	2799676	1	hypothetical protein
2792037	2801197	9160	SIGI-HMM	MFH0275733.1		ACGRNN_03855	2799817	2800395	1	recombinase family protein
2792037	2801197	9160	SIGI-HMM	MFH0275734.1		ACGRNN_03860	2800466	2801197	-1	M48 family metallopeptidase
3555527	3563516	7989	SIGI-HMM	MFH0276388.1		ACGRNN_07325	3555527	3555757	-1	hypothetical protein
3555527	3563516	7989	SIGI-HMM	MFH0276389.1		ACGRNN_07330	3555887	3556525	-1	DJ-1/PfpI family protein
3555527	3563516	7989	SIGI-HMM	MFH0276390.1		ACGRNN_07335	3556691	3557089	-1	VOC family protein
3555527	3563516	7989	SIGI-HMM	MFH0276391.1		ACGRNN_07340	3557295	3557867	-1	hypothetical protein
3555527	3563516	7989	SIGI-HMM	MFH0276392.1		ACGRNN_07345	3558060	3558509	-1	nuclear transport factor 2 family protein
3555527	3563516	7989	SIGI-HMM	MFH0276393.1		ACGRNN_07350	3558673	3559062	-1	lysozyme inhibitor LprI family protein
3555527	3563516	7989	SIGI-HMM	MFH0276394.1		ACGRNN_07355	3559468	3559719	-1	TIGR03643 family protein
3555527	3563516	7989	SIGI-HMM	MFH0276395.1		ACGRNN_07360	3559818	3560318	-1	GNAT family N-acetyltransferase
3555527	3563516	7989	SIGI-HMM	MFH0276396.1		ACGRNN_07365	3560468	3560848	-1	hypothetical protein
3555527	3563516	7989	SIGI-HMM	MFH0276397.1		ACGRNN_07370	3561002	3561406	-1	DUF1801 domain-containing protein
3555527	3563516	7989	SIGI-HMM	MFH0276398.1		ACGRNN_07375	3561548	3561880	-1	YnfA family protein
3555527	3563516	7989	SIGI-HMM	MFH0276399.1		ACGRNN_07380	3561945	3562412	-1	Sbal_3080 family lipoprotein
3555527	3563516	7989	SIGI-HMM	MFH0276400.1		ACGRNN_07385	3562833	3563516	-1	DUF4336 domain-containing protein
3789910	3794241	4331	SIGI-HMM	MFH0276588.1		ACGRNN_08335	3789910	3790266	1	hypothetical protein
3789910	3794241	4331	SIGI-HMM	MFH0276589.1		ACGRNN_08340	3790380	3791561	1	FIST signal transduction protein
3789910	3794241	4331	SIGI-HMM	MFH0276590.1		ACGRNN_08345	3791551	3793272	1	ATP-binding protein
3789910	3794241	4331	SIGI-HMM	MFH0276591.1		ACGRNN_08350	3793446	3793814	-1	DUF3693 domain-containing protein
3789910	3794241	4331	SIGI-HMM	MFH0276592.1		ACGRNN_08355	3794014	3794241	1	hypothetical protein
3801741	3806613	4872	SIGI-HMM	MFH0276600.1		ACGRNN_08395	3801741	3802448	-1	DUF2726 domain-containing protein
3801741	3806613	4872	SIGI-HMM	MFH0276601.1		ACGRNN_08400	3802688	3804469	1	DUF262 domain-containing protein
3801741	3806613	4872	SIGI-HMM	MFH0276602.1		ACGRNN_08405	3804500	3804865	-1	phage protein
3801741	3806613	4872	SIGI-HMM	MFH0276603.1		ACGRNN_08410	3805399	3805722	-1	hypothetical protein
3801741	3806613	4872	SIGI-HMM	MFH0276604.1		ACGRNN_08415	3805837	3806148	-1	DUF3634 family protein
3801741	3806613	4872	SIGI-HMM	MFH0276605.1	matP	ACGRNN_08420	3806164	3806613	-1	macrodomain Ter protein MatP
3899092	3910405	11313	SIGI-HMM	MFH0276660.1		ACGRNN_08695	3899092	3899610	1	cysteine hydrolase family protein
3899092	3910405	11313	SIGI-HMM	MFH0276661.1		ACGRNN_08700	3899731	3900492	1	transporter substrate-binding domain-containing protein
3899092	3910405	11313	SIGI-HMM	MFH0276662.1		ACGRNN_08705	3900591	3901664	-1	permease
3899092	3910405	11313	SIGI-HMM	MFH0276663.1		ACGRNN_08710	3902011	3903003	1	zinc-binding dehydrogenase
3899092	3910405	11313	SIGI-HMM	MFH0276664.1		ACGRNN_08715	3903151	3904053	-1	homocysteine S-methyltransferase family protein
3899092	3910405	11313	SIGI-HMM	MFH0276665.1		ACGRNN_08720	3904330	3905064	-1	amino acid ABC transporter ATP-binding protein
3899092	3910405	11313	SIGI-HMM	MFH0276666.1		ACGRNN_08725	3905079	3906026	-1	amino acid ABC transporter permease
3899092	3910405	11313	SIGI-HMM	MFH0276667.1		ACGRNN_08730	3906162	3906950	-1	transporter substrate-binding domain-containing protein
3899092	3910405	11313	SIGI-HMM	MFH0276668.1		ACGRNN_08735	3907412	3907756	1	DUF3316 domain-containing protein
3899092	3910405	11313	SIGI-HMM	MFH0276669.1		ACGRNN_08740	3908367	3909341	-1	porin
3899092	3910405	11313	SIGI-HMM	MFH0276670.1		ACGRNN_08745	3909482	3910405	-1	LysR family transcriptional regulator
4017550	4027661	10111	SIGI-HMM	MFH0276767.1		ACGRNN_09250	4017550	4018014	-1	DUF2846 domain-containing protein
4017550	4027661	10111	SIGI-HMM	MFH0276768.1		ACGRNN_09255	4018184	4018810	-1	LysE family translocator
4017550	4027661	10111	SIGI-HMM	MFH0276769.1		ACGRNN_09260	4019138	4019764	-1	LysE family translocator
4017550	4027661	10111	SIGI-HMM	MFH0276770.1		ACGRNN_09265	4019894	4020247	-1	DUF1428 domain-containing protein
4017550	4027661	10111	SIGI-HMM	MFH0276771.1		ACGRNN_09270	4020345	4020950	-1	hypothetical protein
4017550	4027661	10111	SIGI-HMM	MFH0276772.1		ACGRNN_09275	4021032	4021328	-1	antibiotic biosynthesis monooxygenase family protein
4017550	4027661	10111	SIGI-HMM	MFH0276773.1		ACGRNN_09280	4021472	4021759	-1	putative quinol monooxygenase
4017550	4027661	10111	SIGI-HMM			ACGRNN_09285	4021897	4022538	-1	alanyl-tRNA editing protein
4017550	4027661	10111	SIGI-HMM	MFH0276774.1		ACGRNN_09290	4022681	4023226	-1	GNAT family N-acetyltransferase
4017550	4027661	10111	SIGI-HMM	MFH0276775.1		ACGRNN_09295	4023480	4024043	-1	sugar O-acetyltransferase
4017550	4027661	10111	SIGI-HMM	MFH0276776.1		ACGRNN_09300	4024175	4024588	-1	RDD family protein
4017550	4027661	10111	SIGI-HMM	MFH0276777.1		ACGRNN_09305	4024730	4025338	-1	pyridoxamine 5'-phosphate oxidase family protein
4017550	4027661	10111	SIGI-HMM	MFH0276778.1		ACGRNN_09310	4025482	4025883	-1	DUF2007 domain-containing protein
4017550	4027661	10111	SIGI-HMM			ACGRNN_09315	4025988	4026507	-1	GNAT family N-acetyltransferase
4017550	4027661	10111	SIGI-HMM	MFH0276779.1		ACGRNN_09320	4026775	4027254	1	hypothetical protein
4017550	4027661	10111	SIGI-HMM	MFH0276780.1		ACGRNN_09325	4027455	4027661	-1	hypothetical protein
4032270	4056929	24659	SIGI-HMM	MFH0276788.1		ACGRNN_09365	4032270	4032617	-1	hypothetical protein
4032270	4056929	24659	SIGI-HMM	MFH0276789.1		ACGRNN_09370	4032764	4033309	-1	GNAT family N-acetyltransferase
4032270	4056929	24659	SIGI-HMM	MFH0276790.1		ACGRNN_09375	4033534	4033851	1	hypothetical protein
4032270	4056929	24659	SIGI-HMM	MFH0276791.1		ACGRNN_09380	4033862	4034251	1	hypothetical protein
4032270	4056929	24659	SIGI-HMM	MFH0276792.1		ACGRNN_09385	4034899	4035396	-1	hypothetical protein
4032270	4056929	24659	SIGI-HMM	MFH0276793.1		ACGRNN_09390	4035544	4036113	-1	hypothetical protein
4032270	4056929	24659	SIGI-HMM	MFH0276794.1		ACGRNN_09395	4036256	4036924	-1	hypothetical protein
4032270	4056929	24659	SIGI-HMM	MFH0276795.1		ACGRNN_09400	4037081	4037416	-1	energy transducer TonB
4032270	4056929	24659	SIGI-HMM	MFH0276796.1		ACGRNN_09405	4037622	4037846	-1	hypothetical protein
4032270	4056929	24659	SIGI-HMM	MFH0276797.1		ACGRNN_09410	4037996	4038421	-1	hypothetical protein
4032270	4056929	24659	SIGI-HMM	MFH0276798.1		ACGRNN_09415	4038567	4038914	-1	hypothetical protein
4032270	4056929	24659	SIGI-HMM	MFH0276799.1		ACGRNN_09420	4039043	4039420	-1	hypothetical protein
4032270	4056929	24659	SIGI-HMM	MFH0276800.1		ACGRNN_09425	4039632	4039982	-1	hypothetical protein
4032270	4056929	24659	SIGI-HMM	MFH0276801.1		ACGRNN_09430	4040127	4040762	-1	hypothetical protein
4032270	4056929	24659	SIGI-HMM	MFH0276802.1		ACGRNN_09435	4040751	4040906	1	hypothetical protein
4032270	4056929	24659	SIGI-HMM	MFH0276803.1		ACGRNN_09440	4040915	4041322	-1	hypothetical protein
4032270	4056929	24659	SIGI-HMM	MFH0276804.1		ACGRNN_09445	4041467	4041874	-1	hypothetical protein
4032270	4056929	24659	SIGI-HMM	MFH0276805.1		ACGRNN_09450	4042617	4043150	-1	hypothetical protein
4032270	4056929	24659	SIGI-HMM	MFH0276806.1		ACGRNN_09455	4043323	4043919	-1	hypothetical protein
4032270	4056929	24659	SIGI-HMM	MFH0276807.1		ACGRNN_09460	4044066	4044461	-1	hypothetical protein
4032270	4056929	24659	SIGI-HMM	MFH0276808.1		ACGRNN_09465	4044663	4045565	-1	GIY-YIG nuclease family protein
4032270	4056929	24659	SIGI-HMM	MFH0276809.1		ACGRNN_09470	4046035	4046670	-1	hypothetical protein
4032270	4056929	24659	SIGI-HMM	MFH0276810.1		ACGRNN_09475	4046943	4047221	-1	hypothetical protein
4032270	4056929	24659	SIGI-HMM	MFH0276811.1		ACGRNN_09480	4047439	4047807	-1	VOC family protein
4032270	4056929	24659	SIGI-HMM	MFH0276812.1		ACGRNN_09485	4047973	4048395	-1	GNAT family N-acetyltransferase
4032270	4056929	24659	SIGI-HMM	MFH0276813.1		ACGRNN_09490	4048542	4048922	-1	DUF4087 domain-containing protein
4032270	4056929	24659	SIGI-HMM	MFH0276814.1		ACGRNN_09495	4049585	4050040	-1	hypothetical protein
4032270	4056929	24659	SIGI-HMM	MFH0276815.1		ACGRNN_09500	4050182	4050802	-1	hypothetical protein
4032270	4056929	24659	SIGI-HMM	MFH0276816.1		ACGRNN_09505	4050962	4051714	-1	Shedu anti-phage system protein SduA domain-containing protein
4032270	4056929	24659	SIGI-HMM	MFH0276817.1		ACGRNN_09510	4051915	4052397	-1	MazG-related protein
4032270	4056929	24659	SIGI-HMM	MFH0276818.1		ACGRNN_09515	4052548	4053165	-1	hypothetical protein
4032270	4056929	24659	SIGI-HMM	MFH0276819.1		ACGRNN_09520	4053275	4053454	-1	hypothetical protein
4032270	4056929	24659	SIGI-HMM	MFH0276820.1		ACGRNN_09525	4053469	4054059	-1	mobilome CxxCx(11)CxxC protein
4032270	4056929	24659	SIGI-HMM	MFH0276821.1		ACGRNN_09530	4054249	4054797	-1	ArsR family transcriptional regulator
4032270	4056929	24659	SIGI-HMM	MFH0276822.1		ACGRNN_09535	4054898	4055731	-1	HNH endonuclease
4032270	4056929	24659	SIGI-HMM	MFH0276823.1		ACGRNN_09540	4055967	4056929	1	integron integrase
4610378	4615387	5009	SIGI-HMM	MFH0277314.1		ACGRNN_12070	4610378	4611022	-1	response regulator transcription factor
4610378	4615387	5009	SIGI-HMM	MFH0277315.1		ACGRNN_12075	4611591	4612520	1	dentin sialophosphoprotein
4610378	4615387	5009	SIGI-HMM	MFH0277316.1		ACGRNN_12080	4612541	4612864	1	carbon storage regulator
4610378	4615387	5009	SIGI-HMM	MFH0277317.1		ACGRNN_12085	4612870	4613547	1	C39 family peptidase
4610378	4615387	5009	SIGI-HMM	MFH0277318.1		ACGRNN_12090	4613802	4614167	1	hypothetical protein
4610378	4615387	5009	SIGI-HMM	MFH0277319.1		ACGRNN_12095	4614392	4615387	-1	transporter
4918991	4924873	5882	SIGI-HMM	MFH0277575.1		ACGRNN_13565	4918991	4923154	-1	DUF6701 domain-containing protein
4918991	4924873	5882	SIGI-HMM			ACGRNN_13570	4923159	4923592	-1	MSHA biogenesis protein MshP
4918991	4924873	5882	SIGI-HMM	MFH0277576.1		ACGRNN_13575	4923582	4924292	-1	PilW family protein
4918991	4924873	5882	SIGI-HMM	MFH0277577.1		ACGRNN_13580	4924292	4924873	-1	prepilin-type N-terminal cleavage/methylation domain-containing protein
4918991	4924873	5882	SIGI-HMM	MFH0277578.1		ACGRNN_13585	4924870	4925418	-1	type II secretion system protein
4981569	4991830	10261	SIGI-HMM	MFH0277616.1		ACGRNN_13810	4981569	4982693	-1	GGDEF domain-containing protein
4981569	4991830	10261	SIGI-HMM			ACGRNN_13815	4983035	4983169	-1	type I restriction-modification system subunit M N-terminal domain-containing protein
4981569	4991830	10261	SIGI-HMM	MFH0277617.1		ACGRNN_13820	4983190	4984143	-1	nucleotidyl transferase AbiEii/AbiGii toxin family protein
4981569	4991830	10261	SIGI-HMM	MFH0277618.1		ACGRNN_13825	4984145	4984549	-1	DUF6088 family protein
4981569	4991830	10261	SIGI-HMM	MFH0277619.1		ACGRNN_13830	4984738	4985331	-1	tyrosine-type recombinase/integrase
4981569	4991830	10261	SIGI-HMM	MFH0277620.1		ACGRNN_13835	4985519	4986154	-1	recombinase family protein
4981569	4991830	10261	SIGI-HMM	MFH0277621.1		ACGRNN_13840	4986276	4986575	-1	hypothetical protein
4981569	4991830	10261	SIGI-HMM	MFH0277622.1	traN	ACGRNN_13845	4986594	4989374	-1	conjugal transfer mating pair stabilization protein TraN
4981569	4991830	10261	SIGI-HMM	MFH0277623.1		ACGRNN_13850	4989465	4990022	-1	FlhC family transcriptional regulator
4981569	4991830	10261	SIGI-HMM	MFH0277624.1		ACGRNN_13855	4990012	4990632	-1	hypothetical protein
4981569	4991830	10261	SIGI-HMM	MFH0277625.1		ACGRNN_13860	4990783	4991031	-1	hypothetical protein
4981569	4991830	10261	SIGI-HMM	MFH0277626.1		ACGRNN_13865	4991121	4991462	-1	hypothetical protein
4981569	4991830	10261	SIGI-HMM	MFH0277627.1		ACGRNN_13870	4991546	4991830	1	hypothetical protein
4981569	4991830	10261	SIGI-HMM	MFH0277628.1		ACGRNN_13875	4991824	4995282	-1	conjugal transfer protein TraG N-terminal domain-containing protein

## Sheet: Vibrio alginolyticus 11-TSA-B2
Island start	Island end	Length	Method	Gene name	Gene ID	Locus	Gene start	Gene end	Strand	Product	External Annotations
1104111	1127670	23559	IslandPath-DIMOB	MFH0213114.1		ACGRQJ_18445	1104111	1105802	-1	FAD-binding oxidoreductase
1104111	1127670	23559	IslandPath-DIMOB	MFH0213113.1		ACGRQJ_18440	1106086	1106559	1	DUF1842 domain-containing protein
1104111	1127670	23559	IslandPath-DIMOB	MFH0213112.1		ACGRQJ_18435	1106694	1109867	-1	AAA family ATPase
1104111	1127670	23559	IslandPath-DIMOB	MFH0213111.1		ACGRQJ_18430	1110736	1112034	1	hypothetical protein
1104111	1127670	23559	IslandPath-DIMOB	MFH0213110.1		ACGRQJ_18425	1112027	1112470	1	hypothetical protein
1104111	1127670	23559	IslandPath-DIMOB	MFH0213109.1		ACGRQJ_18420	1112473	1112988	1	hypothetical protein
1104111	1127670	23559	IslandPath-DIMOB	MFH0213108.1		ACGRQJ_18415	1113135	1113749	1	phage tail protein
1104111	1127670	23559	IslandPath-DIMOB	MFH0213107.1		ACGRQJ_18410	1113870	1123502	1	Ig-like domain-containing protein
1104111	1127670	23559	IslandPath-DIMOB	MFH0213106.1		ACGRQJ_18405	1124017	1125420	-1	PLP-dependent aminotransferase family protein
1104111	1127670	23559	IslandPath-DIMOB	MFH0213105.1	ampC	ACGRQJ_18400	1125780	1126931	1	class C beta-lactamase
1104111	1127670	23559	IslandPath-DIMOB	MFH0213104.1		ACGRQJ_18395	1127026	1127670	1	CatB-related O-acetyltransferase
2552683	2576504	23821	IslandPath-DIMOB	MFH0210340.1		ACGRQJ_03720	2552683	2553486	-1	MetQ/NlpA family ABC transporter substrate-binding protein
2552683	2576504	23821	IslandPath-DIMOB	MFH0210341.1		ACGRQJ_03725	2554039	2555406	1	tyrosine-type recombinase/integrase
2552683	2576504	23821	IslandPath-DIMOB	MFH0210342.1		ACGRQJ_03730	2557156	2557542	-1	transcriptional regulator
2552683	2576504	23821	IslandPath-DIMOB	MFH0210343.1		ACGRQJ_03735	2559707	2559919	1	cold-shock protein
2552683	2576504	23821	IslandPath-DIMOB	MFH0210344.1		ACGRQJ_03740	2560039	2560239	1	hypothetical protein
2552683	2576504	23821	IslandPath-DIMOB	MFH0210345.1		ACGRQJ_03745	2560305	2560463	1	hypothetical protein
2552683	2576504	23821	IslandPath-DIMOB	MFH0210346.1		ACGRQJ_03750	2561283	2561438	-1	hypothetical protein
2552683	2576504	23821	IslandPath-DIMOB	MFH0210347.1		ACGRQJ_03755	2561641	2561850	-1	cold-shock protein
2552683	2576504	23821	IslandPath-DIMOB	MFH0210348.1		ACGRQJ_03760	2562279	2562890	-1	hypothetical protein
2552683	2576504	23821	IslandPath-DIMOB	MFH0210349.1		ACGRQJ_03765	2562953	2564272	-1	type II toxin-antitoxin system HipA family toxin
2552683	2576504	23821	IslandPath-DIMOB	MFH0210350.1		ACGRQJ_03770	2564340	2564852	-1	hypothetical protein
2552683	2576504	23821	IslandPath-DIMOB	MFH0210351.1		ACGRQJ_03775	2565397	2566554	-1	MarR family transcriptional regulator
2552683	2576504	23821	IslandPath-DIMOB	MFH0210352.1		ACGRQJ_03780	2566655	2566819	1	helix-turn-helix transcriptional regulator
2552683	2576504	23821	IslandPath-DIMOB	MFH0210353.1		ACGRQJ_03785	2567272	2568087	1	restriction endonuclease
2552683	2576504	23821	IslandPath-DIMOB	MFH0210354.1		ACGRQJ_03790	2568438	2570357	1	ATP-dependent endonuclease
2552683	2576504	23821	IslandPath-DIMOB	MFH0210355.1		ACGRQJ_03795	2570354	2571994	1	UvrD-helicase domain-containing protein
2552683	2576504	23821	IslandPath-DIMOB	MFH0210356.1		ACGRQJ_03800	2572180	2572992	1	sce7726 family protein
2552683	2576504	23821	IslandPath-DIMOB	MFH0210357.1		ACGRQJ_03805	2573043	2574173	-1	beta family protein
2552683	2576504	23821	IslandPath-DIMOB	MFH0210358.1		ACGRQJ_03810	2574163	2574555	-1	hypothetical protein
2552683	2576504	23821	IslandPath-DIMOB	MFH0210359.1		ACGRQJ_03815	2574770	2576176	-1	HipA domain-containing protein
2552683	2576504	23821	IslandPath-DIMOB	MFH0210360.1		ACGRQJ_03820	2576169	2576504	-1	helix-turn-helix domain-containing protein
3525758	3545919	20161	IslandPath-DIMOB	MFH0211155.1	sbcB	ACGRQJ_08105	3525758	3527179	-1	exodeoxyribonuclease I
3525758	3545919	20161	IslandPath-DIMOB	MFH0211156.1		ACGRQJ_08110	3527360	3528556	1	tyrosine-type recombinase/integrase
3525758	3545919	20161	IslandPath-DIMOB	MFH0211157.1		ACGRQJ_08115	3528703	3529269	1	hypothetical protein
3525758	3545919	20161	IslandPath-DIMOB	MFH0211158.1		ACGRQJ_08120	3529325	3529933	1	hypothetical protein
3525758	3545919	20161	IslandPath-DIMOB	MFH0211159.1		ACGRQJ_08125	3530167	3530868	1	hypothetical protein
3525758	3545919	20161	IslandPath-DIMOB	MFH0211160.1		ACGRQJ_08130	3531055	3531681	1	hypothetical protein
3525758	3545919	20161	IslandPath-DIMOB	MFH0211161.1		ACGRQJ_08135	3531845	3532333	1	hypothetical protein
3525758	3545919	20161	IslandPath-DIMOB	MFH0211162.1		ACGRQJ_08140	3532474	3533151	1	hypothetical protein
3525758	3545919	20161	IslandPath-DIMOB	MFH0211163.1		ACGRQJ_08145	3533206	3533511	-1	helix-turn-helix transcriptional regulator
3525758	3545919	20161	IslandPath-DIMOB	MFH0211164.1		ACGRQJ_08150	3533668	3534366	-1	hypothetical protein
3525758	3545919	20161	IslandPath-DIMOB	MFH0211165.1		ACGRQJ_08155	3534411	3534683	-1	hypothetical protein
3525758	3545919	20161	IslandPath-DIMOB	MFH0211166.1		ACGRQJ_08160	3534950	3535612	-1	LexA family protein
3525758	3545919	20161	IslandPath-DIMOB	MFH0211167.1		ACGRQJ_08165	3535728	3535937	1	helix-turn-helix domain-containing protein
3525758	3545919	20161	IslandPath-DIMOB	MFH0211168.1		ACGRQJ_08170	3535990	3536538	1	toxin YdaT family protein
3525758	3545919	20161	IslandPath-DIMOB	MFH0211169.1		ACGRQJ_08175	3536599	3536730	1	hypothetical protein
3525758	3545919	20161	IslandPath-DIMOB	MFH0211170.1		ACGRQJ_08180	3536727	3537512	1	hypothetical protein
3525758	3545919	20161	IslandPath-DIMOB	MFH0211171.1		ACGRQJ_08185	3537509	3538240	1	ATP-binding protein
3525758	3545919	20161	IslandPath-DIMOB	MFH0211172.1		ACGRQJ_08190	3538241	3538822	1	hypothetical protein
3525758	3545919	20161	IslandPath-DIMOB	MFH0211173.1		ACGRQJ_08195	3538965	3539255	1	hypothetical protein
3525758	3545919	20161	IslandPath-DIMOB	MFH0211174.1		ACGRQJ_08200	3539332	3540099	1	HNH endonuclease
3525758	3545919	20161	IslandPath-DIMOB	MFH0211175.1		ACGRQJ_08205	3540256	3540858	1	hypothetical protein
3525758	3545919	20161	IslandPath-DIMOB	MFH0211176.1		ACGRQJ_08210	3540991	3541623	1	hypothetical protein
3525758	3545919	20161	IslandPath-DIMOB	MFH0211177.1		ACGRQJ_08215	3542421	3542708	1	hypothetical protein
3525758	3545919	20161	IslandPath-DIMOB	MFH0211178.1		ACGRQJ_08220	3542674	3543132	1	hypothetical protein
3525758	3545919	20161	IslandPath-DIMOB	MFH0211179.1		ACGRQJ_08225	3543174	3543359	1	hypothetical protein
3525758	3545919	20161	IslandPath-DIMOB	MFH0211180.1		ACGRQJ_08230	3543945	3544901	1	tyrosine-type recombinase/integrase
3525758	3545919	20161	IslandPath-DIMOB	MFH0211181.1		ACGRQJ_08235	3545350	3545919	1	terminase small subunit
3842484	3857948	15464	IslandPath-DIMOB	MFH0211444.1		ACGRQJ_09605	3842484	3843401	-1	SH3 domain-containing protein
3842484	3857948	15464	IslandPath-DIMOB	MFH0211445.1		ACGRQJ_09610	3843410	3844288	-1	HAD family hydrolase
3842484	3857948	15464	IslandPath-DIMOB	MFH0211446.1		ACGRQJ_09615	3844468	3844833	-1	phage protein
3842484	3857948	15464	IslandPath-DIMOB	MFH0211447.1		ACGRQJ_09620	3845162	3845584	1	phage protein
3842484	3857948	15464	IslandPath-DIMOB	MFH0211448.1		ACGRQJ_09625	3845720	3846844	1	hypothetical protein
3842484	3857948	15464	IslandPath-DIMOB	MFH0211449.1		ACGRQJ_09630	3847001	3847522	-1	hypothetical protein
3842484	3857948	15464	IslandPath-DIMOB	MFH0211450.1		ACGRQJ_09635	3847586	3847768	-1	hypothetical protein
3842484	3857948	15464	IslandPath-DIMOB	MFH0211451.1		ACGRQJ_09640	3847749	3847976	-1	hypothetical protein
3842484	3857948	15464	IslandPath-DIMOB	MFH0211452.1		ACGRQJ_09645	3848039	3848509	-1	structural protein
3842484	3857948	15464	IslandPath-DIMOB	MFH0211453.1		ACGRQJ_09650	3848512	3849636	-1	TasA family protein
3842484	3857948	15464	IslandPath-DIMOB	MFH0211454.1		ACGRQJ_09655	3849640	3850380	-1	hypothetical protein
3842484	3857948	15464	IslandPath-DIMOB	MFH0211455.1		ACGRQJ_09660	3850377	3850892	-1	chemotaxis protein
3842484	3857948	15464	IslandPath-DIMOB	MFH0211456.1		ACGRQJ_09665	3850893	3851279	-1	DNAase
3842484	3857948	15464	IslandPath-DIMOB	MFH0211457.1		ACGRQJ_09670	3851264	3851461	-1	hypothetical protein
3842484	3857948	15464	IslandPath-DIMOB	MFH0211458.1		ACGRQJ_09675	3851458	3851601	-1	hypothetical protein
3842484	3857948	15464	IslandPath-DIMOB	MFH0211459.1		ACGRQJ_09680	3851601	3851909	-1	hypothetical protein
3842484	3857948	15464	IslandPath-DIMOB	MFH0211460.1		ACGRQJ_09685	3851919	3852746	-1	major capsid protein P2
3842484	3857948	15464	IslandPath-DIMOB	MFH0211461.1		ACGRQJ_09690	3852746	3852874	-1	hypothetical protein
3842484	3857948	15464	IslandPath-DIMOB	MFH0211462.1		ACGRQJ_09695	3852987	3853745	-1	hypothetical protein
3842484	3857948	15464	IslandPath-DIMOB	MFH0211463.1		ACGRQJ_09700	3853717	3854181	-1	hypothetical protein
3842484	3857948	15464	IslandPath-DIMOB	MFH0211464.1		ACGRQJ_09705	3854171	3854704	-1	hypothetical protein
3842484	3857948	15464	IslandPath-DIMOB	MFH0211465.1		ACGRQJ_09710	3854697	3855008	-1	hypothetical protein
3842484	3857948	15464	IslandPath-DIMOB	MFH0211466.1		ACGRQJ_09715	3855012	3855167	-1	hypothetical protein
3842484	3857948	15464	IslandPath-DIMOB	MFH0211467.1		ACGRQJ_09720	3855223	3857040	-1	replication endonuclease
3842484	3857948	15464	IslandPath-DIMOB	MFH0211468.1		ACGRQJ_09725	3857053	3857349	-1	hypothetical protein
3842484	3857948	15464	IslandPath-DIMOB	MFH0211469.1		ACGRQJ_09730	3857346	3857537	-1	hypothetical protein
3842484	3857948	15464	IslandPath-DIMOB	MFH0211470.1		ACGRQJ_09735	3857685	3857948	1	transcriptional regulator
4071429	4203623	132194	IslandPath-DIMOB	MFH0211635.1		ACGRQJ_10585	4071429	4072055	-1	LysE family translocator
4071429	4203623	132194	IslandPath-DIMOB	MFH0211636.1		ACGRQJ_10590	4072397	4073023	-1	LysE family translocator
4071429	4203623	132194	IslandPath-DIMOB	MFH0211637.1		ACGRQJ_10595	4073153	4073506	-1	DUF1428 domain-containing protein
4071429	4203623	132194	IslandPath-DIMOB	MFH0211638.1		ACGRQJ_10600	4073604	4074209	-1	hypothetical protein
4071429	4203623	132194	IslandPath-DIMOB	MFH0211639.1		ACGRQJ_10605	4074291	4074587	-1	antibiotic biosynthesis monooxygenase family protein
4071429	4203623	132194	IslandPath-DIMOB	MFH0211640.1		ACGRQJ_10610	4074731	4075018	-1	putative quinol monooxygenase
4071429	4203623	132194	IslandPath-DIMOB	MFH0211641.1		ACGRQJ_10615	4075147	4075788	-1	alanine--tRNA ligase-related protein
4071429	4203623	132194	IslandPath-DIMOB	MFH0211642.1		ACGRQJ_10620	4075931	4076476	-1	GNAT family N-acetyltransferase
4071429	4203623	132194	IslandPath-DIMOB	MFH0211643.1		ACGRQJ_10625	4076733	4077293	-1	sugar O-acetyltransferase
4071429	4203623	132194	IslandPath-DIMOB	MFH0211644.1		ACGRQJ_10630	4077425	4077838	-1	RDD family protein
4071429	4203623	132194	IslandPath-DIMOB	MFH0211645.1		ACGRQJ_10635	4077980	4078588	-1	pyridoxamine 5'-phosphate oxidase family protein
4071429	4203623	132194	IslandPath-DIMOB	MFH0211646.1		ACGRQJ_10640	4078732	4079133	-1	DUF2007 domain-containing protein
4071429	4203623	132194	IslandPath-DIMOB	MFH0211647.1		ACGRQJ_10645	4079238	4079759	-1	GNAT family N-acetyltransferase
4071429	4203623	132194	IslandPath-DIMOB	MFH0211648.1		ACGRQJ_10650	4080027	4080506	1	hypothetical protein
4071429	4203623	132194	IslandPath-DIMOB	MFH0211649.1		ACGRQJ_10655	4080707	4081093	-1	hydrolase
4071429	4203623	132194	IslandPath-DIMOB	MFH0211650.1		ACGRQJ_10660	4081293	4081577	1	type II toxin-antitoxin system RelB/DinJ family antitoxin
4071429	4203623	132194	IslandPath-DIMOB	MFH0211651.1		ACGRQJ_10665	4081574	4081852	1	type II toxin-antitoxin system mRNA interferase toxin, RelE/StbE family
4071429	4203623	132194	IslandPath-DIMOB	MFH0211652.1		ACGRQJ_10670	4081991	4082344	-1	VOC family protein
4071429	4203623	132194	IslandPath-DIMOB	MFH0211653.1		ACGRQJ_10675	4082451	4082945	-1	GNAT family N-acetyltransferase
4071429	4203623	132194	IslandPath-DIMOB	MFH0211654.1		ACGRQJ_10680	4083635	4084192	-1	hypothetical protein
4071429	4203623	132194	IslandPath-DIMOB	MFH0211655.1		ACGRQJ_10685	4084331	4084849	-1	hypothetical protein
4071429	4203623	132194	IslandPath-DIMOB	MFH0211656.1		ACGRQJ_10690	4084986	4085225	-1	hypothetical protein
4071429	4203623	132194	IslandPath-DIMOB	MFH0211657.1		ACGRQJ_10695	4085468	4085746	-1	hypothetical protein
4071429	4203623	132194	IslandPath-DIMOB	MFH0211658.1		ACGRQJ_10700	4085952	4086461	-1	DUF4303 domain-containing protein
4071429	4203623	132194	IslandPath-DIMOB	MFH0211659.1		ACGRQJ_10705	4087062	4087658	-1	class I SAM-dependent methyltransferase
4071429	4203623	132194	IslandPath-DIMOB	MFH0211660.1		ACGRQJ_10710	4088601	4089173	-1	hypothetical protein
4071429	4203623	132194	IslandPath-DIMOB	MFH0211661.1		ACGRQJ_10715	4089868	4090335	-1	NUDIX domain-containing protein
4071429	4203623	132194	IslandPath-DIMOB	MFH0211662.1		ACGRQJ_10720	4090916	4091395	-1	hypothetical protein
4071429	4203623	132194	IslandPath-DIMOB	MFH0211663.1		ACGRQJ_10725	4091528	4091881	-1	VOC family protein
4071429	4203623	132194	IslandPath-DIMOB	MFH0211664.1		ACGRQJ_10730	4092246	4092371	-1	hypothetical protein
4071429	4203623	132194	IslandPath-DIMOB	MFH0211665.1		ACGRQJ_10735	4092689	4093540	1	hypothetical protein
4071429	4203623	132194	IslandPath-DIMOB	MFH0211666.1		ACGRQJ_10740	4093665	4094219	-1	hypothetical protein
4071429	4203623	132194	IslandPath-DIMOB	MFH0211667.1		ACGRQJ_10745	4094361	4094870	-1	DUF4303 domain-containing protein
4071429	4203623	132194	IslandPath-DIMOB	MFH0211668.1		ACGRQJ_10750	4095003	4095401	-1	DUF6232 family protein
4071429	4203623	132194	IslandPath-DIMOB	MFH0211669.1		ACGRQJ_10755	4095561	4095806	-1	hypothetical protein
4071429	4203623	132194	IslandPath-DIMOB	MFH0211670.1		ACGRQJ_10760	4096036	4096761	-1	hypothetical protein
4071429	4203623	132194	IslandPath-DIMOB			ACGRQJ_10765	4097022	4097324	1	hypothetical protein
4071429	4203623	132194	IslandPath-DIMOB	MFH0211671.1		ACGRQJ_10770	4097594	4098019	-1	hypothetical protein
4071429	4203623	132194	IslandPath-DIMOB	MFH0211672.1		ACGRQJ_10775	4098162	4098539	-1	DUF6979 family protein
4071429	4203623	132194	IslandPath-DIMOB	MFH0211673.1		ACGRQJ_10780	4098692	4099093	-1	HIT family protein
4071429	4203623	132194	IslandPath-DIMOB	MFH0211674.1		ACGRQJ_10785	4099421	4099609	-1	hypothetical protein
4071429	4203623	132194	IslandPath-DIMOB			ACGRQJ_10790	4100280	4100489	1	DUF1289 domain-containing protein
4071429	4203623	132194	IslandPath-DIMOB			ACGRQJ_10795	4100823	4101005	1	SH3 domain-containing protein
4071429	4203623	132194	IslandPath-DIMOB	MFH0211675.1		ACGRQJ_10800	4101617	4102309	-1	hypothetical protein
4071429	4203623	132194	IslandPath-DIMOB	MFH0211676.1		ACGRQJ_10805	4102416	4103174	-1	RES family NAD+ phosphorylase
4071429	4203623	132194	IslandPath-DIMOB	MFH0211677.1		ACGRQJ_10810	4103339	4103824	-1	GFA family protein
4071429	4203623	132194	IslandPath-DIMOB	MFH0211678.1		ACGRQJ_10815	4104095	4105444	1	tyrosine-type recombinase/integrase
4071429	4203623	132194	IslandPath-DIMOB	MFH0211679.1		ACGRQJ_10820	4105588	4106430	1	hypothetical protein
4071429	4203623	132194	IslandPath-DIMOB	MFH0211680.1		ACGRQJ_10825	4106445	4107218	1	hypothetical protein
4071429	4203623	132194	IslandPath-DIMOB	MFH0211681.1		ACGRQJ_10830	4107634	4108632	1	ComEC/Rec2 family competence protein
4071429	4203623	132194	IslandPath-DIMOB	MFH0211682.1		ACGRQJ_10835	4108622	4109788	1	ABC-three component system protein
4071429	4203623	132194	IslandPath-DIMOB	MFH0211683.1		ACGRQJ_10840	4109788	4110285	1	ABC-three component system middle component 5
4071429	4203623	132194	IslandPath-DIMOB	MFH0211684.1		ACGRQJ_10845	4110275	4112179	1	AAA family ATPase
4071429	4203623	132194	IslandPath-DIMOB	MFH0211685.1		ACGRQJ_10850	4112664	4113533	-1	hypothetical protein
4071429	4203623	132194	IslandPath-DIMOB	MFH0211686.1		ACGRQJ_10855	4113967	4116720	-1	ankyrin repeat domain-containing protein
4071429	4203623	132194	IslandPath-DIMOB	MFH0211687.1		ACGRQJ_10860	4116780	4117697	1	viperin family antiviral radical SAM protein
4071429	4203623	132194	IslandPath-DIMOB	MFH0211688.1		ACGRQJ_10865	4117784	4118401	1	deoxynucleoside kinase
4071429	4203623	132194	IslandPath-DIMOB	MFH0211689.1		ACGRQJ_10870	4118958	4119233	-1	hypothetical protein
4071429	4203623	132194	IslandPath-DIMOB	MFH0211690.1		ACGRQJ_10875	4119504	4119758	-1	helix-turn-helix domain-containing protein
4071429	4203623	132194	IslandPath-DIMOB	MFH0211691.1		ACGRQJ_10880	4120646	4123519	1	UvrD-helicase domain-containing protein
4071429	4203623	132194	IslandPath-DIMOB	MFH0211692.1		ACGRQJ_10885	4123762	4124409	-1	hypothetical protein
4071429	4203623	132194	IslandPath-DIMOB	MFH0211693.1		ACGRQJ_10890	4124693	4124983	-1	helix-turn-helix transcriptional regulator
4071429	4203623	132194	IslandPath-DIMOB	MFH0211694.1		ACGRQJ_10895	4125714	4126466	1	chromosome segregation ATPase
4071429	4203623	132194	IslandPath-DIMOB	MFH0211695.1		ACGRQJ_10900	4126456	4127781	1	relaxase/mobilization nuclease domain-containing protein
4071429	4203623	132194	IslandPath-DIMOB	MFH0211696.1		ACGRQJ_10905	4127813	4129726	-1	DUF262 domain-containing protein
4071429	4203623	132194	IslandPath-DIMOB	MFH0211697.1		ACGRQJ_10910	4129719	4131062	-1	DUF262 domain-containing protein
4071429	4203623	132194	IslandPath-DIMOB	MFH0211698.1		ACGRQJ_10915	4131520	4133907	-1	hypothetical protein
4071429	4203623	132194	IslandPath-DIMOB	MFH0211699.1		ACGRQJ_10920	4133974	4134792	-1	hypothetical protein
4071429	4203623	132194	IslandPath-DIMOB	MFH0211700.1		ACGRQJ_10925	4134916	4136094	1	MarR family transcriptional regulator
4071429	4203623	132194	IslandPath-DIMOB	MFH0211701.1		ACGRQJ_10930	4136310	4138094	-1	NACHT domain-containing protein
4071429	4203623	132194	IslandPath-DIMOB	MFH0211702.1		ACGRQJ_10935	4138609	4139088	-1	DUF1456 family protein
4071429	4203623	132194	IslandPath-DIMOB	MFH0211703.1		ACGRQJ_10940	4139468	4139884	-1	HEPN domain-containing protein
4071429	4203623	132194	IslandPath-DIMOB	MFH0211704.1		ACGRQJ_10945	4139886	4140980	-1	hypothetical protein
4071429	4203623	132194	IslandPath-DIMOB	MFH0211705.1		ACGRQJ_10950	4141319	4143286	-1	ATP-binding protein
4071429	4203623	132194	IslandPath-DIMOB	MFH0211706.1		ACGRQJ_10955	4143276	4144529	-1	SIR2 family protein
4071429	4203623	132194	IslandPath-DIMOB	MFH0211707.1		ACGRQJ_10960	4144764	4145477	-1	hypothetical protein
4071429	4203623	132194	IslandPath-DIMOB	MFH0211708.1		ACGRQJ_10965	4145843	4147696	-1	ATP-binding protein
4071429	4203623	132194	IslandPath-DIMOB	MFH0211709.1		ACGRQJ_10970	4148439	4148768	-1	hypothetical protein
4071429	4203623	132194	IslandPath-DIMOB	MFH0211710.1		ACGRQJ_10975	4149369	4149665	-1	hypothetical protein
4071429	4203623	132194	IslandPath-DIMOB	MFH0211711.1		ACGRQJ_10980	4150501	4150896	1	leucine-rich repeat protein
4071429	4203623	132194	IslandPath-DIMOB	MFH0211712.1		ACGRQJ_10985	4151569	4151967	-1	DUF6232 family protein
4071429	4203623	132194	IslandPath-DIMOB	MFH0211713.1		ACGRQJ_10990	4152557	4153093	-1	nucleotidyltransferase family protein
4071429	4203623	132194	IslandPath-DIMOB	MFH0211714.1		ACGRQJ_10995	4153231	4153638	-1	OsmC family protein
4071429	4203623	132194	IslandPath-DIMOB	MFH0211715.1		ACGRQJ_11000	4154284	4154700	-1	lysozyme inhibitor LprI family protein
4071429	4203623	132194	IslandPath-DIMOB	MFH0211716.1		ACGRQJ_11005	4154838	4155374	-1	nucleotidyltransferase family protein
4071429	4203623	132194	IslandPath-DIMOB	MFH0211717.1		ACGRQJ_11010	4156030	4156377	-1	hypothetical protein
4071429	4203623	132194	IslandPath-DIMOB	MFH0211718.1		ACGRQJ_11015	4157087	4157494	-1	hypothetical protein
4071429	4203623	132194	IslandPath-DIMOB	MFH0211719.1		ACGRQJ_11020	4157647	4157913	-1	hypothetical protein
4071429	4203623	132194	IslandPath-DIMOB	MFH0211720.1		ACGRQJ_11025	4158124	4158501	-1	hypothetical protein
4071429	4203623	132194	IslandPath-DIMOB	MFH0211721.1		ACGRQJ_11030	4158646	4159461	-1	hypothetical protein
4071429	4203623	132194	IslandPath-DIMOB	MFH0211722.1		ACGRQJ_11035	4161370	4161603	-1	hypothetical protein
4071429	4203623	132194	IslandPath-DIMOB	MFH0211723.1		ACGRQJ_11040	4161851	4162153	1	hypothetical protein
4071429	4203623	132194	IslandPath-DIMOB	MFH0211724.1		ACGRQJ_11045	4162385	4162699	-1	hypothetical protein
4071429	4203623	132194	IslandPath-DIMOB	MFH0211725.1		ACGRQJ_11050	4163406	4164161	-1	abortive infection family protein
4071429	4203623	132194	IslandPath-DIMOB	MFH0211726.1		ACGRQJ_11055	4164316	4165254	-1	DUF1848 domain-containing protein
4071429	4203623	132194	IslandPath-DIMOB	MFH0211727.1		ACGRQJ_11060	4165251	4166042	-1	small ribosomal subunit Rsm22 family protein
4071429	4203623	132194	IslandPath-DIMOB	MFH0211728.1		ACGRQJ_11065	4166239	4166901	-1	hypothetical protein
4071429	4203623	132194	IslandPath-DIMOB	MFH0211729.1		ACGRQJ_11070	4167050	4167454	-1	DUF1801 domain-containing protein
4071429	4203623	132194	IslandPath-DIMOB	MFH0211730.1		ACGRQJ_11075	4167590	4167868	-1	hypothetical protein
4071429	4203623	132194	IslandPath-DIMOB	MFH0211731.1		ACGRQJ_11080	4168080	4168379	-1	hypothetical protein
4071429	4203623	132194	IslandPath-DIMOB	MFH0211732.1		ACGRQJ_11085	4168521	4169498	-1	DUF2971 domain-containing protein
4071429	4203623	132194	IslandPath-DIMOB	MFH0211733.1		ACGRQJ_11090	4170140	4170571	-1	T6SS immunity protein Tdi1 domain-containing protein
4071429	4203623	132194	IslandPath-DIMOB	MFH0211734.1		ACGRQJ_11095	4170699	4171436	-1	hypothetical protein
4071429	4203623	132194	IslandPath-DIMOB	MFH0211735.1		ACGRQJ_11100	4171575	4172117	-1	GNAT family N-acetyltransferase
4071429	4203623	132194	IslandPath-DIMOB	MFH0211736.1		ACGRQJ_11105	4172262	4172888	-1	hypothetical protein
4071429	4203623	132194	IslandPath-DIMOB	MFH0211737.1		ACGRQJ_11110	4174143	4174304	-1	hypothetical protein
4071429	4203623	132194	IslandPath-DIMOB	MFH0211738.1		ACGRQJ_11115	4175230	4175652	-1	hypothetical protein
4071429	4203623	132194	IslandPath-DIMOB	MFH0211739.1		ACGRQJ_11120	4175788	4176201	-1	hypothetical protein
4071429	4203623	132194	IslandPath-DIMOB	MFH0211740.1		ACGRQJ_11125	4176353	4176637	-1	MazG nucleotide pyrophosphohydrolase domain-containing protein
4071429	4203623	132194	IslandPath-DIMOB	MFH0211741.1		ACGRQJ_11130	4176789	4177544	-1	abortive infection family protein
4071429	4203623	132194	IslandPath-DIMOB	MFH0211742.1		ACGRQJ_11135	4179272	4179766	-1	GNAT family N-acetyltransferase
4071429	4203623	132194	IslandPath-DIMOB	MFH0211743.1		ACGRQJ_11140	4180429	4180923	-1	GNAT family N-acetyltransferase
4071429	4203623	132194	IslandPath-DIMOB	MFH0211744.1		ACGRQJ_11145	4181063	4181575	-1	hypothetical protein
4071429	4203623	132194	IslandPath-DIMOB	MFH0211745.1		ACGRQJ_11150	4181711	4181989	-1	hypothetical protein
4071429	4203623	132194	IslandPath-DIMOB	MFH0211746.1		ACGRQJ_11155	4182298	4182600	1	hypothetical protein
4071429	4203623	132194	IslandPath-DIMOB	MFH0211747.1		ACGRQJ_11160	4182820	4183092	-1	nicotinamide mononucleotide transporter
4071429	4203623	132194	IslandPath-DIMOB	MFH0211748.1		ACGRQJ_11165	4183227	4183829	-1	DUF922 domain-containing protein
4071429	4203623	132194	IslandPath-DIMOB	MFH0211749.1		ACGRQJ_11170	4183980	4184387	-1	hypothetical protein
4071429	4203623	132194	IslandPath-DIMOB	MFH0211750.1		ACGRQJ_11175	4184384	4184824	-1	T6SS effector amidase Tae4 family protein
4071429	4203623	132194	IslandPath-DIMOB	MFH0211751.1		ACGRQJ_11180	4185046	4185324	-1	hypothetical protein
4071429	4203623	132194	IslandPath-DIMOB	MFH0211752.1		ACGRQJ_11185	4185633	4185956	1	hypothetical protein
4071429	4203623	132194	IslandPath-DIMOB	MFH0211753.1		ACGRQJ_11190	4186180	4186575	-1	hypothetical protein
4071429	4203623	132194	IslandPath-DIMOB	MFH0211754.1		ACGRQJ_11195	4186623	4187132	-1	hypothetical protein
4071429	4203623	132194	IslandPath-DIMOB	MFH0211755.1		ACGRQJ_11200	4187224	4188360	-1	DUF4238 domain-containing protein
4071429	4203623	132194	IslandPath-DIMOB	MFH0211756.1		ACGRQJ_11205	4188556	4188840	1	type II toxin-antitoxin system RelB/DinJ family antitoxin
4071429	4203623	132194	IslandPath-DIMOB	MFH0211757.1		ACGRQJ_11210	4188837	4189115	1	type II toxin-antitoxin system mRNA interferase toxin, RelE/StbE family
4071429	4203623	132194	IslandPath-DIMOB	MFH0211758.1		ACGRQJ_11215	4189271	4189672	-1	HIT family protein
4071429	4203623	132194	IslandPath-DIMOB	MFH0211759.1		ACGRQJ_11220	4189836	4190504	-1	hypothetical protein
4071429	4203623	132194	IslandPath-DIMOB	MFH0211760.1		ACGRQJ_11225	4190669	4191385	-1	DUF5677 domain-containing protein
4071429	4203623	132194	IslandPath-DIMOB	MFH0211761.1		ACGRQJ_11230	4191527	4192432	-1	Imm49 family immunity protein
4071429	4203623	132194	IslandPath-DIMOB	MFH0211762.1		ACGRQJ_11235	4193209	4193421	-1	hypothetical protein
4071429	4203623	132194	IslandPath-DIMOB	MFH0211763.1		ACGRQJ_11240	4194598	4195083	-1	GFA family protein
4071429	4203623	132194	IslandPath-DIMOB	MFH0211764.1		ACGRQJ_11245	4195171	4195569	-1	DUF6232 family protein
4071429	4203623	132194	IslandPath-DIMOB	MFH0211765.1		ACGRQJ_11250	4195705	4196103	-1	DUF6232 family protein
4071429	4203623	132194	IslandPath-DIMOB	MFH0211766.1		ACGRQJ_11255	4196251	4196580	-1	hypothetical protein
4071429	4203623	132194	IslandPath-DIMOB	MFH0211767.1		ACGRQJ_11260	4197368	4197742	-1	hypothetical protein
4071429	4203623	132194	IslandPath-DIMOB	MFH0211768.1		ACGRQJ_11265	4197906	4198232	-1	hypothetical protein
4071429	4203623	132194	IslandPath-DIMOB	MFH0211769.1		ACGRQJ_11270	4198372	4199133	-1	hypothetical protein
4071429	4203623	132194	IslandPath-DIMOB	MFH0211770.1		ACGRQJ_11275	4199238	4199783	-1	GNAT family N-acetyltransferase
4071429	4203623	132194	IslandPath-DIMOB	MFH0211771.1		ACGRQJ_11280	4199930	4200736	-1	hypothetical protein
4071429	4203623	132194	IslandPath-DIMOB	MFH0211772.1		ACGRQJ_11285	4200852	4201376	-1	hypothetical protein
4071429	4203623	132194	IslandPath-DIMOB	MFH0211773.1		ACGRQJ_11290	4201568	4202209	-1	hypothetical protein
4071429	4203623	132194	IslandPath-DIMOB	MFH0211774.1		ACGRQJ_11295	4202366	4202650	-1	MazG nucleotide pyrophosphohydrolase domain-containing protein
4071429	4203623	132194	IslandPath-DIMOB	MFH0211775.1		ACGRQJ_11300	4202784	4203623	-1	hypothetical protein
5032660	5046864	14204	IslandPath-DIMOB	MFH0212491.1		ACGRQJ_15145	5032660	5032857	-1	hypothetical protein
5032660	5046864	14204	IslandPath-DIMOB	MFH0212492.1		ACGRQJ_15150	5032942	5033082	-1	hypothetical protein
5032660	5046864	14204	IslandPath-DIMOB	MFH0212493.1		ACGRQJ_15155	5033098	5033220	-1	hypothetical protein
5032660	5046864	14204	IslandPath-DIMOB	MFH0212494.1		ACGRQJ_15160	5033489	5033926	1	DeoR family transcriptional regulator
5032660	5046864	14204	IslandPath-DIMOB	MFH0212495.1		ACGRQJ_15165	5033889	5034302	1	WYL domain-containing protein
5032660	5046864	14204	IslandPath-DIMOB	MFH0212496.1		ACGRQJ_15170	5034699	5034824	1	hypothetical protein
5032660	5046864	14204	IslandPath-DIMOB	MFH0212497.1		ACGRQJ_15175	5035054	5035512	1	hypothetical protein
5032660	5046864	14204	IslandPath-DIMOB	MFH0212498.1		ACGRQJ_15180	5036043	5036474	-1	DUF2787 family protein
5032660	5046864	14204	IslandPath-DIMOB	MFH0212499.1		ACGRQJ_15185	5036575	5037075	-1	hypothetical protein
5032660	5046864	14204	IslandPath-DIMOB	MFH0212500.1		ACGRQJ_15190	5037136	5037504	-1	hypothetical protein
5032660	5046864	14204	IslandPath-DIMOB	MFH0212501.1		ACGRQJ_15195	5037606	5038841	-1	tyrosine-type recombinase/integrase
5032660	5046864	14204	IslandPath-DIMOB	MFH0212502.1		ACGRQJ_15200	5039382	5039600	-1	hypothetical protein
5032660	5046864	14204	IslandPath-DIMOB	MFH0212503.1		ACGRQJ_15205	5039643	5041778	-1	peptidase domain-containing ABC transporter
5032660	5046864	14204	IslandPath-DIMOB	MFH0212504.1		ACGRQJ_15210	5041778	5042959	-1	HlyD family secretion protein
5032660	5046864	14204	IslandPath-DIMOB	MFH0212505.1		ACGRQJ_15220	5044039	5044704	-1	SDR family NAD(P)-dependent oxidoreductase
5032660	5046864	14204	IslandPath-DIMOB	MFH0212506.1		ACGRQJ_15225	5044932	5046200	1	DUF2254 domain-containing protein
5032660	5046864	14204	IslandPath-DIMOB	MFH0212507.1		ACGRQJ_15230	5046385	5046864	1	RDD family protein
1180125	1187763	7638	SIGI-HMM	MFH0213077.1		ACGRQJ_18245	1180125	1182128	1	pesticin C-terminus-like muramidase
1180125	1187763	7638	SIGI-HMM	MFH0213076.1		ACGRQJ_18240	1182125	1182523	1	hypothetical protein
1180125	1187763	7638	SIGI-HMM	MFH0213075.1		ACGRQJ_18235	1182843	1183172	1	hypothetical protein
1180125	1187763	7638	SIGI-HMM	MFH0213074.1		ACGRQJ_18230	1183376	1183786	1	hypothetical protein
1180125	1187763	7638	SIGI-HMM	MFH0213073.1		ACGRQJ_18225	1183901	1185037	-1	multidrug effflux MFS transporter
1180125	1187763	7638	SIGI-HMM	MFH0213072.1		ACGRQJ_18220	1185137	1185910	1	AraC family transcriptional regulator
1180125	1187763	7638	SIGI-HMM	MFH0213071.1		ACGRQJ_18215	1186001	1186909	-1	LysR family transcriptional regulator
1180125	1187763	7638	SIGI-HMM	MFH0213070.1		ACGRQJ_18210	1187044	1187763	1	SDR family oxidoreductase
1400959	1406119	5160	SIGI-HMM	MFH0212895.1		ACGRQJ_17310	1400959	1401699	-1	helix-turn-helix domain-containing protein
1400959	1406119	5160	SIGI-HMM	MFH0212894.1		ACGRQJ_17305	1401805	1402266	-1	carboxymuconolactone decarboxylase family protein
1400959	1406119	5160	SIGI-HMM	MFH0212893.1		ACGRQJ_17300	1402463	1403374	-1	DMT family transporter
1400959	1406119	5160	SIGI-HMM	MFH0212892.1		ACGRQJ_17295	1403468	1404373	1	LysR family transcriptional regulator
1400959	1406119	5160	SIGI-HMM	MFH0212891.1		ACGRQJ_17290	1404640	1405434	1	MBL fold metallo-hydrolase
1400959	1406119	5160	SIGI-HMM	MFH0212890.1		ACGRQJ_17285	1405718	1406119	1	VOC family protein
1501050	1505715	4665	SIGI-HMM	MFH0212814.1		ACGRQJ_16890	1501050	1501436	1	DUF3319 domain-containing protein
1501050	1505715	4665	SIGI-HMM	MFH0212813.1	yciH	ACGRQJ_16885	1501438	1501749	1	stress response translation initiation inhibitor YciH
1501050	1505715	4665	SIGI-HMM	MFH0212812.1		ACGRQJ_16880	1502004	1502237	-1	hypothetical protein
1501050	1505715	4665	SIGI-HMM	MFH0212811.1		ACGRQJ_16875	1502486	1502836	-1	hypothetical protein
1501050	1505715	4665	SIGI-HMM			ACGRQJ_16870	1502918	1503723	1	LysR family transcriptional regulator
1501050	1505715	4665	SIGI-HMM	MFH0212810.1		ACGRQJ_16865	1504053	1504265	1	hypothetical protein
1501050	1505715	4665	SIGI-HMM			ACGRQJ_16860	1504356	1504745	-1	universal stress protein
1501050	1505715	4665	SIGI-HMM	MFH0212809.1		ACGRQJ_16855	1505554	1505715	-1	YoaH family protein
1569830	1575213	5383	SIGI-HMM	MFH0212751.1	rnk	ACGRQJ_16560	1569830	1570237	1	nucleoside diphosphate kinase regulator
1569830	1575213	5383	SIGI-HMM	MFH0212750.1		ACGRQJ_16555	1570473	1571432	1	GGDEF domain-containing protein
1569830	1575213	5383	SIGI-HMM	MFH0212749.1		ACGRQJ_16550	1571660	1572646	1	ABC transporter substrate-binding protein
1569830	1575213	5383	SIGI-HMM	MFH0212748.1		ACGRQJ_16545	1572780	1573985	1	diguanylate cyclase domain-containing protein
1569830	1575213	5383	SIGI-HMM	MFH0212747.1		ACGRQJ_16540	1574221	1575213	1	LLM class flavin-dependent oxidoreductase
1609241	1613289	4048	SIGI-HMM	MFH0212720.1	tssG	ACGRQJ_16375	1609241	1610206	-1	type VI secretion system baseplate subunit TssG
1609241	1613289	4048	SIGI-HMM	MFH0212719.1	tssF	ACGRQJ_16370	1610203	1612026	-1	type VI secretion system baseplate subunit TssF
1609241	1613289	4048	SIGI-HMM	MFH0212718.1	tssE	ACGRQJ_16365	1612023	1612487	-1	type VI secretion system baseplate subunit TssE
1609241	1613289	4048	SIGI-HMM	MFH0212717.1		ACGRQJ_16360	1612495	1613289	-1	type VI secretion system accessory protein TagJ
1616357	1631341	14984	SIGI-HMM	MFH0212714.1	tssB	ACGRQJ_16345	1616357	1616887	-1	type VI secretion system contractile sheath small subunit
1616357	1631341	14984	SIGI-HMM	MFH0212713.1	tssA	ACGRQJ_16340	1616903	1618018	-1	type VI secretion system protein TssA
1616357	1631341	14984	SIGI-HMM	MFH0212712.1		ACGRQJ_16335	1618011	1618805	-1	PP2C family protein-serine/threonine phosphatase
1616357	1631341	14984	SIGI-HMM	MFH0212711.1	tagF	ACGRQJ_16330	1618815	1619510	-1	type VI secretion system-associated protein TagF
1616357	1631341	14984	SIGI-HMM	MFH0212710.1	tssM	ACGRQJ_16325	1619492	1623010	-1	type VI secretion system membrane subunit TssM
1616357	1631341	14984	SIGI-HMM	MFH0212709.1	tssL	ACGRQJ_16320	1623027	1624319	-1	type VI secretion system protein TssL, long form
1616357	1631341	14984	SIGI-HMM	MFH0212708.1	tssK	ACGRQJ_16315	1624331	1625656	-1	type VI secretion system baseplate subunit TssK
1616357	1631341	14984	SIGI-HMM	MFH0212707.1	tssJ	ACGRQJ_16310	1625678	1626133	-1	type VI secretion system lipoprotein TssJ
1616357	1631341	14984	SIGI-HMM	MFH0212706.1	tagH	ACGRQJ_16305	1626145	1627338	-1	type VI secretion system-associated FHA domain protein TagH
1616357	1631341	14984	SIGI-HMM	MFH0212705.1		ACGRQJ_16300	1627651	1629801	1	serine/threonine-protein kinase
1616357	1631341	14984	SIGI-HMM	MFH0212704.1		ACGRQJ_16295	1630248	1630583	1	Hpt domain-containing protein
1616357	1631341	14984	SIGI-HMM	MFH0212703.1		ACGRQJ_16290	1630618	1630809	1	hypothetical protein
1616357	1631341	14984	SIGI-HMM	MFH0212702.1		ACGRQJ_16285	1630880	1631341	-1	ATP-binding protein
1616357	1631341	14984	SIGI-HMM	MFH0212701.1		ACGRQJ_16280	1631322	1632551	-1	PP2C family protein-serine/threonine phosphatase
1648049	1652995	4946	SIGI-HMM	MFH0212687.1		ACGRQJ_16205	1648049	1648483	-1	GNAT family N-acetyltransferase
1648049	1652995	4946	SIGI-HMM	MFH0212686.1		ACGRQJ_16200	1648863	1650119	1	aromatic amino acid transport family protein
1648049	1652995	4946	SIGI-HMM	MFH0212685.1		ACGRQJ_16195	1650730	1652643	1	diguanylate cyclase
1648049	1652995	4946	SIGI-HMM	MFH0212684.1		ACGRQJ_16190	1652654	1652995	1	hypothetical protein
1728645	1735404	6759	SIGI-HMM	MFH0212613.1		ACGRQJ_15825	1728645	1729439	-1	AraC family transcriptional regulator
1728645	1735404	6759	SIGI-HMM	MFH0212612.1		ACGRQJ_15820	1729562	1730368	1	sulfite exporter TauE/SafE family protein
1728645	1735404	6759	SIGI-HMM	MFH0212611.1		ACGRQJ_15815	1730492	1731511	-1	alpha/beta hydrolase family protein
1728645	1735404	6759	SIGI-HMM	MFH0212610.1		ACGRQJ_15810	1731913	1732215	-1	Fis family transcriptional regulator
1728645	1735404	6759	SIGI-HMM	MFH0212609.1		ACGRQJ_15805	1732421	1733359	-1	alpha/beta hydrolase
1728645	1735404	6759	SIGI-HMM	MFH0212608.1		ACGRQJ_15800	1733432	1734346	-1	alpha/beta hydrolase
1728645	1735404	6759	SIGI-HMM	MFH0212607.1		ACGRQJ_15795	1734475	1735404	1	LysR family transcriptional regulator
2154414	2160081	5667	SIGI-HMM	MFH0209985.1		ACGRQJ_01855	2154414	2154740	1	helix-turn-helix domain-containing protein
2154414	2160081	5667	SIGI-HMM	MFH0209986.1		ACGRQJ_01860	2154966	2155475	-1	hypothetical protein
2154414	2160081	5667	SIGI-HMM	MFH0209987.1	mobI	ACGRQJ_01865	2155468	2156046	-1	conjugative transfer protein MobI(A/C)
2154414	2160081	5667	SIGI-HMM	MFH0209988.1		ACGRQJ_01870	2156630	2157655	-1	virulence RhuM family protein
2154414	2160081	5667	SIGI-HMM	MFH0209989.1		ACGRQJ_01875	2157707	2158564	-1	HNH endonuclease
2154414	2160081	5667	SIGI-HMM	MFH0209990.1		ACGRQJ_01880	2158567	2160081	-1	AAA family ATPase
2400768	2422854	22086	SIGI-HMM	MFH0210193.1		ACGRQJ_02980	2400768	2401757	1	Wzz/FepE/Etk N-terminal domain-containing protein
2400768	2422854	22086	SIGI-HMM	MFH0210194.1		ACGRQJ_02985	2401804	2402946	1	polysaccharide pyruvyl transferase family protein
2400768	2422854	22086	SIGI-HMM	MFH0210195.1		ACGRQJ_02990	2403033	2404577	1	lipopolysaccharide biosynthesis protein
2400768	2422854	22086	SIGI-HMM	MFH0210196.1		ACGRQJ_02995	2404579	2405574	1	glycosyltransferase family 2 protein
2400768	2422854	22086	SIGI-HMM	MFH0210197.1		ACGRQJ_03000	2405959	2406855	1	hypothetical protein
2400768	2422854	22086	SIGI-HMM	MFH0210198.1		ACGRQJ_03005	2406880	2407620	1	glycosyltransferase family 2 protein
2400768	2422854	22086	SIGI-HMM	MFH0210199.1		ACGRQJ_03010	2407664	2408473	1	glycosyltransferase
2400768	2422854	22086	SIGI-HMM	MFH0210200.1		ACGRQJ_03015	2408578	2409342	1	glycosyltransferase family 2 protein
2400768	2422854	22086	SIGI-HMM	MFH0210201.1		ACGRQJ_03020	2409453	2410460	-1	sugar transferase
2400768	2422854	22086	SIGI-HMM	MFH0210202.1		ACGRQJ_03025	2410700	2412016	-1	MBL fold metallo-hydrolase
2400768	2422854	22086	SIGI-HMM	MFH0210203.1	wecA	ACGRQJ_03030	2413163	2414245	1	UDP-N-acetylglucosamine--undecaprenyl-phosphate N-acetylglucosaminephosphotransferase
2400768	2422854	22086	SIGI-HMM	MFH0210204.1		ACGRQJ_03035	2414250	2415263	1	hypothetical protein
2400768	2422854	22086	SIGI-HMM	MFH0210205.1		ACGRQJ_03040	2415257	2416456	1	lipopolysaccharide biosynthesis protein
2400768	2422854	22086	SIGI-HMM	MFH0210206.1		ACGRQJ_03045	2416511	2417677	1	hypothetical protein
2400768	2422854	22086	SIGI-HMM	MFH0210207.1		ACGRQJ_03050	2417655	2418701	1	acyltransferase family protein
2400768	2422854	22086	SIGI-HMM	MFH0210208.1		ACGRQJ_03055	2418670	2419797	1	glycosyltransferase
2400768	2422854	22086	SIGI-HMM	MFH0210209.1		ACGRQJ_03060	2419785	2420690	1	ATP-grasp fold amidoligase family protein
2400768	2422854	22086	SIGI-HMM	MFH0210210.1		ACGRQJ_03065	2420687	2421694	1	NAD-dependent epimerase
2400768	2422854	22086	SIGI-HMM	MFH0210211.1		ACGRQJ_03070	2421703	2422854	1	glycosyltransferase family 4 protein
2552683	2562890	10207	SIGI-HMM	MFH0210340.1		ACGRQJ_03720	2552683	2553486	-1	MetQ/NlpA family ABC transporter substrate-binding protein
2552683	2562890	10207	SIGI-HMM	MFH0210341.1		ACGRQJ_03725	2554039	2555406	1	tyrosine-type recombinase/integrase
2552683	2562890	10207	SIGI-HMM	MFH0210342.1		ACGRQJ_03730	2557156	2557542	-1	transcriptional regulator
2552683	2562890	10207	SIGI-HMM	MFH0210343.1		ACGRQJ_03735	2559707	2559919	1	cold-shock protein
2552683	2562890	10207	SIGI-HMM	MFH0210344.1		ACGRQJ_03740	2560039	2560239	1	hypothetical protein
2552683	2562890	10207	SIGI-HMM	MFH0210345.1		ACGRQJ_03745	2560305	2560463	1	hypothetical protein
2552683	2562890	10207	SIGI-HMM	MFH0210346.1		ACGRQJ_03750	2561283	2561438	-1	hypothetical protein
2552683	2562890	10207	SIGI-HMM	MFH0210347.1		ACGRQJ_03755	2561641	2561850	-1	cold-shock protein
2552683	2562890	10207	SIGI-HMM	MFH0210348.1		ACGRQJ_03760	2562279	2562890	-1	hypothetical protein
2564340	2576504	12164	SIGI-HMM	MFH0210350.1		ACGRQJ_03770	2564340	2564852	-1	hypothetical protein
2564340	2576504	12164	SIGI-HMM	MFH0210351.1		ACGRQJ_03775	2565397	2566554	-1	MarR family transcriptional regulator
2564340	2576504	12164	SIGI-HMM	MFH0210352.1		ACGRQJ_03780	2566655	2566819	1	helix-turn-helix transcriptional regulator
2564340	2576504	12164	SIGI-HMM	MFH0210353.1		ACGRQJ_03785	2567272	2568087	1	restriction endonuclease
2564340	2576504	12164	SIGI-HMM	MFH0210354.1		ACGRQJ_03790	2568438	2570357	1	ATP-dependent endonuclease
2564340	2576504	12164	SIGI-HMM	MFH0210355.1		ACGRQJ_03795	2570354	2571994	1	UvrD-helicase domain-containing protein
2564340	2576504	12164	SIGI-HMM	MFH0210356.1		ACGRQJ_03800	2572180	2572992	1	sce7726 family protein
2564340	2576504	12164	SIGI-HMM	MFH0210357.1		ACGRQJ_03805	2573043	2574173	-1	beta family protein
2564340	2576504	12164	SIGI-HMM	MFH0210358.1		ACGRQJ_03810	2574163	2574555	-1	hypothetical protein
2564340	2576504	12164	SIGI-HMM	MFH0210359.1		ACGRQJ_03815	2574770	2576176	-1	HipA domain-containing protein
2564340	2576504	12164	SIGI-HMM	MFH0210360.1		ACGRQJ_03820	2576169	2576504	-1	helix-turn-helix domain-containing protein
3528703	3535937	7234	SIGI-HMM	MFH0211157.1		ACGRQJ_08115	3528703	3529269	1	hypothetical protein
3528703	3535937	7234	SIGI-HMM	MFH0211158.1		ACGRQJ_08120	3529325	3529933	1	hypothetical protein
3528703	3535937	7234	SIGI-HMM	MFH0211159.1		ACGRQJ_08125	3530167	3530868	1	hypothetical protein
3528703	3535937	7234	SIGI-HMM	MFH0211160.1		ACGRQJ_08130	3531055	3531681	1	hypothetical protein
3528703	3535937	7234	SIGI-HMM	MFH0211161.1		ACGRQJ_08135	3531845	3532333	1	hypothetical protein
3528703	3535937	7234	SIGI-HMM	MFH0211162.1		ACGRQJ_08140	3532474	3533151	1	hypothetical protein
3528703	3535937	7234	SIGI-HMM	MFH0211163.1		ACGRQJ_08145	3533206	3533511	-1	helix-turn-helix transcriptional regulator
3528703	3535937	7234	SIGI-HMM	MFH0211164.1		ACGRQJ_08150	3533668	3534366	-1	hypothetical protein
3528703	3535937	7234	SIGI-HMM	MFH0211165.1		ACGRQJ_08155	3534411	3534683	-1	hypothetical protein
3528703	3535937	7234	SIGI-HMM	MFH0211166.1		ACGRQJ_08160	3534950	3535612	-1	LexA family protein
3528703	3535937	7234	SIGI-HMM	MFH0211167.1		ACGRQJ_08165	3535728	3535937	1	helix-turn-helix domain-containing protein
3614454	3622434	7980	SIGI-HMM	MFH0211244.1		ACGRQJ_08570	3614454	3614684	-1	hypothetical protein
3614454	3622434	7980	SIGI-HMM	MFH0211245.1		ACGRQJ_08575	3614814	3615452	-1	DJ-1/PfpI family protein
3614454	3622434	7980	SIGI-HMM	MFH0211246.1		ACGRQJ_08580	3615614	3616012	-1	VOC family protein
3614454	3622434	7980	SIGI-HMM	MFH0211247.1		ACGRQJ_08585	3616218	3616790	-1	hypothetical protein
3614454	3622434	7980	SIGI-HMM	MFH0211248.1		ACGRQJ_08590	3616983	3617432	-1	nuclear transport factor 2 family protein
3614454	3622434	7980	SIGI-HMM	MFH0211249.1		ACGRQJ_08595	3617596	3617985	-1	lysozyme inhibitor LprI family protein
3614454	3622434	7980	SIGI-HMM	MFH0211250.1		ACGRQJ_08600	3618390	3618641	-1	TIGR03643 family protein
3614454	3622434	7980	SIGI-HMM	MFH0211251.1		ACGRQJ_08605	3618740	3619240	-1	GNAT family N-acetyltransferase
3614454	3622434	7980	SIGI-HMM	MFH0211252.1		ACGRQJ_08610	3619391	3619771	-1	hypothetical protein
3614454	3622434	7980	SIGI-HMM			ACGRQJ_08615	3619925	3620328	-1	DUF1801 domain-containing protein
3614454	3622434	7980	SIGI-HMM	MFH0211253.1		ACGRQJ_08620	3620470	3620802	-1	YnfA family protein
3614454	3622434	7980	SIGI-HMM	MFH0211254.1		ACGRQJ_08625	3620867	3621334	-1	Sbal_3080 family lipoprotein
3614454	3622434	7980	SIGI-HMM	MFH0211255.1		ACGRQJ_08630	3621751	3622434	-1	DUF4336 domain-containing protein
3829809	3834201	4392	SIGI-HMM	MFH0211430.1		ACGRQJ_09535	3829809	3830165	1	hypothetical protein
3829809	3834201	4392	SIGI-HMM	MFH0211431.1		ACGRQJ_09540	3830279	3831460	1	FIST signal transduction protein
3829809	3834201	4392	SIGI-HMM	MFH0211432.1		ACGRQJ_09545	3831450	3833171	1	ATP-binding protein
3829809	3834201	4392	SIGI-HMM	MFH0211433.1		ACGRQJ_09550	3833345	3833713	-1	DUF3693 domain-containing protein
3829809	3834201	4392	SIGI-HMM	MFH0211434.1		ACGRQJ_09555	3833899	3834201	1	hypothetical protein
3841695	3847522	5827	SIGI-HMM	MFH0211443.1		ACGRQJ_09600	3841695	3842321	-1	DUF2726 domain-containing protein
3841695	3847522	5827	SIGI-HMM	MFH0211444.1		ACGRQJ_09605	3842484	3843401	-1	SH3 domain-containing protein
3841695	3847522	5827	SIGI-HMM	MFH0211445.1		ACGRQJ_09610	3843410	3844288	-1	HAD family hydrolase
3841695	3847522	5827	SIGI-HMM	MFH0211446.1		ACGRQJ_09615	3844468	3844833	-1	phage protein
3841695	3847522	5827	SIGI-HMM	MFH0211447.1		ACGRQJ_09620	3845162	3845584	1	phage protein
3841695	3847522	5827	SIGI-HMM	MFH0211448.1		ACGRQJ_09625	3845720	3846844	1	hypothetical protein
3841695	3847522	5827	SIGI-HMM	MFH0211449.1		ACGRQJ_09630	3847001	3847522	-1	hypothetical protein
4070795	4119758	48963	SIGI-HMM	MFH0211634.1		ACGRQJ_10580	4070795	4071259	-1	DUF2846 domain-containing protein
4070795	4119758	48963	SIGI-HMM	MFH0211635.1		ACGRQJ_10585	4071429	4072055	-1	LysE family translocator
4070795	4119758	48963	SIGI-HMM	MFH0211636.1		ACGRQJ_10590	4072397	4073023	-1	LysE family translocator
4070795	4119758	48963	SIGI-HMM	MFH0211637.1		ACGRQJ_10595	4073153	4073506	-1	DUF1428 domain-containing protein
4070795	4119758	48963	SIGI-HMM	MFH0211638.1		ACGRQJ_10600	4073604	4074209	-1	hypothetical protein
4070795	4119758	48963	SIGI-HMM	MFH0211639.1		ACGRQJ_10605	4074291	4074587	-1	antibiotic biosynthesis monooxygenase family protein
4070795	4119758	48963	SIGI-HMM	MFH0211640.1		ACGRQJ_10610	4074731	4075018	-1	putative quinol monooxygenase
4070795	4119758	48963	SIGI-HMM	MFH0211641.1		ACGRQJ_10615	4075147	4075788	-1	alanine--tRNA ligase-related protein
4070795	4119758	48963	SIGI-HMM	MFH0211642.1		ACGRQJ_10620	4075931	4076476	-1	GNAT family N-acetyltransferase
4070795	4119758	48963	SIGI-HMM	MFH0211643.1		ACGRQJ_10625	4076733	4077293	-1	sugar O-acetyltransferase
4070795	4119758	48963	SIGI-HMM	MFH0211644.1		ACGRQJ_10630	4077425	4077838	-1	RDD family protein
4070795	4119758	48963	SIGI-HMM	MFH0211645.1		ACGRQJ_10635	4077980	4078588	-1	pyridoxamine 5'-phosphate oxidase family protein
4070795	4119758	48963	SIGI-HMM	MFH0211646.1		ACGRQJ_10640	4078732	4079133	-1	DUF2007 domain-containing protein
4070795	4119758	48963	SIGI-HMM	MFH0211647.1		ACGRQJ_10645	4079238	4079759	-1	GNAT family N-acetyltransferase
4070795	4119758	48963	SIGI-HMM	MFH0211648.1		ACGRQJ_10650	4080027	4080506	1	hypothetical protein
4070795	4119758	48963	SIGI-HMM	MFH0211649.1		ACGRQJ_10655	4080707	4081093	-1	hydrolase
4070795	4119758	48963	SIGI-HMM	MFH0211650.1		ACGRQJ_10660	4081293	4081577	1	type II toxin-antitoxin system RelB/DinJ family antitoxin
4070795	4119758	48963	SIGI-HMM	MFH0211651.1		ACGRQJ_10665	4081574	4081852	1	type II toxin-antitoxin system mRNA interferase toxin, RelE/StbE family
4070795	4119758	48963	SIGI-HMM	MFH0211652.1		ACGRQJ_10670	4081991	4082344	-1	VOC family protein
4070795	4119758	48963	SIGI-HMM	MFH0211653.1		ACGRQJ_10675	4082451	4082945	-1	GNAT family N-acetyltransferase
4070795	4119758	48963	SIGI-HMM	MFH0211654.1		ACGRQJ_10680	4083635	4084192	-1	hypothetical protein
4070795	4119758	48963	SIGI-HMM	MFH0211655.1		ACGRQJ_10685	4084331	4084849	-1	hypothetical protein
4070795	4119758	48963	SIGI-HMM	MFH0211656.1		ACGRQJ_10690	4084986	4085225	-1	hypothetical protein
4070795	4119758	48963	SIGI-HMM	MFH0211657.1		ACGRQJ_10695	4085468	4085746	-1	hypothetical protein
4070795	4119758	48963	SIGI-HMM	MFH0211658.1		ACGRQJ_10700	4085952	4086461	-1	DUF4303 domain-containing protein
4070795	4119758	48963	SIGI-HMM	MFH0211659.1		ACGRQJ_10705	4087062	4087658	-1	class I SAM-dependent methyltransferase
4070795	4119758	48963	SIGI-HMM	MFH0211660.1		ACGRQJ_10710	4088601	4089173	-1	hypothetical protein
4070795	4119758	48963	SIGI-HMM	MFH0211661.1		ACGRQJ_10715	4089868	4090335	-1	NUDIX domain-containing protein
4070795	4119758	48963	SIGI-HMM	MFH0211662.1		ACGRQJ_10720	4090916	4091395	-1	hypothetical protein
4070795	4119758	48963	SIGI-HMM	MFH0211663.1		ACGRQJ_10725	4091528	4091881	-1	VOC family protein
4070795	4119758	48963	SIGI-HMM	MFH0211664.1		ACGRQJ_10730	4092246	4092371	-1	hypothetical protein
4070795	4119758	48963	SIGI-HMM	MFH0211665.1		ACGRQJ_10735	4092689	4093540	1	hypothetical protein
4070795	4119758	48963	SIGI-HMM	MFH0211666.1		ACGRQJ_10740	4093665	4094219	-1	hypothetical protein
4070795	4119758	48963	SIGI-HMM	MFH0211667.1		ACGRQJ_10745	4094361	4094870	-1	DUF4303 domain-containing protein
4070795	4119758	48963	SIGI-HMM	MFH0211668.1		ACGRQJ_10750	4095003	4095401	-1	DUF6232 family protein
4070795	4119758	48963	SIGI-HMM	MFH0211669.1		ACGRQJ_10755	4095561	4095806	-1	hypothetical protein
4070795	4119758	48963	SIGI-HMM	MFH0211670.1		ACGRQJ_10760	4096036	4096761	-1	hypothetical protein
4070795	4119758	48963	SIGI-HMM			ACGRQJ_10765	4097022	4097324	1	hypothetical protein
4070795	4119758	48963	SIGI-HMM	MFH0211671.1		ACGRQJ_10770	4097594	4098019	-1	hypothetical protein
4070795	4119758	48963	SIGI-HMM	MFH0211672.1		ACGRQJ_10775	4098162	4098539	-1	DUF6979 family protein
4070795	4119758	48963	SIGI-HMM	MFH0211673.1		ACGRQJ_10780	4098692	4099093	-1	HIT family protein
4070795	4119758	48963	SIGI-HMM	MFH0211674.1		ACGRQJ_10785	4099421	4099609	-1	hypothetical protein
4070795	4119758	48963	SIGI-HMM			ACGRQJ_10790	4100280	4100489	1	DUF1289 domain-containing protein
4070795	4119758	48963	SIGI-HMM			ACGRQJ_10795	4100823	4101005	1	SH3 domain-containing protein
4070795	4119758	48963	SIGI-HMM	MFH0211675.1		ACGRQJ_10800	4101617	4102309	-1	hypothetical protein
4070795	4119758	48963	SIGI-HMM	MFH0211676.1		ACGRQJ_10805	4102416	4103174	-1	RES family NAD+ phosphorylase
4070795	4119758	48963	SIGI-HMM	MFH0211677.1		ACGRQJ_10810	4103339	4103824	-1	GFA family protein
4070795	4119758	48963	SIGI-HMM	MFH0211678.1		ACGRQJ_10815	4104095	4105444	1	tyrosine-type recombinase/integrase
4070795	4119758	48963	SIGI-HMM	MFH0211679.1		ACGRQJ_10820	4105588	4106430	1	hypothetical protein
4070795	4119758	48963	SIGI-HMM	MFH0211680.1		ACGRQJ_10825	4106445	4107218	1	hypothetical protein
4070795	4119758	48963	SIGI-HMM	MFH0211681.1		ACGRQJ_10830	4107634	4108632	1	ComEC/Rec2 family competence protein
4070795	4119758	48963	SIGI-HMM	MFH0211682.1		ACGRQJ_10835	4108622	4109788	1	ABC-three component system protein
4070795	4119758	48963	SIGI-HMM	MFH0211683.1		ACGRQJ_10840	4109788	4110285	1	ABC-three component system middle component 5
4070795	4119758	48963	SIGI-HMM	MFH0211684.1		ACGRQJ_10845	4110275	4112179	1	AAA family ATPase
4070795	4119758	48963	SIGI-HMM	MFH0211685.1		ACGRQJ_10850	4112664	4113533	-1	hypothetical protein
4070795	4119758	48963	SIGI-HMM	MFH0211686.1		ACGRQJ_10855	4113967	4116720	-1	ankyrin repeat domain-containing protein
4070795	4119758	48963	SIGI-HMM	MFH0211687.1		ACGRQJ_10860	4116780	4117697	1	viperin family antiviral radical SAM protein
4070795	4119758	48963	SIGI-HMM	MFH0211688.1		ACGRQJ_10865	4117784	4118401	1	deoxynucleoside kinase
4070795	4119758	48963	SIGI-HMM	MFH0211689.1		ACGRQJ_10870	4118958	4119233	-1	hypothetical protein
4070795	4119758	48963	SIGI-HMM	MFH0211690.1		ACGRQJ_10875	4119504	4119758	-1	helix-turn-helix domain-containing protein
4136310	4212168	75858	SIGI-HMM	MFH0211701.1		ACGRQJ_10930	4136310	4138094	-1	NACHT domain-containing protein
4136310	4212168	75858	SIGI-HMM	MFH0211702.1		ACGRQJ_10935	4138609	4139088	-1	DUF1456 family protein
4136310	4212168	75858	SIGI-HMM	MFH0211703.1		ACGRQJ_10940	4139468	4139884	-1	HEPN domain-containing protein
4136310	4212168	75858	SIGI-HMM	MFH0211704.1		ACGRQJ_10945	4139886	4140980	-1	hypothetical protein
4136310	4212168	75858	SIGI-HMM	MFH0211705.1		ACGRQJ_10950	4141319	4143286	-1	ATP-binding protein
4136310	4212168	75858	SIGI-HMM	MFH0211706.1		ACGRQJ_10955	4143276	4144529	-1	SIR2 family protein
4136310	4212168	75858	SIGI-HMM	MFH0211707.1		ACGRQJ_10960	4144764	4145477	-1	hypothetical protein
4136310	4212168	75858	SIGI-HMM	MFH0211708.1		ACGRQJ_10965	4145843	4147696	-1	ATP-binding protein
4136310	4212168	75858	SIGI-HMM	MFH0211709.1		ACGRQJ_10970	4148439	4148768	-1	hypothetical protein
4136310	4212168	75858	SIGI-HMM	MFH0211710.1		ACGRQJ_10975	4149369	4149665	-1	hypothetical protein
4136310	4212168	75858	SIGI-HMM	MFH0211711.1		ACGRQJ_10980	4150501	4150896	1	leucine-rich repeat protein
4136310	4212168	75858	SIGI-HMM	MFH0211712.1		ACGRQJ_10985	4151569	4151967	-1	DUF6232 family protein
4136310	4212168	75858	SIGI-HMM	MFH0211713.1		ACGRQJ_10990	4152557	4153093	-1	nucleotidyltransferase family protein
4136310	4212168	75858	SIGI-HMM	MFH0211714.1		ACGRQJ_10995	4153231	4153638	-1	OsmC family protein
4136310	4212168	75858	SIGI-HMM	MFH0211715.1		ACGRQJ_11000	4154284	4154700	-1	lysozyme inhibitor LprI family protein
4136310	4212168	75858	SIGI-HMM	MFH0211716.1		ACGRQJ_11005	4154838	4155374	-1	nucleotidyltransferase family protein
4136310	4212168	75858	SIGI-HMM	MFH0211717.1		ACGRQJ_11010	4156030	4156377	-1	hypothetical protein
4136310	4212168	75858	SIGI-HMM	MFH0211718.1		ACGRQJ_11015	4157087	4157494	-1	hypothetical protein
4136310	4212168	75858	SIGI-HMM	MFH0211719.1		ACGRQJ_11020	4157647	4157913	-1	hypothetical protein
4136310	4212168	75858	SIGI-HMM	MFH0211720.1		ACGRQJ_11025	4158124	4158501	-1	hypothetical protein
4136310	4212168	75858	SIGI-HMM	MFH0211721.1		ACGRQJ_11030	4158646	4159461	-1	hypothetical protein
4136310	4212168	75858	SIGI-HMM	MFH0211722.1		ACGRQJ_11035	4161370	4161603	-1	hypothetical protein
4136310	4212168	75858	SIGI-HMM	MFH0211723.1		ACGRQJ_11040	4161851	4162153	1	hypothetical protein
4136310	4212168	75858	SIGI-HMM	MFH0211724.1		ACGRQJ_11045	4162385	4162699	-1	hypothetical protein
4136310	4212168	75858	SIGI-HMM	MFH0211725.1		ACGRQJ_11050	4163406	4164161	-1	abortive infection family protein
4136310	4212168	75858	SIGI-HMM	MFH0211726.1		ACGRQJ_11055	4164316	4165254	-1	DUF1848 domain-containing protein
4136310	4212168	75858	SIGI-HMM	MFH0211727.1		ACGRQJ_11060	4165251	4166042	-1	small ribosomal subunit Rsm22 family protein
4136310	4212168	75858	SIGI-HMM	MFH0211728.1		ACGRQJ_11065	4166239	4166901	-1	hypothetical protein
4136310	4212168	75858	SIGI-HMM	MFH0211729.1		ACGRQJ_11070	4167050	4167454	-1	DUF1801 domain-containing protein
4136310	4212168	75858	SIGI-HMM	MFH0211730.1		ACGRQJ_11075	4167590	4167868	-1	hypothetical protein
4136310	4212168	75858	SIGI-HMM	MFH0211731.1		ACGRQJ_11080	4168080	4168379	-1	hypothetical protein
4136310	4212168	75858	SIGI-HMM	MFH0211732.1		ACGRQJ_11085	4168521	4169498	-1	DUF2971 domain-containing protein
4136310	4212168	75858	SIGI-HMM	MFH0211733.1		ACGRQJ_11090	4170140	4170571	-1	T6SS immunity protein Tdi1 domain-containing protein
4136310	4212168	75858	SIGI-HMM	MFH0211734.1		ACGRQJ_11095	4170699	4171436	-1	hypothetical protein
4136310	4212168	75858	SIGI-HMM	MFH0211735.1		ACGRQJ_11100	4171575	4172117	-1	GNAT family N-acetyltransferase
4136310	4212168	75858	SIGI-HMM	MFH0211736.1		ACGRQJ_11105	4172262	4172888	-1	hypothetical protein
4136310	4212168	75858	SIGI-HMM	MFH0211737.1		ACGRQJ_11110	4174143	4174304	-1	hypothetical protein
4136310	4212168	75858	SIGI-HMM	MFH0211738.1		ACGRQJ_11115	4175230	4175652	-1	hypothetical protein
4136310	4212168	75858	SIGI-HMM	MFH0211739.1		ACGRQJ_11120	4175788	4176201	-1	hypothetical protein
4136310	4212168	75858	SIGI-HMM	MFH0211740.1		ACGRQJ_11125	4176353	4176637	-1	MazG nucleotide pyrophosphohydrolase domain-containing protein
4136310	4212168	75858	SIGI-HMM	MFH0211741.1		ACGRQJ_11130	4176789	4177544	-1	abortive infection family protein
4136310	4212168	75858	SIGI-HMM	MFH0211742.1		ACGRQJ_11135	4179272	4179766	-1	GNAT family N-acetyltransferase
4136310	4212168	75858	SIGI-HMM	MFH0211743.1		ACGRQJ_11140	4180429	4180923	-1	GNAT family N-acetyltransferase
4136310	4212168	75858	SIGI-HMM	MFH0211744.1		ACGRQJ_11145	4181063	4181575	-1	hypothetical protein
4136310	4212168	75858	SIGI-HMM	MFH0211745.1		ACGRQJ_11150	4181711	4181989	-1	hypothetical protein
4136310	4212168	75858	SIGI-HMM	MFH0211746.1		ACGRQJ_11155	4182298	4182600	1	hypothetical protein
4136310	4212168	75858	SIGI-HMM	MFH0211747.1		ACGRQJ_11160	4182820	4183092	-1	nicotinamide mononucleotide transporter
4136310	4212168	75858	SIGI-HMM	MFH0211748.1		ACGRQJ_11165	4183227	4183829	-1	DUF922 domain-containing protein
4136310	4212168	75858	SIGI-HMM	MFH0211749.1		ACGRQJ_11170	4183980	4184387	-1	hypothetical protein
4136310	4212168	75858	SIGI-HMM	MFH0211750.1		ACGRQJ_11175	4184384	4184824	-1	T6SS effector amidase Tae4 family protein
4136310	4212168	75858	SIGI-HMM	MFH0211751.1		ACGRQJ_11180	4185046	4185324	-1	hypothetical protein
4136310	4212168	75858	SIGI-HMM	MFH0211752.1		ACGRQJ_11185	4185633	4185956	1	hypothetical protein
4136310	4212168	75858	SIGI-HMM	MFH0211753.1		ACGRQJ_11190	4186180	4186575	-1	hypothetical protein
4136310	4212168	75858	SIGI-HMM	MFH0211754.1		ACGRQJ_11195	4186623	4187132	-1	hypothetical protein
4136310	4212168	75858	SIGI-HMM	MFH0211755.1		ACGRQJ_11200	4187224	4188360	-1	DUF4238 domain-containing protein
4136310	4212168	75858	SIGI-HMM	MFH0211756.1		ACGRQJ_11205	4188556	4188840	1	type II toxin-antitoxin system RelB/DinJ family antitoxin
4136310	4212168	75858	SIGI-HMM	MFH0211757.1		ACGRQJ_11210	4188837	4189115	1	type II toxin-antitoxin system mRNA interferase toxin, RelE/StbE family
4136310	4212168	75858	SIGI-HMM	MFH0211758.1		ACGRQJ_11215	4189271	4189672	-1	HIT family protein
4136310	4212168	75858	SIGI-HMM	MFH0211759.1		ACGRQJ_11220	4189836	4190504	-1	hypothetical protein
4136310	4212168	75858	SIGI-HMM	MFH0211760.1		ACGRQJ_11225	4190669	4191385	-1	DUF5677 domain-containing protein
4136310	4212168	75858	SIGI-HMM	MFH0211761.1		ACGRQJ_11230	4191527	4192432	-1	Imm49 family immunity protein
4136310	4212168	75858	SIGI-HMM	MFH0211762.1		ACGRQJ_11235	4193209	4193421	-1	hypothetical protein
4136310	4212168	75858	SIGI-HMM	MFH0211763.1		ACGRQJ_11240	4194598	4195083	-1	GFA family protein
4136310	4212168	75858	SIGI-HMM	MFH0211764.1		ACGRQJ_11245	4195171	4195569	-1	DUF6232 family protein
4136310	4212168	75858	SIGI-HMM	MFH0211765.1		ACGRQJ_11250	4195705	4196103	-1	DUF6232 family protein
4136310	4212168	75858	SIGI-HMM	MFH0211766.1		ACGRQJ_11255	4196251	4196580	-1	hypothetical protein
4136310	4212168	75858	SIGI-HMM	MFH0211767.1		ACGRQJ_11260	4197368	4197742	-1	hypothetical protein
4136310	4212168	75858	SIGI-HMM	MFH0211768.1		ACGRQJ_11265	4197906	4198232	-1	hypothetical protein
4136310	4212168	75858	SIGI-HMM	MFH0211769.1		ACGRQJ_11270	4198372	4199133	-1	hypothetical protein
4136310	4212168	75858	SIGI-HMM	MFH0211770.1		ACGRQJ_11275	4199238	4199783	-1	GNAT family N-acetyltransferase
4136310	4212168	75858	SIGI-HMM	MFH0211771.1		ACGRQJ_11280	4199930	4200736	-1	hypothetical protein
4136310	4212168	75858	SIGI-HMM	MFH0211772.1		ACGRQJ_11285	4200852	4201376	-1	hypothetical protein
4136310	4212168	75858	SIGI-HMM	MFH0211773.1		ACGRQJ_11290	4201568	4202209	-1	hypothetical protein
4136310	4212168	75858	SIGI-HMM	MFH0211774.1		ACGRQJ_11295	4202366	4202650	-1	MazG nucleotide pyrophosphohydrolase domain-containing protein
4136310	4212168	75858	SIGI-HMM	MFH0211775.1		ACGRQJ_11300	4202784	4203623	-1	hypothetical protein
4136310	4212168	75858	SIGI-HMM	MFH0211776.1		ACGRQJ_11305	4203773	4204732	-1	phosphotransferase
4136310	4212168	75858	SIGI-HMM	MFH0211777.1		ACGRQJ_11310	4205483	4205959	-1	GNAT family N-acetyltransferase
4136310	4212168	75858	SIGI-HMM	MFH0211778.1		ACGRQJ_11315	4206574	4206858	1	type II toxin-antitoxin system RelB/DinJ family antitoxin
4136310	4212168	75858	SIGI-HMM	MFH0211779.1		ACGRQJ_11320	4206855	4207133	1	type II toxin-antitoxin system mRNA interferase toxin, RelE/StbE family
4136310	4212168	75858	SIGI-HMM	MFH0211780.1		ACGRQJ_11325	4207276	4207611	-1	TonB family protein
4136310	4212168	75858	SIGI-HMM	MFH0211781.1		ACGRQJ_11330	4207746	4208255	-1	hypothetical protein
4136310	4212168	75858	SIGI-HMM	MFH0211782.1		ACGRQJ_11335	4208372	4208770	-1	DUF6232 family protein
4136310	4212168	75858	SIGI-HMM	MFH0211783.1		ACGRQJ_11340	4208906	4209304	-1	DUF6232 family protein
4136310	4212168	75858	SIGI-HMM	MFH0211784.1		ACGRQJ_11345	4210088	4211050	1	integron integrase
4136310	4212168	75858	SIGI-HMM	MFH0211785.1		ACGRQJ_11350	4211094	4211567	-1	DUF2947 domain-containing protein
4136310	4212168	75858	SIGI-HMM	MFH0211786.1		ACGRQJ_11355	4211581	4212168	-1	HD domain-containing protein
4229693	4237581	7888	SIGI-HMM	MFH0211801.1	queD	ACGRQJ_11430	4229693	4230064	-1	6-carboxytetrahydropterin synthase QueD
4229693	4237581	7888	SIGI-HMM	MFH0211802.1		ACGRQJ_11435	4230654	4231571	-1	hypothetical protein
4229693	4237581	7888	SIGI-HMM	MFH0211803.1		ACGRQJ_11440	4231592	4234606	-1	PAS domain S-box protein
4229693	4237581	7888	SIGI-HMM	MFH0211804.1		ACGRQJ_11445	4234616	4236379	-1	PAS domain S-box protein
4229693	4237581	7888	SIGI-HMM	MFH0211805.1		ACGRQJ_11450	4236379	4237581	-1	EAL domain-containing protein
4769487	4774497	5010	SIGI-HMM	MFH0212275.1		ACGRQJ_13875	4769487	4770131	-1	response regulator transcription factor
4769487	4774497	5010	SIGI-HMM	MFH0212276.1		ACGRQJ_13880	4770700	4771629	1	dentin sialophosphoprotein
4769487	4774497	5010	SIGI-HMM	MFH0212277.1		ACGRQJ_13885	4771650	4771973	1	carbon storage regulator
4769487	4774497	5010	SIGI-HMM	MFH0212278.1		ACGRQJ_13890	4771979	4772656	1	C39 family peptidase
4769487	4774497	5010	SIGI-HMM	MFH0212279.1		ACGRQJ_13895	4772711	4773277	1	hypothetical protein
4769487	4774497	5010	SIGI-HMM	MFH0212280.1		ACGRQJ_13900	4773502	4774497	-1	transporter
5039382	5044704	5322	SIGI-HMM	MFH0212502.1		ACGRQJ_15200	5039382	5039600	-1	hypothetical protein
5039382	5044704	5322	SIGI-HMM	MFH0212503.1		ACGRQJ_15205	5039643	5041778	-1	peptidase domain-containing ABC transporter
5039382	5044704	5322	SIGI-HMM	MFH0212504.1		ACGRQJ_15210	5041778	5042959	-1	HlyD family secretion protein
5039382	5044704	5322	SIGI-HMM	MFH0212505.1		ACGRQJ_15220	5044039	5044704	-1	SDR family NAD(P)-dependent oxidoreductase

## Sheet: Vibrio alginolyticus 15-TSA-B2
Island start	Island end	Length	Method	Gene name	Gene ID	Locus	Gene start	Gene end	Strand	Product	External Annotations
1955261	2022102	66841	IslandPath-DIMOB	MFH0291378.1		ACGRR0_00640	1955261	1955887	-1	LysE family translocator
1955261	2022102	66841	IslandPath-DIMOB	MFH0291379.1		ACGRR0_00645	1956215	1956841	-1	LysE family translocator
1955261	2022102	66841	IslandPath-DIMOB	MFH0291380.1		ACGRR0_00650	1956971	1957324	-1	DUF1428 domain-containing protein
1955261	2022102	66841	IslandPath-DIMOB	MFH0291381.1		ACGRR0_00655	1957650	1958027	-1	hypothetical protein
1955261	2022102	66841	IslandPath-DIMOB	MFH0291382.1		ACGRR0_00660	1958109	1958405	-1	antibiotic biosynthesis monooxygenase family protein
1955261	2022102	66841	IslandPath-DIMOB	MFH0291383.1		ACGRR0_00665	1958548	1958835	-1	putative quinol monooxygenase
1955261	2022102	66841	IslandPath-DIMOB	MFH0291384.1		ACGRR0_00670	1958974	1959615	-1	alanine--tRNA ligase-related protein
1955261	2022102	66841	IslandPath-DIMOB	MFH0291385.1		ACGRR0_00675	1959758	1960303	-1	GNAT family N-acetyltransferase
1955261	2022102	66841	IslandPath-DIMOB	MFH0291386.1		ACGRR0_00680	1960557	1961120	-1	sugar O-acetyltransferase
1955261	2022102	66841	IslandPath-DIMOB	MFH0291387.1		ACGRR0_00685	1961264	1961677	-1	RDD family protein
1955261	2022102	66841	IslandPath-DIMOB	MFH0291388.1		ACGRR0_00690	1961819	1962427	-1	pyridoxamine 5'-phosphate oxidase family protein
1955261	2022102	66841	IslandPath-DIMOB	MFH0291389.1		ACGRR0_00695	1962571	1962972	-1	DUF2007 domain-containing protein
1955261	2022102	66841	IslandPath-DIMOB	MFH0291390.1		ACGRR0_00700	1963533	1963844	-1	T6SS amidase immunity protein Tai4 family protein
1955261	2022102	66841	IslandPath-DIMOB	MFH0291391.1		ACGRR0_00705	1964053	1964574	-1	GNAT family N-acetyltransferase
1955261	2022102	66841	IslandPath-DIMOB	MFH0291392.1		ACGRR0_00710	1964752	1965057	-1	hypothetical protein
1955261	2022102	66841	IslandPath-DIMOB	MFH0291393.1		ACGRR0_00715	1965150	1966001	-1	IS3 family transposase
1955261	2022102	66841	IslandPath-DIMOB	MFH0291394.1		ACGRR0_00720	1965998	1966306	-1	transposase
1955261	2022102	66841	IslandPath-DIMOB	MFH0291395.1		ACGRR0_00725	1966456	1966761	-1	hypothetical protein
1955261	2022102	66841	IslandPath-DIMOB	MFH0291396.1		ACGRR0_00730	1966899	1967297	-1	DUF6232 family protein
1955261	2022102	66841	IslandPath-DIMOB	MFH0291397.1		ACGRR0_00735	1967444	1967902	-1	GNAT family N-acetyltransferase
1955261	2022102	66841	IslandPath-DIMOB	MFH0291398.1		ACGRR0_00740	1968589	1969023	-1	GNAT family N-acetyltransferase
1955261	2022102	66841	IslandPath-DIMOB	MFH0291399.1		ACGRR0_00745	1969174	1969536	-1	GNAT family N-acetyltransferase
1955261	2022102	66841	IslandPath-DIMOB	MFH0291400.1		ACGRR0_00750	1969681	1970088	-1	hypothetical protein
1955261	2022102	66841	IslandPath-DIMOB	MFH0291401.1		ACGRR0_00755	1970222	1970614	-1	SMI1/KNR4 family protein
1955261	2022102	66841	IslandPath-DIMOB	MFH0291402.1		ACGRR0_00760	1970757	1971131	-1	DUF6559 family protein
1955261	2022102	66841	IslandPath-DIMOB	MFH0291403.1		ACGRR0_00765	1971287	1971778	-1	RDD family protein
1955261	2022102	66841	IslandPath-DIMOB	MFH0291404.1		ACGRR0_00770	1972108	1972410	1	hypothetical protein
1955261	2022102	66841	IslandPath-DIMOB	MFH0291405.1		ACGRR0_00775	1972617	1973018	-1	hypothetical protein
1955261	2022102	66841	IslandPath-DIMOB	MFH0291406.1		ACGRR0_00780	1973716	1974066	-1	hypothetical protein
1955261	2022102	66841	IslandPath-DIMOB	MFH0291407.1		ACGRR0_00785	1975291	1975725	-1	hypothetical protein
1955261	2022102	66841	IslandPath-DIMOB	MFH0291408.1		ACGRR0_00790	1975882	1976241	-1	SH3 domain-containing protein
1955261	2022102	66841	IslandPath-DIMOB	MFH0291409.1		ACGRR0_00795	1976358	1977047	-1	hypothetical protein
1955261	2022102	66841	IslandPath-DIMOB	MFH0291410.1		ACGRR0_00800	1977189	1977839	-1	DUF4062 domain-containing protein
1955261	2022102	66841	IslandPath-DIMOB	MFH0291411.1		ACGRR0_00805	1977998	1978477	-1	hypothetical protein
1955261	2022102	66841	IslandPath-DIMOB	MFH0291412.1		ACGRR0_00810	1978610	1978972	-1	hypothetical protein
1955261	2022102	66841	IslandPath-DIMOB	MFH0291413.1		ACGRR0_00815	1979373	1980479	1	hypothetical protein
1955261	2022102	66841	IslandPath-DIMOB	MFH0291414.1		ACGRR0_00820	1980658	1980891	-1	hypothetical protein
1955261	2022102	66841	IslandPath-DIMOB	MFH0291415.1		ACGRR0_00825	1980986	1981480	-1	hypothetical protein
1955261	2022102	66841	IslandPath-DIMOB	MFH0291416.1		ACGRR0_00830	1981662	1982147	-1	hypothetical protein
1955261	2022102	66841	IslandPath-DIMOB	MFH0291417.1		ACGRR0_00835	1982291	1982977	-1	hypothetical protein
1955261	2022102	66841	IslandPath-DIMOB	MFH0291418.1		ACGRR0_00840	1983441	1984076	-1	hypothetical protein
1955261	2022102	66841	IslandPath-DIMOB	MFH0291419.1		ACGRR0_00845	1984369	1984770	-1	HIT family protein
1955261	2022102	66841	IslandPath-DIMOB	MFH0291420.1		ACGRR0_00850	1985229	1985465	1	hypothetical protein
1955261	2022102	66841	IslandPath-DIMOB	MFH0291421.1		ACGRR0_00855	1985437	1986189	1	nucleotidyl transferase AbiEii/AbiGii toxin family protein
1955261	2022102	66841	IslandPath-DIMOB	MFH0291422.1		ACGRR0_00860	1986365	1986874	-1	AAA family ATPase
1955261	2022102	66841	IslandPath-DIMOB	MFH0291423.1		ACGRR0_00865	1987104	1987376	1	DUF1778 domain-containing protein
1955261	2022102	66841	IslandPath-DIMOB	MFH0291424.1		ACGRR0_00870	1987373	1987870	1	GNAT family N-acetyltransferase
1955261	2022102	66841	IslandPath-DIMOB	MFH0291425.1		ACGRR0_00875	1988024	1988470	-1	GNAT family N-acetyltransferase
1955261	2022102	66841	IslandPath-DIMOB	MFH0291426.1		ACGRR0_00880	1988575	1989069	-1	GNAT family N-acetyltransferase
1955261	2022102	66841	IslandPath-DIMOB	MFH0291427.1		ACGRR0_00885	1989220	1989582	-1	VOC family protein
1955261	2022102	66841	IslandPath-DIMOB	MFH0291428.1		ACGRR0_00890	1989657	1990508	-1	IS3 family transposase
1955261	2022102	66841	IslandPath-DIMOB	MFH0291429.1		ACGRR0_00895	1990505	1990813	-1	transposase
1955261	2022102	66841	IslandPath-DIMOB	MFH0291430.1		ACGRR0_00900	1990963	1991352	-1	DUF4345 domain-containing protein
1955261	2022102	66841	IslandPath-DIMOB	MFH0291431.1		ACGRR0_00905	1991520	1992584	-1	hypothetical protein
1955261	2022102	66841	IslandPath-DIMOB	MFH0291432.1		ACGRR0_00910	1992875	1993003	1	hypothetical protein
1955261	2022102	66841	IslandPath-DIMOB	MFH0291433.1		ACGRR0_00915	1993183	1993632	-1	GNAT family N-acetyltransferase
1955261	2022102	66841	IslandPath-DIMOB	MFH0291434.1		ACGRR0_00920	1993842	1994384	1	hypothetical protein
1955261	2022102	66841	IslandPath-DIMOB	MFH0291435.1		ACGRR0_00925	1994559	1994906	-1	hypothetical protein
1955261	2022102	66841	IslandPath-DIMOB	MFH0291436.1		ACGRR0_00930	1995046	1995540	-1	GNAT family N-acetyltransferase
1955261	2022102	66841	IslandPath-DIMOB	MFH0291437.1		ACGRR0_00935	1995689	1996069	-1	DUF4087 domain-containing protein
1955261	2022102	66841	IslandPath-DIMOB	MFH0291438.1		ACGRR0_00940	1996224	1996526	-1	type II toxin-antitoxin system RelE/ParE family toxin
1955261	2022102	66841	IslandPath-DIMOB	MFH0291439.1		ACGRR0_00945	1996514	1996771	-1	type II toxin-antitoxin system Phd/YefM family antitoxin
1955261	2022102	66841	IslandPath-DIMOB	MFH0291440.1		ACGRR0_00950	1996969	1997985	-1	hypothetical protein
1955261	2022102	66841	IslandPath-DIMOB	MFH0291441.1		ACGRR0_00955	1998179	1998472	-1	hypothetical protein
1955261	2022102	66841	IslandPath-DIMOB	MFH0291442.1		ACGRR0_00960	1999123	1999869	-1	KilA-N domain-containing protein
1955261	2022102	66841	IslandPath-DIMOB	MFH0291443.1		ACGRR0_00965	2001710	2002204	-1	GNAT family N-acetyltransferase
1955261	2022102	66841	IslandPath-DIMOB	MFH0291444.1		ACGRR0_00970	2002359	2002829	-1	GNAT family N-acetyltransferase
1955261	2022102	66841	IslandPath-DIMOB	MFH0291445.1		ACGRR0_00975	2002986	2003333	-1	hypothetical protein
1955261	2022102	66841	IslandPath-DIMOB	MFH0291446.1		ACGRR0_00980	2003608	2004684	1	DUF4062 domain-containing protein
1955261	2022102	66841	IslandPath-DIMOB	MFH0291447.1		ACGRR0_00985	2004854	2005231	-1	DUF6979 family protein
1955261	2022102	66841	IslandPath-DIMOB	MFH0291448.1		ACGRR0_00990	2005912	2006262	-1	nucleotide pyrophosphohydrolase
1955261	2022102	66841	IslandPath-DIMOB	MFH0291449.1		ACGRR0_00995	2006419	2006850	-1	T6SS immunity protein Tdi1 domain-containing protein
1955261	2022102	66841	IslandPath-DIMOB	MFH0291450.1		ACGRR0_01000	2007571	2008017	-1	GRAM domain-containing protein
1955261	2022102	66841	IslandPath-DIMOB	MFH0291451.1		ACGRR0_01005	2008171	2008716	-1	GNAT family N-acetyltransferase
1955261	2022102	66841	IslandPath-DIMOB	MFH0291452.1		ACGRR0_01010	2008834	2009463	-1	hypothetical protein
1955261	2022102	66841	IslandPath-DIMOB	MFH0291453.1		ACGRR0_01015	2009612	2010070	-1	hypothetical protein
1955261	2022102	66841	IslandPath-DIMOB	MFH0291454.1		ACGRR0_01020	2010265	2010630	-1	zinc ribbon domain-containing protein
1955261	2022102	66841	IslandPath-DIMOB	MFH0291455.1		ACGRR0_01025	2010752	2011270	-1	hypothetical protein
1955261	2022102	66841	IslandPath-DIMOB	MFH0291456.1		ACGRR0_01030	2011469	2011957	-1	DUF523 domain-containing protein
1955261	2022102	66841	IslandPath-DIMOB	MFH0291457.1		ACGRR0_01035	2012104	2012511	-1	OsmC family protein
1955261	2022102	66841	IslandPath-DIMOB	MFH0291458.1		ACGRR0_01040	2012693	2013361	-1	hypothetical protein
1955261	2022102	66841	IslandPath-DIMOB	MFH0291459.1		ACGRR0_01045	2013520	2013963	-1	hypothetical protein
1955261	2022102	66841	IslandPath-DIMOB	MFH0291460.1		ACGRR0_01050	2014102	2014536	-1	HAD family hydrolase
1955261	2022102	66841	IslandPath-DIMOB	MFH0291461.1		ACGRR0_01055	2014812	2015027	-1	hypothetical protein
1955261	2022102	66841	IslandPath-DIMOB	MFH0291462.1		ACGRR0_01060	2015290	2016081	-1	DUF3800 domain-containing protein
1955261	2022102	66841	IslandPath-DIMOB			ACGRR0_01065	2016351	2016615	1	hypothetical protein
1955261	2022102	66841	IslandPath-DIMOB	MFH0291463.1		ACGRR0_01070	2016870	2017565	-1	DUF6977 family protein
1955261	2022102	66841	IslandPath-DIMOB	MFH0291464.1		ACGRR0_01075	2017573	2018184	-1	DarT ssDNA thymidine ADP-ribosyltransferase family protein
1955261	2022102	66841	IslandPath-DIMOB	MFH0291465.1		ACGRR0_01080	2018361	2018714	-1	DUF6404 family protein
1955261	2022102	66841	IslandPath-DIMOB	MFH0291466.1		ACGRR0_01085	2018873	2019271	-1	DUF6232 family protein
1955261	2022102	66841	IslandPath-DIMOB	MFH0291467.1		ACGRR0_01090	2019407	2019841	-1	hypothetical protein
1955261	2022102	66841	IslandPath-DIMOB	MFH0291468.1		ACGRR0_01095	2020009	2020359	-1	hypothetical protein
1955261	2022102	66841	IslandPath-DIMOB	MFH0291469.1		ACGRR0_01100	2021140	2022102	1	integron integrase
2616395	2660431	44036	IslandPath-DIMOB	MFH0291995.1		ACGRR0_03825	2616395	2617273	1	U32 family peptidase
2616395	2660431	44036	IslandPath-DIMOB			ACGRR0_03830	2617325	2618599	-1	MATE family efflux transporter
2616395	2660431	44036	IslandPath-DIMOB	MFH0291996.1		ACGRR0_03835	2618928	2621120	-1	AAA family ATPase
2616395	2660431	44036	IslandPath-DIMOB	MFH0291997.1		ACGRR0_03840	2621120	2621572	-1	VPA1267 family protein
2616395	2660431	44036	IslandPath-DIMOB	MFH0291998.1		ACGRR0_03845	2621574	2622131	-1	recombinase family protein
2616395	2660431	44036	IslandPath-DIMOB	MFH0291999.1		ACGRR0_03850	2622535	2622942	1	hypothetical protein
2616395	2660431	44036	IslandPath-DIMOB	MFH0292000.1		ACGRR0_03855	2622982	2623314	1	DMT family transporter
2616395	2660431	44036	IslandPath-DIMOB	MFH0292001.1		ACGRR0_03860	2623579	2624367	1	hypothetical protein
2616395	2660431	44036	IslandPath-DIMOB	MFH0292002.1		ACGRR0_03865	2624526	2625338	-1	DUF2971 domain-containing protein
2616395	2660431	44036	IslandPath-DIMOB	MFH0292003.1		ACGRR0_03870	2625490	2625849	-1	histidine kinase
2616395	2660431	44036	IslandPath-DIMOB	MFH0292004.1		ACGRR0_03875	2626731	2627285	1	hypothetical protein
2616395	2660431	44036	IslandPath-DIMOB	MFH0292005.1		ACGRR0_03880	2627602	2628906	1	HipA domain-containing protein
2616395	2660431	44036	IslandPath-DIMOB			ACGRR0_03885	2628967	2629173	1	hypothetical protein
2616395	2660431	44036	IslandPath-DIMOB	MFH0292006.1		ACGRR0_03890	2629293	2629451	1	hypothetical protein
2616395	2660431	44036	IslandPath-DIMOB	MFH0292007.1		ACGRR0_03895	2629827	2630108	-1	hypothetical protein
2616395	2660431	44036	IslandPath-DIMOB	MFH0292008.1		ACGRR0_03900	2630510	2632282	-1	AIPR family protein
2616395	2660431	44036	IslandPath-DIMOB	MFH0292009.1		ACGRR0_03905	2632418	2632543	1	hypothetical protein
2616395	2660431	44036	IslandPath-DIMOB	MFH0292010.1		ACGRR0_03910	2632599	2633435	-1	hypothetical protein
2616395	2660431	44036	IslandPath-DIMOB	MFH0292011.1		ACGRR0_03915	2633706	2634707	-1	hypothetical protein
2616395	2660431	44036	IslandPath-DIMOB	MFH0292012.1		ACGRR0_03920	2634995	2636311	-1	helix-turn-helix domain-containing protein
2616395	2660431	44036	IslandPath-DIMOB	MFH0292013.1		ACGRR0_03925	2636613	2638142	-1	DUF4041 domain-containing protein
2616395	2660431	44036	IslandPath-DIMOB	MFH0292014.1		ACGRR0_03930	2638734	2639651	-1	DNA-protecting protein DprA
2616395	2660431	44036	IslandPath-DIMOB	MFH0292015.1		ACGRR0_03935	2639663	2640214	-1	hypothetical protein
2616395	2660431	44036	IslandPath-DIMOB	MFH0292016.1		ACGRR0_03940	2640902	2641546	-1	hypothetical protein
2616395	2660431	44036	IslandPath-DIMOB	MFH0292017.1		ACGRR0_03945	2641543	2643696	-1	hypothetical protein
2616395	2660431	44036	IslandPath-DIMOB	MFH0292018.1		ACGRR0_03950	2643710	2645839	-1	hypothetical protein
2616395	2660431	44036	IslandPath-DIMOB	MFH0292019.1		ACGRR0_03955	2645843	2647075	-1	tyrosine-type recombinase/integrase
2616395	2660431	44036	IslandPath-DIMOB	MFH0292020.1		ACGRR0_03960	2647436	2647858	-1	MarR family winged helix-turn-helix transcriptional regulator
2616395	2660431	44036	IslandPath-DIMOB	MFH0292021.1	nlpI	ACGRR0_03965	2647958	2648878	-1	lipoprotein NlpI
2616395	2660431	44036	IslandPath-DIMOB	MFH0292022.1	pnp	ACGRR0_03970	2649057	2651192	-1	polyribonucleotide nucleotidyltransferase
2616395	2660431	44036	IslandPath-DIMOB	MFH0292023.1	rpsO	ACGRR0_03975	2651485	2651754	-1	30S ribosomal protein S15
2616395	2660431	44036	IslandPath-DIMOB	MFH0292024.1	truB	ACGRR0_03980	2651896	2652849	-1	tRNA pseudouridine(55) synthase TruB
2616395	2660431	44036	IslandPath-DIMOB	MFH0292025.1	rbfA	ACGRR0_03985	2652849	2653244	-1	30S ribosome-binding factor RbfA
2616395	2660431	44036	IslandPath-DIMOB	MFH0292026.1	infB	ACGRR0_03990	2653360	2656071	-1	translation initiation factor IF-2
2616395	2660431	44036	IslandPath-DIMOB	MFH0292027.1	nusA	ACGRR0_03995	2656094	2657581	-1	transcription termination factor NusA
2616395	2660431	44036	IslandPath-DIMOB	MFH0292028.1	rimP	ACGRR0_04000	2657618	2658073	-1	ribosome maturation factor RimP
2616395	2660431	44036	IslandPath-DIMOB	MFH0292029.1	secG	ACGRR0_04015	2658532	2658870	-1	preprotein translocase subunit SecG
2616395	2660431	44036	IslandPath-DIMOB	MFH0292030.1	glmM	ACGRR0_04020	2659091	2660431	-1	phosphoglucosamine mutase
2849779	2885772	35993	IslandPath-DIMOB	MFH0292186.1		ACGRR0_04940	2849779	2851215	-1	NAD-dependent succinate-semialdehyde dehydrogenase
2849779	2885772	35993	IslandPath-DIMOB	MFH0292187.1		ACGRR0_04985	2857929	2859182	-1	HD-GYP domain-containing protein
2849779	2885772	35993	IslandPath-DIMOB	MFH0292188.1		ACGRR0_04990	2859313	2860311	-1	LacI family DNA-binding transcriptional regulator
2849779	2885772	35993	IslandPath-DIMOB	MFH0292189.1	chbG	ACGRR0_04995	2860416	2861171	-1	chitin disaccharide deacetylase
2849779	2885772	35993	IslandPath-DIMOB	MFH0292190.1		ACGRR0_05000	2861190	2862512	-1	6-phospho-beta-glucosidase
2849779	2885772	35993	IslandPath-DIMOB	MFH0292191.1		ACGRR0_05005	2862525	2862836	-1	PTS lactose/cellobiose transporter subunit IIA
2849779	2885772	35993	IslandPath-DIMOB	MFH0292192.1		ACGRR0_05010	2862888	2864222	-1	PTS sugar transporter subunit IIC
2849779	2885772	35993	IslandPath-DIMOB	MFH0292193.1		ACGRR0_05015	2864310	2864615	-1	PTS sugar transporter subunit IIB
2849779	2885772	35993	IslandPath-DIMOB	MFH0292194.1		ACGRR0_05020	2864863	2866146	1	carbohydrate-binding protein
2849779	2885772	35993	IslandPath-DIMOB	MFH0292195.1		ACGRR0_05025	2867015	2868064	1	DNA methyltransferase
2849779	2885772	35993	IslandPath-DIMOB	MFH0292196.1		ACGRR0_05030	2868073	2868981	-1	hypothetical protein
2849779	2885772	35993	IslandPath-DIMOB	MFH0292197.1		ACGRR0_05035	2869098	2869343	-1	hypothetical protein
2849779	2885772	35993	IslandPath-DIMOB	MFH0292198.1		ACGRR0_05040	2869743	2872619	1	DNA polymerase
2849779	2885772	35993	IslandPath-DIMOB	MFH0292199.1		ACGRR0_05045	2873254	2873853	1	hypothetical protein
2849779	2885772	35993	IslandPath-DIMOB	MFH0292200.1		ACGRR0_05050	2873914	2874384	1	hypothetical protein
2849779	2885772	35993	IslandPath-DIMOB	MFH0292201.1		ACGRR0_05055	2874419	2874688	1	hypothetical protein
2849779	2885772	35993	IslandPath-DIMOB	MFH0292202.1		ACGRR0_05060	2874941	2876509	-1	diguanylate cyclase
2849779	2885772	35993	IslandPath-DIMOB	MFH0292203.1		ACGRR0_05065	2876630	2876824	-1	hypothetical protein
2849779	2885772	35993	IslandPath-DIMOB	MFH0292204.1		ACGRR0_05070	2876916	2877101	-1	hypothetical protein
2849779	2885772	35993	IslandPath-DIMOB	MFH0292205.1		ACGRR0_05075	2877414	2878274	1	helix-turn-helix transcriptional regulator
2849779	2885772	35993	IslandPath-DIMOB	MFH0292206.1		ACGRR0_05080	2878570	2878695	1	hypothetical protein
2849779	2885772	35993	IslandPath-DIMOB	MFH0292207.1		ACGRR0_05085	2878925	2879383	1	hypothetical protein
2849779	2885772	35993	IslandPath-DIMOB	MFH0292208.1		ACGRR0_05090	2879913	2880344	-1	DUF2787 domain-containing protein
2849779	2885772	35993	IslandPath-DIMOB	MFH0292209.1		ACGRR0_05095	2880445	2880945	-1	hypothetical protein
2849779	2885772	35993	IslandPath-DIMOB	MFH0292210.1		ACGRR0_05100	2880990	2881373	-1	hypothetical protein
2849779	2885772	35993	IslandPath-DIMOB	MFH0292211.1		ACGRR0_05105	2881477	2882712	-1	tyrosine-type recombinase/integrase
2849779	2885772	35993	IslandPath-DIMOB	MFH0292212.1		ACGRR0_05110	2882824	2883804	-1	restriction endonuclease
2849779	2885772	35993	IslandPath-DIMOB	MFH0292213.1		ACGRR0_05115	2884324	2885772	1	hypothetical protein
4019801	4046992	27191	IslandPath-DIMOB	MFH0293162.1		ACGRR0_10355	4019801	4020364	1	porin family protein
4019801	4046992	27191	IslandPath-DIMOB	MFH0293163.1		ACGRR0_10360	4020486	4021067	-1	hypothetical protein
4019801	4046992	27191	IslandPath-DIMOB	MFH0293164.1		ACGRR0_10365	4021057	4021542	-1	DUF6795 domain-containing protein
4019801	4046992	27191	IslandPath-DIMOB			ACGRR0_10370	4022280	4022573	-1	helix-turn-helix transcriptional regulator
4019801	4046992	27191	IslandPath-DIMOB	MFH0293165.1		ACGRR0_10375	4022856	4024187	-1	ATP-binding protein
4019801	4046992	27191	IslandPath-DIMOB	MFH0293166.1		ACGRR0_10380	4024469	4025251	-1	metallophosphoesterase
4019801	4046992	27191	IslandPath-DIMOB	MFH0293167.1		ACGRR0_10385	4025863	4026249	-1	transcriptional regulator
4019801	4046992	27191	IslandPath-DIMOB	MFH0293168.1		ACGRR0_10390	4026607	4027182	1	DUF2913 family protein
4019801	4046992	27191	IslandPath-DIMOB	MFH0293169.1		ACGRR0_10395	4028650	4031016	-1	EAL domain-containing protein
4019801	4046992	27191	IslandPath-DIMOB	MFH0293170.1		ACGRR0_10400	4031024	4031698	-1	helix-turn-helix domain-containing protein
4019801	4046992	27191	IslandPath-DIMOB	MFH0293171.1		ACGRR0_10405	4031695	4032330	-1	EAL domain-containing protein
4019801	4046992	27191	IslandPath-DIMOB			ACGRR0_10410	4032684	4032797	1	transposase
4019801	4046992	27191	IslandPath-DIMOB			ACGRR0_10415	4032859	4033989	1	IS3 family transposase
4019801	4046992	27191	IslandPath-DIMOB	MFH0293172.1		ACGRR0_10420	4034601	4034813	1	cold-shock protein
4019801	4046992	27191	IslandPath-DIMOB	MFH0293173.1		ACGRR0_10425	4034933	4035133	1	hypothetical protein
4019801	4046992	27191	IslandPath-DIMOB	MFH0293174.1		ACGRR0_10430	4035199	4035357	1	hypothetical protein
4019801	4046992	27191	IslandPath-DIMOB	MFH0293175.1		ACGRR0_10435	4036170	4036325	-1	hypothetical protein
4019801	4046992	27191	IslandPath-DIMOB	MFH0293176.1		ACGRR0_10440	4036528	4036737	-1	cold-shock protein
4019801	4046992	27191	IslandPath-DIMOB	MFH0293177.1	abiEi	ACGRR0_10445	4037150	4037692	-1	type IV toxin-antitoxin system AbiEi family antitoxin
4019801	4046992	27191	IslandPath-DIMOB	MFH0293178.1		ACGRR0_10450	4038385	4038672	1	hypothetical protein
4019801	4046992	27191	IslandPath-DIMOB	MFH0293179.1		ACGRR0_10455	4039304	4039894	1	recombinase family protein
4019801	4046992	27191	IslandPath-DIMOB	MFH0293180.1	drt2	ACGRR0_10460	4040224	4041534	-1	antiviral reverse transcriptase Drt2
4019801	4046992	27191	IslandPath-DIMOB	MFH0293181.1		ACGRR0_10465	4042155	4043150	-1	hypothetical protein
4019801	4046992	27191	IslandPath-DIMOB	MFH0293182.1		ACGRR0_10470	4043153	4044940	-1	restriction endonuclease subunit S
4019801	4046992	27191	IslandPath-DIMOB	MFH0293183.1		ACGRR0_10475	4044940	4046430	-1	N-6 DNA methylase
4019801	4046992	27191	IslandPath-DIMOB	MFH0293184.1		ACGRR0_10480	4046594	4046992	1	hypothetical protein
4503576	4526212	22636	IslandPath-DIMOB	MFH0293576.1	cydX	ACGRR0_12610	4503476	4503583	1	cytochrome bd-I oxidase subunit CydX
4503576	4526212	22636	IslandPath-DIMOB	MFH0293577.1	ybgE	ACGRR0_12615	4503576	4503878	1	cyd operon protein YbgE
4503576	4526212	22636	IslandPath-DIMOB	MFH0293578.1	ybgC	ACGRR0_12620	4504051	4504470	1	tol-pal system-associated acyl-CoA thioesterase
4503576	4526212	22636	IslandPath-DIMOB	MFH0293579.1	tolQ	ACGRR0_12625	4504460	4505158	1	protein TolQ
4503576	4526212	22636	IslandPath-DIMOB	MFH0293580.1		ACGRR0_12630	4505162	4505605	1	ExbD/TolR family protein
4503576	4526212	22636	IslandPath-DIMOB	MFH0293581.1	tolA	ACGRR0_12635	4505619	4506686	1	cell envelope integrity protein TolA
4503576	4526212	22636	IslandPath-DIMOB	MFH0293582.1	tolB	ACGRR0_12640	4506699	4508051	1	Tol-Pal system beta propeller repeat protein TolB
4503576	4526212	22636	IslandPath-DIMOB	MFH0293583.1	pal	ACGRR0_12645	4508082	4508606	1	peptidoglycan-associated lipoprotein Pal
4503576	4526212	22636	IslandPath-DIMOB	MFH0293584.1	ybgF	ACGRR0_12650	4508622	4509374	1	tol-pal system protein YbgF
4503576	4526212	22636	IslandPath-DIMOB	MFH0293585.1	nadA	ACGRR0_12655	4509626	4510687	1	quinolinate synthase NadA
4503576	4526212	22636	IslandPath-DIMOB	MFH0293586.1		ACGRR0_12660	4510806	4511849	1	potassium channel family protein
4503576	4526212	22636	IslandPath-DIMOB	MFH0293587.1		ACGRR0_12665	4511849	4512265	1	DUF350 domain-containing protein
4503576	4526212	22636	IslandPath-DIMOB	MFH0293588.1		ACGRR0_12670	4512274	4512843	1	DUF1190 domain-containing protein
4503576	4526212	22636	IslandPath-DIMOB	MFH0293589.1		ACGRR0_12675	4512852	4514018	1	glutathionylspermidine synthase family protein
4503576	4526212	22636	IslandPath-DIMOB	MFH0293590.1		ACGRR0_12680	4514092	4514703	-1	YecA family protein
4503576	4526212	22636	IslandPath-DIMOB	MFH0293591.1		ACGRR0_12685	4514755	4517175	1	ATP-binding protein
4503576	4526212	22636	IslandPath-DIMOB	MFH0293592.1		ACGRR0_12690	4517678	4518127	1	L-alanine exporter AlaE
4503576	4526212	22636	IslandPath-DIMOB	MFH0293593.1		ACGRR0_12700	4518453	4520156	1	DUF6538 domain-containing protein
4503576	4526212	22636	IslandPath-DIMOB	MFH0293594.1		ACGRR0_12705	4520284	4521222	-1	hypothetical protein
4503576	4526212	22636	IslandPath-DIMOB	MFH0293595.1		ACGRR0_12710	4521413	4521967	-1	recombinase family protein
4503576	4526212	22636	IslandPath-DIMOB	MFH0293596.1		ACGRR0_12715	4522216	4522581	1	hypothetical protein
4503576	4526212	22636	IslandPath-DIMOB	MFH0293597.1		ACGRR0_12720	4523412	4523540	-1	hypothetical protein
4503576	4526212	22636	IslandPath-DIMOB			ACGRR0_12725	4523890	4524878	-1	cytochrome d ubiquinol oxidase subunit II
4503576	4526212	22636	IslandPath-DIMOB	MFH0293598.1		ACGRR0_12730	4524881	4526212	-1	cytochrome ubiquinol oxidase subunit I
4835940	4855892	19952	IslandPath-DIMOB	MFH0293872.1		ACGRR0_14130	4835940	4836275	1	DMT family transporter
4835940	4855892	19952	IslandPath-DIMOB	MFH0293873.1		ACGRR0_14135	4836696	4837646	1	LpxL/LpxP family Kdo(2)-lipid IV(A) lauroyl/palmitoleoyl acyltransferase
4835940	4855892	19952	IslandPath-DIMOB			ACGRR0_14140	4837716	4837985	-1	carboxypeptidase M32
4835940	4855892	19952	IslandPath-DIMOB	MFH0293874.1		ACGRR0_14145	4838057	4838632	1	DNA-3-methyladenine glycosylase family protein
4835940	4855892	19952	IslandPath-DIMOB	MFH0293875.1		ACGRR0_14150	4838707	4839600	1	hypothetical protein
4835940	4855892	19952	IslandPath-DIMOB	MFH0293876.1		ACGRR0_14155	4839627	4840937	-1	site-specific DNA-methyltransferase
4835940	4855892	19952	IslandPath-DIMOB	MFH0293877.1		ACGRR0_14160	4841011	4841727	-1	HNH endonuclease
4835940	4855892	19952	IslandPath-DIMOB	MFH0293878.1		ACGRR0_14165	4841796	4842812	-1	hypothetical protein
4835940	4855892	19952	IslandPath-DIMOB	MFH0293879.1		ACGRR0_14170	4843314	4843769	-1	hypothetical protein
4835940	4855892	19952	IslandPath-DIMOB	MFH0293880.1		ACGRR0_14175	4843931	4844422	-1	GIY-YIG nuclease family protein
4835940	4855892	19952	IslandPath-DIMOB	MFH0293881.1		ACGRR0_14180	4844581	4845108	1	hypothetical protein
4835940	4855892	19952	IslandPath-DIMOB	MFH0293882.1		ACGRR0_14185	4845312	4845680	1	hypothetical protein
4835940	4855892	19952	IslandPath-DIMOB	MFH0293883.1		ACGRR0_14190	4845971	4846300	1	hypothetical protein
4835940	4855892	19952	IslandPath-DIMOB	MFH0293884.1		ACGRR0_14195	4846297	4846710	1	hypothetical protein
4835940	4855892	19952	IslandPath-DIMOB	MFH0293885.1		ACGRR0_14200	4846703	4847071	1	hypothetical protein
4835940	4855892	19952	IslandPath-DIMOB	MFH0293886.1		ACGRR0_14205	4847127	4847369	1	hypothetical protein
4835940	4855892	19952	IslandPath-DIMOB	MFH0293887.1		ACGRR0_14210	4847478	4848317	1	DUF2971 domain-containing protein
4835940	4855892	19952	IslandPath-DIMOB	MFH0293888.1		ACGRR0_14215	4848422	4849003	1	recombinase family protein
4835940	4855892	19952	IslandPath-DIMOB	MFH0293889.1		ACGRR0_14220	4849005	4849358	-1	hypothetical protein
4835940	4855892	19952	IslandPath-DIMOB	MFH0293890.1		ACGRR0_14225	4849364	4850533	-1	recombinase family protein
4835940	4855892	19952	IslandPath-DIMOB	MFH0293891.1		ACGRR0_14230	4850590	4852065	-1	carboxypeptidase M32
4835940	4855892	19952	IslandPath-DIMOB	MFH0293892.1		ACGRR0_14235	4852289	4852924	1	LysE family translocator
4835940	4855892	19952	IslandPath-DIMOB	MFH0293893.1		ACGRR0_14240	4852924	4853490	1	threonine transporter RhtB
4835940	4855892	19952	IslandPath-DIMOB			ACGRR0_14245	4853609	4854984	-1	alanine/glycine:cation symporter family protein
4835940	4855892	19952	IslandPath-DIMOB	MFH0293894.1		ACGRR0_14250	4855734	4855892	1	hypothetical protein
5099099	5102834	3735	IslandPath-DIMOB	MFH0294087.1	yccX	ACGRR0_15245	5099099	5099371	-1	acylphosphatase
5099099	5102834	3735	IslandPath-DIMOB	MFH0294088.1		ACGRR0_15250	5099462	5100865	1	methyl-accepting chemotaxis protein
5099099	5102834	3735	IslandPath-DIMOB	MFH0294089.1	tnpA	ACGRR0_15255	5100954	5101388	-1	IS200/IS605 family transposase
5099099	5102834	3735	IslandPath-DIMOB	MFH0294090.1		ACGRR0_15260	5101641	5102834	1	class I SAM-dependent methyltransferase
1137380	1146803	9423	SIGI-HMM			ACGRR0_18105	1137380	1137827	1	DUF4150 domain-containing protein
1137380	1146803	9423	SIGI-HMM	MFH0294630.1		ACGRR0_18100	1138850	1141081	1	hypothetical protein
1137380	1146803	9423	SIGI-HMM	MFH0294629.1		ACGRR0_18095	1141081	1141644	1	hypothetical protein
1137380	1146803	9423	SIGI-HMM	MFH0294628.1		ACGRR0_18090	1141723	1142211	1	hypothetical protein
1137380	1146803	9423	SIGI-HMM	MFH0294627.1		ACGRR0_18085	1142415	1142825	1	hypothetical protein
1137380	1146803	9423	SIGI-HMM	MFH0294626.1		ACGRR0_18080	1142940	1144076	-1	multidrug effflux MFS transporter
1137380	1146803	9423	SIGI-HMM	MFH0294625.1		ACGRR0_18075	1144176	1144949	1	AraC family transcriptional regulator
1137380	1146803	9423	SIGI-HMM	MFH0294624.1		ACGRR0_18070	1145040	1145948	-1	LysR family transcriptional regulator
1137380	1146803	9423	SIGI-HMM	MFH0294623.1		ACGRR0_18065	1146084	1146803	1	SDR family oxidoreductase
1367760	1376392	8632	SIGI-HMM	MFH0294446.1		ACGRR0_17155	1367760	1368254	1	YcxB family protein
1367760	1376392	8632	SIGI-HMM	MFH0294445.1		ACGRR0_17150	1369081	1370277	-1	lipase family protein
1367760	1376392	8632	SIGI-HMM	MFH0294444.1		ACGRR0_17145	1370277	1370846	-1	DUF6795 domain-containing protein
1367760	1376392	8632	SIGI-HMM	MFH0294443.1		ACGRR0_17140	1371164	1371409	1	transposase
1367760	1376392	8632	SIGI-HMM			ACGRR0_17135	1371613	1371765	1	YcxB family protein
1367760	1376392	8632	SIGI-HMM	MFH0294442.1		ACGRR0_17130	1371885	1372625	-1	helix-turn-helix domain-containing protein
1367760	1376392	8632	SIGI-HMM	MFH0294441.1		ACGRR0_17125	1372730	1373191	-1	carboxymuconolactone decarboxylase family protein
1367760	1376392	8632	SIGI-HMM	MFH0294440.1		ACGRR0_17120	1373388	1374299	-1	DMT family transporter
1367760	1376392	8632	SIGI-HMM	MFH0294439.1		ACGRR0_17115	1374393	1375298	1	LysR family transcriptional regulator
1367760	1376392	8632	SIGI-HMM	MFH0294438.1		ACGRR0_17110	1375565	1376392	1	MBL fold metallo-hydrolase
1468056	1472160	4104	SIGI-HMM	MFH0294368.1		ACGRR0_16735	1468056	1468811	-1	5-oxoprolinase subunit PxpA
1468056	1472160	4104	SIGI-HMM	MFH0294367.1		ACGRR0_16730	1469131	1471089	1	diguanylate cyclase domain-containing protein
1468056	1472160	4104	SIGI-HMM	MFH0294366.1	galE	ACGRR0_16725	1471144	1472160	1	UDP-glucose 4-epimerase GalE
1549405	1554926	5521	SIGI-HMM	MFH0294297.1	rnk	ACGRR0_16365	1549405	1549812	1	nucleoside diphosphate kinase regulator
1549405	1554926	5521	SIGI-HMM	MFH0294296.1		ACGRR0_16360	1550049	1551002	1	GGDEF domain-containing protein
1549405	1554926	5521	SIGI-HMM	MFH0294295.1		ACGRR0_16355	1551482	1553266	1	Ig-like domain-containing protein
1549405	1554926	5521	SIGI-HMM	MFH0294294.1		ACGRR0_16350	1553331	1554926	-1	DUF11 domain-containing protein
1600766	1615735	14969	SIGI-HMM	MFH0294260.1	tssB	ACGRR0_16145	1600766	1601296	-1	type VI secretion system contractile sheath small subunit
1600766	1615735	14969	SIGI-HMM	MFH0294259.1	tssA	ACGRR0_16140	1601312	1602427	-1	type VI secretion system protein TssA
1600766	1615735	14969	SIGI-HMM	MFH0294258.1		ACGRR0_16135	1602420	1603214	-1	PP2C family protein-serine/threonine phosphatase
1600766	1615735	14969	SIGI-HMM	MFH0294257.1	tagF	ACGRR0_16130	1603224	1603919	-1	type VI secretion system-associated protein TagF
1600766	1615735	14969	SIGI-HMM	MFH0294256.1	tssM	ACGRR0_16125	1603901	1607419	-1	type VI secretion system membrane subunit TssM
1600766	1615735	14969	SIGI-HMM	MFH0294255.1	tssL	ACGRR0_16120	1607436	1608728	-1	type VI secretion system protein TssL, long form
1600766	1615735	14969	SIGI-HMM	MFH0294254.1	tssK	ACGRR0_16115	1608740	1610065	-1	type VI secretion system baseplate subunit TssK
1600766	1615735	14969	SIGI-HMM	MFH0294253.1	tssJ	ACGRR0_16110	1610087	1610542	-1	type VI secretion system lipoprotein TssJ
1600766	1615735	14969	SIGI-HMM	MFH0294252.1	tagH	ACGRR0_16105	1610554	1611747	-1	type VI secretion system-associated FHA domain protein TagH
1600766	1615735	14969	SIGI-HMM	MFH0294251.1		ACGRR0_16100	1612045	1614195	1	serine/threonine-protein kinase
1600766	1615735	14969	SIGI-HMM	MFH0294250.1		ACGRR0_16095	1614642	1614977	1	Hpt domain-containing protein
1600766	1615735	14969	SIGI-HMM	MFH0294249.1		ACGRR0_16090	1615012	1615203	1	hypothetical protein
1600766	1615735	14969	SIGI-HMM	MFH0294248.1		ACGRR0_16085	1615274	1615735	-1	ATP-binding protein
1600766	1615735	14969	SIGI-HMM	MFH0294247.1		ACGRR0_16080	1615716	1616945	-1	PP2C family protein-serine/threonine phosphatase
1669684	1674401	4717	SIGI-HMM	MFH0294205.1		ACGRR0_15865	1669684	1670400	-1	FadR/GntR family transcriptional regulator
1669684	1674401	4717	SIGI-HMM	MFH0294204.1		ACGRR0_15860	1670961	1671680	1	FadR/GntR family transcriptional regulator
1669684	1674401	4717	SIGI-HMM	MFH0294203.1		ACGRR0_15855	1671823	1673685	1	putative nucleotidyltransferase substrate binding domain-containing protein
1669684	1674401	4717	SIGI-HMM	MFH0294202.1		ACGRR0_15850	1673685	1674401	1	exonuclease domain-containing protein
1726591	1737057	10466	SIGI-HMM			ACGRR0_15610	1726591	1726944	-1	methyl-accepting chemotaxis protein
1726591	1737057	10466	SIGI-HMM			ACGRR0_15605	1727125	1727811	-1	PAS domain-containing protein
1726591	1737057	10466	SIGI-HMM	MFH0294156.1	proC	ACGRR0_15600	1728568	1729389	-1	pyrroline-5-carboxylate reductase
1726591	1737057	10466	SIGI-HMM	MFH0294155.1		ACGRR0_15595	1729400	1730440	-1	zinc-dependent alcohol dehydrogenase family protein
1726591	1737057	10466	SIGI-HMM	MFH0294154.1		ACGRR0_15590	1730619	1731086	-1	Lrp/AsnC family transcriptional regulator
1726591	1737057	10466	SIGI-HMM	MFH0294153.1		ACGRR0_15585	1731229	1732401	1	pyridoxal phosphate-dependent aminotransferase
1726591	1737057	10466	SIGI-HMM	MFH0294152.1		ACGRR0_15580	1732406	1733290	1	AEC family transporter
1726591	1737057	10466	SIGI-HMM	MFH0294151.1		ACGRR0_15575	1733566	1733868	-1	Fis family transcriptional regulator
1726591	1737057	10466	SIGI-HMM	MFH0294150.1		ACGRR0_15570	1734074	1735012	-1	alpha/beta hydrolase
1726591	1737057	10466	SIGI-HMM	MFH0294149.1		ACGRR0_15565	1735085	1735999	-1	alpha/beta hydrolase
1726591	1737057	10466	SIGI-HMM	MFH0294148.1		ACGRR0_15560	1736128	1737057	1	LysR family transcriptional regulator
1954627	1965057	10430	SIGI-HMM	MFH0291377.1		ACGRR0_00635	1954627	1955091	-1	DUF2846 domain-containing protein
1954627	1965057	10430	SIGI-HMM	MFH0291378.1		ACGRR0_00640	1955261	1955887	-1	LysE family translocator
1954627	1965057	10430	SIGI-HMM	MFH0291379.1		ACGRR0_00645	1956215	1956841	-1	LysE family translocator
1954627	1965057	10430	SIGI-HMM	MFH0291380.1		ACGRR0_00650	1956971	1957324	-1	DUF1428 domain-containing protein
1954627	1965057	10430	SIGI-HMM	MFH0291381.1		ACGRR0_00655	1957650	1958027	-1	hypothetical protein
1954627	1965057	10430	SIGI-HMM	MFH0291382.1		ACGRR0_00660	1958109	1958405	-1	antibiotic biosynthesis monooxygenase family protein
1954627	1965057	10430	SIGI-HMM	MFH0291383.1		ACGRR0_00665	1958548	1958835	-1	putative quinol monooxygenase
1954627	1965057	10430	SIGI-HMM	MFH0291384.1		ACGRR0_00670	1958974	1959615	-1	alanine--tRNA ligase-related protein
1954627	1965057	10430	SIGI-HMM	MFH0291385.1		ACGRR0_00675	1959758	1960303	-1	GNAT family N-acetyltransferase
1954627	1965057	10430	SIGI-HMM	MFH0291386.1		ACGRR0_00680	1960557	1961120	-1	sugar O-acetyltransferase
1954627	1965057	10430	SIGI-HMM	MFH0291387.1		ACGRR0_00685	1961264	1961677	-1	RDD family protein
1954627	1965057	10430	SIGI-HMM	MFH0291388.1		ACGRR0_00690	1961819	1962427	-1	pyridoxamine 5'-phosphate oxidase family protein
1954627	1965057	10430	SIGI-HMM	MFH0291389.1		ACGRR0_00695	1962571	1962972	-1	DUF2007 domain-containing protein
1954627	1965057	10430	SIGI-HMM	MFH0291390.1		ACGRR0_00700	1963533	1963844	-1	T6SS amidase immunity protein Tai4 family protein
1954627	1965057	10430	SIGI-HMM	MFH0291391.1		ACGRR0_00705	1964053	1964574	-1	GNAT family N-acetyltransferase
1954627	1965057	10430	SIGI-HMM	MFH0291392.1		ACGRR0_00710	1964752	1965057	-1	hypothetical protein
1965998	1986189	20191	SIGI-HMM	MFH0291393.1		ACGRR0_00715	1965150	1966001	-1	IS3 family transposase
1965998	1986189	20191	SIGI-HMM	MFH0291394.1		ACGRR0_00720	1965998	1966306	-1	transposase
1965998	1986189	20191	SIGI-HMM	MFH0291395.1		ACGRR0_00725	1966456	1966761	-1	hypothetical protein
1965998	1986189	20191	SIGI-HMM	MFH0291396.1		ACGRR0_00730	1966899	1967297	-1	DUF6232 family protein
1965998	1986189	20191	SIGI-HMM	MFH0291397.1		ACGRR0_00735	1967444	1967902	-1	GNAT family N-acetyltransferase
1965998	1986189	20191	SIGI-HMM	MFH0291398.1		ACGRR0_00740	1968589	1969023	-1	GNAT family N-acetyltransferase
1965998	1986189	20191	SIGI-HMM	MFH0291399.1		ACGRR0_00745	1969174	1969536	-1	GNAT family N-acetyltransferase
1965998	1986189	20191	SIGI-HMM	MFH0291400.1		ACGRR0_00750	1969681	1970088	-1	hypothetical protein
1965998	1986189	20191	SIGI-HMM	MFH0291401.1		ACGRR0_00755	1970222	1970614	-1	SMI1/KNR4 family protein
1965998	1986189	20191	SIGI-HMM	MFH0291402.1		ACGRR0_00760	1970757	1971131	-1	DUF6559 family protein
1965998	1986189	20191	SIGI-HMM	MFH0291403.1		ACGRR0_00765	1971287	1971778	-1	RDD family protein
1965998	1986189	20191	SIGI-HMM	MFH0291404.1		ACGRR0_00770	1972108	1972410	1	hypothetical protein
1965998	1986189	20191	SIGI-HMM	MFH0291405.1		ACGRR0_00775	1972617	1973018	-1	hypothetical protein
1965998	1986189	20191	SIGI-HMM	MFH0291406.1		ACGRR0_00780	1973716	1974066	-1	hypothetical protein
1965998	1986189	20191	SIGI-HMM	MFH0291407.1		ACGRR0_00785	1975291	1975725	-1	hypothetical protein
1965998	1986189	20191	SIGI-HMM	MFH0291408.1		ACGRR0_00790	1975882	1976241	-1	SH3 domain-containing protein
1965998	1986189	20191	SIGI-HMM	MFH0291409.1		ACGRR0_00795	1976358	1977047	-1	hypothetical protein
1965998	1986189	20191	SIGI-HMM	MFH0291410.1		ACGRR0_00800	1977189	1977839	-1	DUF4062 domain-containing protein
1965998	1986189	20191	SIGI-HMM	MFH0291411.1		ACGRR0_00805	1977998	1978477	-1	hypothetical protein
1965998	1986189	20191	SIGI-HMM	MFH0291412.1		ACGRR0_00810	1978610	1978972	-1	hypothetical protein
1965998	1986189	20191	SIGI-HMM	MFH0291413.1		ACGRR0_00815	1979373	1980479	1	hypothetical protein
1965998	1986189	20191	SIGI-HMM	MFH0291414.1		ACGRR0_00820	1980658	1980891	-1	hypothetical protein
1965998	1986189	20191	SIGI-HMM	MFH0291415.1		ACGRR0_00825	1980986	1981480	-1	hypothetical protein
1965998	1986189	20191	SIGI-HMM	MFH0291416.1		ACGRR0_00830	1981662	1982147	-1	hypothetical protein
1965998	1986189	20191	SIGI-HMM	MFH0291417.1		ACGRR0_00835	1982291	1982977	-1	hypothetical protein
1965998	1986189	20191	SIGI-HMM	MFH0291418.1		ACGRR0_00840	1983441	1984076	-1	hypothetical protein
1965998	1986189	20191	SIGI-HMM	MFH0291419.1		ACGRR0_00845	1984369	1984770	-1	HIT family protein
1965998	1986189	20191	SIGI-HMM	MFH0291420.1		ACGRR0_00850	1985229	1985465	1	hypothetical protein
1965998	1986189	20191	SIGI-HMM	MFH0291421.1		ACGRR0_00855	1985437	1986189	1	nucleotidyl transferase AbiEii/AbiGii toxin family protein
1990505	2023220	32715	SIGI-HMM	MFH0291428.1		ACGRR0_00890	1989657	1990508	-1	IS3 family transposase
1990505	2023220	32715	SIGI-HMM	MFH0291429.1		ACGRR0_00895	1990505	1990813	-1	transposase
1990505	2023220	32715	SIGI-HMM	MFH0291430.1		ACGRR0_00900	1990963	1991352	-1	DUF4345 domain-containing protein
1990505	2023220	32715	SIGI-HMM	MFH0291431.1		ACGRR0_00905	1991520	1992584	-1	hypothetical protein
1990505	2023220	32715	SIGI-HMM	MFH0291432.1		ACGRR0_00910	1992875	1993003	1	hypothetical protein
1990505	2023220	32715	SIGI-HMM	MFH0291433.1		ACGRR0_00915	1993183	1993632	-1	GNAT family N-acetyltransferase
1990505	2023220	32715	SIGI-HMM	MFH0291434.1		ACGRR0_00920	1993842	1994384	1	hypothetical protein
1990505	2023220	32715	SIGI-HMM	MFH0291435.1		ACGRR0_00925	1994559	1994906	-1	hypothetical protein
1990505	2023220	32715	SIGI-HMM	MFH0291436.1		ACGRR0_00930	1995046	1995540	-1	GNAT family N-acetyltransferase
1990505	2023220	32715	SIGI-HMM	MFH0291437.1		ACGRR0_00935	1995689	1996069	-1	DUF4087 domain-containing protein
1990505	2023220	32715	SIGI-HMM	MFH0291438.1		ACGRR0_00940	1996224	1996526	-1	type II toxin-antitoxin system RelE/ParE family toxin
1990505	2023220	32715	SIGI-HMM	MFH0291439.1		ACGRR0_00945	1996514	1996771	-1	type II toxin-antitoxin system Phd/YefM family antitoxin
1990505	2023220	32715	SIGI-HMM	MFH0291440.1		ACGRR0_00950	1996969	1997985	-1	hypothetical protein
1990505	2023220	32715	SIGI-HMM	MFH0291441.1		ACGRR0_00955	1998179	1998472	-1	hypothetical protein
1990505	2023220	32715	SIGI-HMM	MFH0291442.1		ACGRR0_00960	1999123	1999869	-1	KilA-N domain-containing protein
1990505	2023220	32715	SIGI-HMM	MFH0291443.1		ACGRR0_00965	2001710	2002204	-1	GNAT family N-acetyltransferase
1990505	2023220	32715	SIGI-HMM	MFH0291444.1		ACGRR0_00970	2002359	2002829	-1	GNAT family N-acetyltransferase
1990505	2023220	32715	SIGI-HMM	MFH0291445.1		ACGRR0_00975	2002986	2003333	-1	hypothetical protein
1990505	2023220	32715	SIGI-HMM	MFH0291446.1		ACGRR0_00980	2003608	2004684	1	DUF4062 domain-containing protein
1990505	2023220	32715	SIGI-HMM	MFH0291447.1		ACGRR0_00985	2004854	2005231	-1	DUF6979 family protein
1990505	2023220	32715	SIGI-HMM	MFH0291448.1		ACGRR0_00990	2005912	2006262	-1	nucleotide pyrophosphohydrolase
1990505	2023220	32715	SIGI-HMM	MFH0291449.1		ACGRR0_00995	2006419	2006850	-1	T6SS immunity protein Tdi1 domain-containing protein
1990505	2023220	32715	SIGI-HMM	MFH0291450.1		ACGRR0_01000	2007571	2008017	-1	GRAM domain-containing protein
1990505	2023220	32715	SIGI-HMM	MFH0291451.1		ACGRR0_01005	2008171	2008716	-1	GNAT family N-acetyltransferase
1990505	2023220	32715	SIGI-HMM	MFH0291452.1		ACGRR0_01010	2008834	2009463	-1	hypothetical protein
1990505	2023220	32715	SIGI-HMM	MFH0291453.1		ACGRR0_01015	2009612	2010070	-1	hypothetical protein
1990505	2023220	32715	SIGI-HMM	MFH0291454.1		ACGRR0_01020	2010265	2010630	-1	zinc ribbon domain-containing protein
1990505	2023220	32715	SIGI-HMM	MFH0291455.1		ACGRR0_01025	2010752	2011270	-1	hypothetical protein
1990505	2023220	32715	SIGI-HMM	MFH0291456.1		ACGRR0_01030	2011469	2011957	-1	DUF523 domain-containing protein
1990505	2023220	32715	SIGI-HMM	MFH0291457.1		ACGRR0_01035	2012104	2012511	-1	OsmC family protein
1990505	2023220	32715	SIGI-HMM	MFH0291458.1		ACGRR0_01040	2012693	2013361	-1	hypothetical protein
1990505	2023220	32715	SIGI-HMM	MFH0291459.1		ACGRR0_01045	2013520	2013963	-1	hypothetical protein
1990505	2023220	32715	SIGI-HMM	MFH0291460.1		ACGRR0_01050	2014102	2014536	-1	HAD family hydrolase
1990505	2023220	32715	SIGI-HMM	MFH0291461.1		ACGRR0_01055	2014812	2015027	-1	hypothetical protein
1990505	2023220	32715	SIGI-HMM	MFH0291462.1		ACGRR0_01060	2015290	2016081	-1	DUF3800 domain-containing protein
1990505	2023220	32715	SIGI-HMM			ACGRR0_01065	2016351	2016615	1	hypothetical protein
1990505	2023220	32715	SIGI-HMM	MFH0291463.1		ACGRR0_01070	2016870	2017565	-1	DUF6977 family protein
1990505	2023220	32715	SIGI-HMM	MFH0291464.1		ACGRR0_01075	2017573	2018184	-1	DarT ssDNA thymidine ADP-ribosyltransferase family protein
1990505	2023220	32715	SIGI-HMM	MFH0291465.1		ACGRR0_01080	2018361	2018714	-1	DUF6404 family protein
1990505	2023220	32715	SIGI-HMM	MFH0291466.1		ACGRR0_01085	2018873	2019271	-1	DUF6232 family protein
1990505	2023220	32715	SIGI-HMM	MFH0291467.1		ACGRR0_01090	2019407	2019841	-1	hypothetical protein
1990505	2023220	32715	SIGI-HMM	MFH0291468.1		ACGRR0_01095	2020009	2020359	-1	hypothetical protein
1990505	2023220	32715	SIGI-HMM	MFH0291469.1		ACGRR0_01100	2021140	2022102	1	integron integrase
1990505	2023220	32715	SIGI-HMM	MFH0291470.1		ACGRR0_01105	2022146	2022619	-1	DUF2947 domain-containing protein
1990505	2023220	32715	SIGI-HMM	MFH0291471.1		ACGRR0_01110	2022633	2023220	-1	HD domain-containing protein
2618928	2647858	28930	SIGI-HMM	MFH0291996.1		ACGRR0_03835	2618928	2621120	-1	AAA family ATPase
2618928	2647858	28930	SIGI-HMM	MFH0291997.1		ACGRR0_03840	2621120	2621572	-1	VPA1267 family protein
2618928	2647858	28930	SIGI-HMM	MFH0291998.1		ACGRR0_03845	2621574	2622131	-1	recombinase family protein
2618928	2647858	28930	SIGI-HMM	MFH0291999.1		ACGRR0_03850	2622535	2622942	1	hypothetical protein
2618928	2647858	28930	SIGI-HMM	MFH0292000.1		ACGRR0_03855	2622982	2623314	1	DMT family transporter
2618928	2647858	28930	SIGI-HMM	MFH0292001.1		ACGRR0_03860	2623579	2624367	1	hypothetical protein
2618928	2647858	28930	SIGI-HMM	MFH0292002.1		ACGRR0_03865	2624526	2625338	-1	DUF2971 domain-containing protein
2618928	2647858	28930	SIGI-HMM	MFH0292003.1		ACGRR0_03870	2625490	2625849	-1	histidine kinase
2618928	2647858	28930	SIGI-HMM	MFH0292004.1		ACGRR0_03875	2626731	2627285	1	hypothetical protein
2618928	2647858	28930	SIGI-HMM	MFH0292005.1		ACGRR0_03880	2627602	2628906	1	HipA domain-containing protein
2618928	2647858	28930	SIGI-HMM			ACGRR0_03885	2628967	2629173	1	hypothetical protein
2618928	2647858	28930	SIGI-HMM	MFH0292006.1		ACGRR0_03890	2629293	2629451	1	hypothetical protein
2618928	2647858	28930	SIGI-HMM	MFH0292007.1		ACGRR0_03895	2629827	2630108	-1	hypothetical protein
2618928	2647858	28930	SIGI-HMM	MFH0292008.1		ACGRR0_03900	2630510	2632282	-1	AIPR family protein
2618928	2647858	28930	SIGI-HMM	MFH0292009.1		ACGRR0_03905	2632418	2632543	1	hypothetical protein
2618928	2647858	28930	SIGI-HMM	MFH0292010.1		ACGRR0_03910	2632599	2633435	-1	hypothetical protein
2618928	2647858	28930	SIGI-HMM	MFH0292011.1		ACGRR0_03915	2633706	2634707	-1	hypothetical protein
2618928	2647858	28930	SIGI-HMM	MFH0292012.1		ACGRR0_03920	2634995	2636311	-1	helix-turn-helix domain-containing protein
2618928	2647858	28930	SIGI-HMM	MFH0292013.1		ACGRR0_03925	2636613	2638142	-1	DUF4041 domain-containing protein
2618928	2647858	28930	SIGI-HMM	MFH0292014.1		ACGRR0_03930	2638734	2639651	-1	DNA-protecting protein DprA
2618928	2647858	28930	SIGI-HMM	MFH0292015.1		ACGRR0_03935	2639663	2640214	-1	hypothetical protein
2618928	2647858	28930	SIGI-HMM	MFH0292016.1		ACGRR0_03940	2640902	2641546	-1	hypothetical protein
2618928	2647858	28930	SIGI-HMM	MFH0292017.1		ACGRR0_03945	2641543	2643696	-1	hypothetical protein
2618928	2647858	28930	SIGI-HMM	MFH0292018.1		ACGRR0_03950	2643710	2645839	-1	hypothetical protein
2618928	2647858	28930	SIGI-HMM	MFH0292019.1		ACGRR0_03955	2645843	2647075	-1	tyrosine-type recombinase/integrase
2618928	2647858	28930	SIGI-HMM	MFH0292020.1		ACGRR0_03960	2647436	2647858	-1	MarR family winged helix-turn-helix transcriptional regulator
3574754	3580647	5893	SIGI-HMM	MFH0292780.1		ACGRR0_08335	3574754	3575710	-1	polysaccharide pyruvyl transferase family protein
3574754	3580647	5893	SIGI-HMM	MFH0292781.1		ACGRR0_08340	3575738	3576619	-1	glycosyltransferase family 2 protein
3574754	3580647	5893	SIGI-HMM	MFH0292782.1		ACGRR0_08345	3576616	3577341	-1	glycosyltransferase family 25 protein
3574754	3580647	5893	SIGI-HMM	MFH0292783.1	waaA	ACGRR0_08350	3577338	3578609	-1	lipid IV(A) 3-deoxy-D-manno-octulosonic acid transferase
3574754	3580647	5893	SIGI-HMM	MFH0292784.1	waaF	ACGRR0_08355	3578603	3579661	-1	lipopolysaccharide heptosyltransferase II
3574754	3580647	5893	SIGI-HMM	MFH0292785.1	lpxM	ACGRR0_08360	3579658	3580647	-1	lauroyl-Kdo(2)-lipid IV(A) myristoyltransferase
3593919	3609034	15115	SIGI-HMM	MFH0292796.1		ACGRR0_08420	3593919	3594956	1	hypothetical protein
3593919	3609034	15115	SIGI-HMM	MFH0292797.1		ACGRR0_08425	3594946	3596238	1	hypothetical protein
3593919	3609034	15115	SIGI-HMM	MFH0292798.1		ACGRR0_08430	3596235	3597491	1	lipopolysaccharide biosynthesis protein
3593919	3609034	15115	SIGI-HMM	MFH0292799.1		ACGRR0_08435	3597488	3598123	1	acyltransferase
3593919	3609034	15115	SIGI-HMM	MFH0292800.1		ACGRR0_08440	3598113	3599087	1	hypothetical protein
3593919	3609034	15115	SIGI-HMM	MFH0292801.1		ACGRR0_08445	3599074	3599940	1	glycosyltransferase family 2 protein
3593919	3609034	15115	SIGI-HMM	MFH0292802.1	rfbB	ACGRR0_08450	3599937	3600998	1	dTDP-glucose 4,6-dehydratase
3593919	3609034	15115	SIGI-HMM	MFH0292803.1	rfbA	ACGRR0_08455	3601031	3601918	1	glucose-1-phosphate thymidylyltransferase RfbA
3593919	3609034	15115	SIGI-HMM	MFH0292804.1	rfbC	ACGRR0_08460	3601932	3602474	1	dTDP-4-dehydrorhamnose 3,5-epimerase
3593919	3609034	15115	SIGI-HMM	MFH0292805.1		ACGRR0_08465	3602482	3603228	1	NAD-dependent epimerase/dehydratase family protein
3593919	3609034	15115	SIGI-HMM	MFH0292806.1	rfbD	ACGRR0_08470	3603230	3604114	1	dTDP-4-dehydrorhamnose reductase
3593919	3609034	15115	SIGI-HMM	MFH0292807.1		ACGRR0_08475	3604194	3604829	1	hypothetical protein
3593919	3609034	15115	SIGI-HMM	MFH0292808.1		ACGRR0_08480	3604807	3605592	1	hypothetical protein
3593919	3609034	15115	SIGI-HMM	MFH0292809.1		ACGRR0_08485	3605650	3606459	-1	glycosyltransferase
3593919	3609034	15115	SIGI-HMM	MFH0292810.1		ACGRR0_08490	3606462	3607469	-1	sugar transferase
3593919	3609034	15115	SIGI-HMM	MFH0292811.1		ACGRR0_08495	3607709	3609034	-1	MBL fold metallo-hydrolase
3611227	3622320	11093	SIGI-HMM	MFH0292813.1		ACGRR0_08505	3611227	3611601	1	four helix bundle protein
3611227	3622320	11093	SIGI-HMM	MFH0292814.1		ACGRR0_08510	3611667	3612689	1	NAD-dependent epimerase/dehydratase family protein
3611227	3622320	11093	SIGI-HMM	MFH0292815.1		ACGRR0_08515	3612686	3613861	1	glycosyltransferase family 4 protein
3611227	3622320	11093	SIGI-HMM	MFH0292816.1		ACGRR0_08520	3613845	3615299	1	lipopolysaccharide biosynthesis protein
3611227	3622320	11093	SIGI-HMM	MFH0292817.1		ACGRR0_08525	3615302	3616519	1	hypothetical protein
3611227	3622320	11093	SIGI-HMM	MFH0292818.1		ACGRR0_08530	3616516	3617835	1	hypothetical protein
3611227	3622320	11093	SIGI-HMM	MFH0292819.1		ACGRR0_08535	3617836	3618915	1	glycosyltransferase family 4 protein
3611227	3622320	11093	SIGI-HMM	MFH0292820.1		ACGRR0_08540	3618912	3619979	1	glycosyltransferase
3611227	3622320	11093	SIGI-HMM	MFH0292821.1		ACGRR0_08545	3619979	3621103	1	glycosyltransferase family 4 protein
3611227	3622320	11093	SIGI-HMM	MFH0292822.1		ACGRR0_08550	3621087	3621698	1	sugar transferase
3611227	3622320	11093	SIGI-HMM	MFH0292823.1		ACGRR0_08555	3621691	3622320	1	acetyltransferase
3825795	3829943	4148	SIGI-HMM	MFH0293010.1		ACGRR0_09525	3825795	3826253	-1	DUF721 domain-containing protein
3825795	3829943	4148	SIGI-HMM		secA	ACGRR0_09530	3826661	3829389	1	preprotein translocase subunit SecA
3825795	3829943	4148	SIGI-HMM	MFH0293011.1	mutT	ACGRR0_09535	3829545	3829943	1	8-oxo-dGTP diphosphatase MutT
4018521	4039894	21373	SIGI-HMM	MFH0293161.1		ACGRR0_10350	4018521	4019402	-1	LysR family transcriptional regulator
4018521	4039894	21373	SIGI-HMM	MFH0293162.1		ACGRR0_10355	4019801	4020364	1	porin family protein
4018521	4039894	21373	SIGI-HMM	MFH0293163.1		ACGRR0_10360	4020486	4021067	-1	hypothetical protein
4018521	4039894	21373	SIGI-HMM	MFH0293164.1		ACGRR0_10365	4021057	4021542	-1	DUF6795 domain-containing protein
4018521	4039894	21373	SIGI-HMM			ACGRR0_10370	4022280	4022573	-1	helix-turn-helix transcriptional regulator
4018521	4039894	21373	SIGI-HMM	MFH0293165.1		ACGRR0_10375	4022856	4024187	-1	ATP-binding protein
4018521	4039894	21373	SIGI-HMM	MFH0293166.1		ACGRR0_10380	4024469	4025251	-1	metallophosphoesterase
4018521	4039894	21373	SIGI-HMM	MFH0293167.1		ACGRR0_10385	4025863	4026249	-1	transcriptional regulator
4018521	4039894	21373	SIGI-HMM	MFH0293168.1		ACGRR0_10390	4026607	4027182	1	DUF2913 family protein
4018521	4039894	21373	SIGI-HMM	MFH0293169.1		ACGRR0_10395	4028650	4031016	-1	EAL domain-containing protein
4018521	4039894	21373	SIGI-HMM	MFH0293170.1		ACGRR0_10400	4031024	4031698	-1	helix-turn-helix domain-containing protein
4018521	4039894	21373	SIGI-HMM	MFH0293171.1		ACGRR0_10405	4031695	4032330	-1	EAL domain-containing protein
4018521	4039894	21373	SIGI-HMM			ACGRR0_10410	4032684	4032797	1	transposase
4018521	4039894	21373	SIGI-HMM			ACGRR0_10415	4032859	4033989	1	IS3 family transposase
4018521	4039894	21373	SIGI-HMM	MFH0293172.1		ACGRR0_10420	4034601	4034813	1	cold-shock protein
4018521	4039894	21373	SIGI-HMM	MFH0293173.1		ACGRR0_10425	4034933	4035133	1	hypothetical protein
4018521	4039894	21373	SIGI-HMM	MFH0293174.1		ACGRR0_10430	4035199	4035357	1	hypothetical protein
4018521	4039894	21373	SIGI-HMM	MFH0293175.1		ACGRR0_10435	4036170	4036325	-1	hypothetical protein
4018521	4039894	21373	SIGI-HMM	MFH0293176.1		ACGRR0_10440	4036528	4036737	-1	cold-shock protein
4018521	4039894	21373	SIGI-HMM	MFH0293177.1	abiEi	ACGRR0_10445	4037150	4037692	-1	type IV toxin-antitoxin system AbiEi family antitoxin
4018521	4039894	21373	SIGI-HMM	MFH0293178.1		ACGRR0_10450	4038385	4038672	1	hypothetical protein
4018521	4039894	21373	SIGI-HMM	MFH0293179.1		ACGRR0_10455	4039304	4039894	1	recombinase family protein
4799611	4807600	7989	SIGI-HMM	MFH0293835.1		ACGRR0_13945	4799611	4799841	-1	hypothetical protein
4799611	4807600	7989	SIGI-HMM	MFH0293836.1		ACGRR0_13950	4799971	4800609	-1	DJ-1/PfpI family protein
4799611	4807600	7989	SIGI-HMM	MFH0293837.1		ACGRR0_13955	4800775	4801173	-1	VOC family protein
4799611	4807600	7989	SIGI-HMM	MFH0293838.1		ACGRR0_13960	4801379	4802017	-1	hypothetical protein
4799611	4807600	7989	SIGI-HMM	MFH0293839.1		ACGRR0_13965	4802144	4802593	-1	nuclear transport factor 2 family protein
4799611	4807600	7989	SIGI-HMM	MFH0293840.1		ACGRR0_13970	4802757	4803146	-1	lysozyme inhibitor LprI family protein
4799611	4807600	7989	SIGI-HMM	MFH0293841.1		ACGRR0_13975	4803552	4803803	-1	TIGR03643 family protein
4799611	4807600	7989	SIGI-HMM	MFH0293842.1		ACGRR0_13980	4803902	4804402	-1	GNAT family N-acetyltransferase
4799611	4807600	7989	SIGI-HMM	MFH0293843.1		ACGRR0_13985	4804553	4804933	-1	hypothetical protein
4799611	4807600	7989	SIGI-HMM	MFH0293844.1		ACGRR0_13990	4805087	4805491	-1	DUF1801 domain-containing protein
4799611	4807600	7989	SIGI-HMM	MFH0293845.1		ACGRR0_13995	4805633	4805965	-1	YnfA family protein
4799611	4807600	7989	SIGI-HMM	MFH0293846.1		ACGRR0_14000	4806030	4806497	-1	Sbal_3080 family lipoprotein
4799611	4807600	7989	SIGI-HMM	MFH0293847.1		ACGRR0_14005	4806917	4807600	-1	DUF4336 domain-containing protein
4835430	4847369	11939	SIGI-HMM	MFH0293871.1		ACGRR0_14125	4835430	4835816	1	hypothetical protein
4835430	4847369	11939	SIGI-HMM	MFH0293872.1		ACGRR0_14130	4835940	4836275	1	DMT family transporter
4835430	4847369	11939	SIGI-HMM	MFH0293873.1		ACGRR0_14135	4836696	4837646	1	LpxL/LpxP family Kdo(2)-lipid IV(A) lauroyl/palmitoleoyl acyltransferase
4835430	4847369	11939	SIGI-HMM			ACGRR0_14140	4837716	4837985	-1	carboxypeptidase M32
4835430	4847369	11939	SIGI-HMM	MFH0293874.1		ACGRR0_14145	4838057	4838632	1	DNA-3-methyladenine glycosylase family protein
4835430	4847369	11939	SIGI-HMM	MFH0293875.1		ACGRR0_14150	4838707	4839600	1	hypothetical protein
4835430	4847369	11939	SIGI-HMM	MFH0293876.1		ACGRR0_14155	4839627	4840937	-1	site-specific DNA-methyltransferase
4835430	4847369	11939	SIGI-HMM	MFH0293877.1		ACGRR0_14160	4841011	4841727	-1	HNH endonuclease
4835430	4847369	11939	SIGI-HMM	MFH0293878.1		ACGRR0_14165	4841796	4842812	-1	hypothetical protein
4835430	4847369	11939	SIGI-HMM	MFH0293879.1		ACGRR0_14170	4843314	4843769	-1	hypothetical protein
4835430	4847369	11939	SIGI-HMM	MFH0293880.1		ACGRR0_14175	4843931	4844422	-1	GIY-YIG nuclease family protein
4835430	4847369	11939	SIGI-HMM	MFH0293881.1		ACGRR0_14180	4844581	4845108	1	hypothetical protein
4835430	4847369	11939	SIGI-HMM	MFH0293882.1		ACGRR0_14185	4845312	4845680	1	hypothetical protein
4835430	4847369	11939	SIGI-HMM	MFH0293883.1		ACGRR0_14190	4845971	4846300	1	hypothetical protein
4835430	4847369	11939	SIGI-HMM	MFH0293884.1		ACGRR0_14195	4846297	4846710	1	hypothetical protein
4835430	4847369	11939	SIGI-HMM	MFH0293885.1		ACGRR0_14200	4846703	4847071	1	hypothetical protein
4835430	4847369	11939	SIGI-HMM	MFH0293886.1		ACGRR0_14205	4847127	4847369	1	hypothetical protein
5049660	5054941	5281	SIGI-HMM	MFH0294048.1		ACGRR0_15045	5049660	5050016	1	hypothetical protein
5049660	5054941	5281	SIGI-HMM	MFH0294049.1		ACGRR0_15050	5050130	5051311	1	FIST signal transduction protein
5049660	5054941	5281	SIGI-HMM	MFH0294050.1		ACGRR0_15055	5051301	5053022	1	ATP-binding protein
5049660	5054941	5281	SIGI-HMM	MFH0294051.1		ACGRR0_15060	5053727	5054050	-1	hypothetical protein
5049660	5054941	5281	SIGI-HMM	MFH0294052.1		ACGRR0_15065	5054165	5054476	-1	DUF3634 family protein
5049660	5054941	5281	SIGI-HMM	MFH0294053.1	matP	ACGRR0_15070	5054492	5054941	-1	macrodomain Ter protein MatP

## Sheet: Vibrio alginolyticus 34-TSA-A
Island start	Island end	Length	Method	Gene name	Gene ID	Locus	Gene start	Gene end	Strand	Product	External Annotations
187151	193480	6329	IslandPath-DIMOB	MFH0282054.1		ACGRTU_14540	187151	187348	1	hypothetical protein
187151	193480	6329	IslandPath-DIMOB	MFH0282053.1		ACGRTU_14535	187453	187884	1	hemerythrin domain-containing protein
187151	193480	6329	IslandPath-DIMOB			ACGRTU_14530	188029	189692	1	diacylglycerol kinase family protein
187151	193480	6329	IslandPath-DIMOB	MFH0282052.1		ACGRTU_14525	189894	190292	-1	hypothetical protein
187151	193480	6329	IslandPath-DIMOB	MFH0282051.1		ACGRTU_14520	190441	190737	-1	DUF2383 domain-containing protein
187151	193480	6329	IslandPath-DIMOB	MFH0282050.1		ACGRTU_14515	190713	190877	-1	hypothetical protein
187151	193480	6329	IslandPath-DIMOB	MFH0282049.1		ACGRTU_14510	191239	191487	1	hypothetical protein
187151	193480	6329	IslandPath-DIMOB	MFH0282048.1		ACGRTU_14505	191536	192048	1	phage holin family protein
187151	193480	6329	IslandPath-DIMOB	MFH0282047.1		ACGRTU_14500	192038	192364	1	hypothetical protein
187151	193480	6329	IslandPath-DIMOB	MFH0282046.1		ACGRTU_14495	192410	193480	1	AI-2E family transporter
474611	486758	12147	IslandPath-DIMOB	MFH0281800.1		ACGRTU_13145	474611	475330	1	SIMPL domain-containing protein
474611	486758	12147	IslandPath-DIMOB	MFH0281799.1		ACGRTU_13140	475554	475829	1	D-fructose-6-phosphate amidotransferase
474611	486758	12147	IslandPath-DIMOB	MFH0281798.1		ACGRTU_13135	475925	476728	-1	MetQ/NlpA family ABC transporter substrate-binding protein
474611	486758	12147	IslandPath-DIMOB	MFH0281797.1		ACGRTU_13130	477270	478625	1	tyrosine-type recombinase/integrase
474611	486758	12147	IslandPath-DIMOB	MFH0281796.1		ACGRTU_13125	478795	481218	-1	SIR2 family protein
474611	486758	12147	IslandPath-DIMOB			ACGRTU_13120	481495	481662	-1	flagellin
474611	486758	12147	IslandPath-DIMOB	MFH0281795.1		ACGRTU_13115	481798	482109	-1	hypothetical protein
474611	486758	12147	IslandPath-DIMOB	MFH0281794.1		ACGRTU_13110	482220	483062	-1	hypothetical protein
474611	486758	12147	IslandPath-DIMOB	MFH0281793.1		ACGRTU_13105	483138	484088	-1	hypothetical protein
474611	486758	12147	IslandPath-DIMOB	MFH0281792.1		ACGRTU_13100	484134	484328	-1	helix-turn-helix domain-containing protein
474611	486758	12147	IslandPath-DIMOB	MFH0281791.1		ACGRTU_13095	484538	484927	1	hypothetical protein
474611	486758	12147	IslandPath-DIMOB	MFH0281790.1		ACGRTU_13090	485122	485988	-1	hypothetical protein
474611	486758	12147	IslandPath-DIMOB	MFH0281789.1		ACGRTU_13085	485985	486758	-1	HipA family kinase
747425	761738	14313	IslandPath-DIMOB	MFH0281592.1		ACGRTU_11955	747425	748306	-1	LysR family transcriptional regulator
747425	761738	14313	IslandPath-DIMOB	MFH0281591.1		ACGRTU_11950	748705	749268	1	porin family protein
747425	761738	14313	IslandPath-DIMOB	MFH0281590.1		ACGRTU_11945	749953	750438	-1	DUF6795 domain-containing protein
747425	761738	14313	IslandPath-DIMOB	MFH0281589.1		ACGRTU_11940	751345	753594	1	AAA family ATPase
747425	761738	14313	IslandPath-DIMOB	MFH0281588.1		ACGRTU_11935	753595	755724	1	UvrD-helicase domain-containing protein
747425	761738	14313	IslandPath-DIMOB	MFH0281587.1	mobV	ACGRTU_11930	755766	756461	-1	MobV family relaxase
747425	761738	14313	IslandPath-DIMOB	MFH0281586.1		ACGRTU_11925	756741	757109	-1	hypothetical protein
747425	761738	14313	IslandPath-DIMOB	MFH0281585.1		ACGRTU_11920	757226	757594	1	hypothetical protein
747425	761738	14313	IslandPath-DIMOB	MFH0281584.1		ACGRTU_11915	757689	759020	-1	DUF3987 domain-containing protein
747425	761738	14313	IslandPath-DIMOB	MFH0281583.1		ACGRTU_11910	759080	760249	-1	tyrosine-type recombinase/integrase
747425	761738	14313	IslandPath-DIMOB	MFH0281582.1		ACGRTU_11905	760485	761738	-1	tyrosine-type recombinase/integrase
1018686	1068099	49413	IslandPath-DIMOB	MFH0281374.1		ACGRTU_10650	1018686	1019885	1	NupC/NupG family nucleoside CNT transporter
1018686	1068099	49413	IslandPath-DIMOB	MFH0281373.1	folD	ACGRTU_10645	1019954	1020814	-1	bifunctional methylenetetrahydrofolate dehydrogenase/methenyltetrahydrofolate cyclohydrolase FolD
1018686	1068099	49413	IslandPath-DIMOB	MFH0281372.1		ACGRTU_10640	1021943	1023211	-1	hypothetical protein
1018686	1068099	49413	IslandPath-DIMOB	MFH0281371.1		ACGRTU_10635	1023664	1025757	1	ATP-dependent endonuclease
1018686	1068099	49413	IslandPath-DIMOB	MFH0281370.1		ACGRTU_10630	1025748	1027517	1	UvrD-helicase domain-containing protein
1018686	1068099	49413	IslandPath-DIMOB	MFH0281369.1		ACGRTU_10625	1027644	1028006	-1	transcriptional regulator
1018686	1068099	49413	IslandPath-DIMOB	MFH0281368.1		ACGRTU_10620	1028034	1028216	-1	hypothetical protein
1018686	1068099	49413	IslandPath-DIMOB	MFH0281367.1		ACGRTU_10615	1028213	1028416	-1	hypothetical protein
1018686	1068099	49413	IslandPath-DIMOB	MFH0281366.1		ACGRTU_10610	1028477	1029793	-1	HipA domain-containing protein
1018686	1068099	49413	IslandPath-DIMOB	MFH0281365.1		ACGRTU_10605	1029783	1030328	-1	hypothetical protein
1018686	1068099	49413	IslandPath-DIMOB	MFH0281364.1		ACGRTU_10600	1030428	1030637	1	helix-turn-helix domain-containing protein
1018686	1068099	49413	IslandPath-DIMOB			ACGRTU_10595	1030743	1031066	-1	ISNCY family transposase
1018686	1068099	49413	IslandPath-DIMOB	MFH0281363.1		ACGRTU_10590	1031466	1032398	1	hypothetical protein
1018686	1068099	49413	IslandPath-DIMOB	MFH0281362.1		ACGRTU_10585	1032388	1032816	1	hypothetical protein
1018686	1068099	49413	IslandPath-DIMOB	MFH0281361.1		ACGRTU_10580	1033137	1035728	1	SIR2 family protein
1018686	1068099	49413	IslandPath-DIMOB			ACGRTU_10575	1036020	1036295	-1	transposase
1018686	1068099	49413	IslandPath-DIMOB	MFH0281360.1	kwaB	ACGRTU_10570	1036665	1037621	-1	anti-phage protein KwaB
1018686	1068099	49413	IslandPath-DIMOB	MFH0281359.1	kwaA	ACGRTU_10565	1037633	1038250	-1	anti-phage protein KwaA
1018686	1068099	49413	IslandPath-DIMOB	MFH0281358.1		ACGRTU_10560	1039005	1040123	1	hypothetical protein
1018686	1068099	49413	IslandPath-DIMOB	MFH0281357.1		ACGRTU_10555	1040123	1040602	1	three component ABC system middle component
1018686	1068099	49413	IslandPath-DIMOB	MFH0281356.1		ACGRTU_10550	1040599	1042551	1	DUF3732 domain-containing protein
1018686	1068099	49413	IslandPath-DIMOB	MFH0281355.1		ACGRTU_10545	1042954	1043838	1	UvrD-helicase domain-containing protein
1018686	1068099	49413	IslandPath-DIMOB	MFH0281354.1		ACGRTU_10540	1043841	1045898	1	UvrD-helicase domain-containing protein
1018686	1068099	49413	IslandPath-DIMOB	MFH0281353.1		ACGRTU_10535	1045982	1046860	1	bacteriophage abortive infection AbiH family protein
1018686	1068099	49413	IslandPath-DIMOB	MFH0281352.1		ACGRTU_10530	1047214	1047960	-1	hypothetical protein
1018686	1068099	49413	IslandPath-DIMOB	MFH0281351.1		ACGRTU_10525	1047986	1049248	-1	hypothetical protein
1018686	1068099	49413	IslandPath-DIMOB	MFH0281350.1		ACGRTU_10520	1049248	1050822	-1	VPA1269 family protein
1018686	1068099	49413	IslandPath-DIMOB	MFH0281349.1		ACGRTU_10515	1050752	1050997	-1	hypothetical protein
1018686	1068099	49413	IslandPath-DIMOB	MFH0281348.1		ACGRTU_10510	1050994	1052493	-1	site-specific integrase
1018686	1068099	49413	IslandPath-DIMOB	MFH0281347.1		ACGRTU_10505	1052882	1054573	1	methyltransferase domain-containing protein
1018686	1068099	49413	IslandPath-DIMOB	MFH0281346.1		ACGRTU_10500	1054668	1055891	-1	beta-ketoacyl-ACP synthase
1018686	1068099	49413	IslandPath-DIMOB	MFH0281345.1	fabG	ACGRTU_10495	1055888	1056613	-1	3-oxoacyl-ACP reductase FabG
1018686	1068099	49413	IslandPath-DIMOB	MFH0281344.1		ACGRTU_10490	1056610	1057074	-1	hotdog family protein
1018686	1068099	49413	IslandPath-DIMOB			ACGRTU_10485	1057067	1058253	-1	beta-ketoacyl-[acyl-carrier-protein] synthase family protein
1018686	1068099	49413	IslandPath-DIMOB	MFH0281343.1		ACGRTU_10480	1058274	1058885	-1	DUF3261 domain-containing protein
1018686	1068099	49413	IslandPath-DIMOB	MFH0281342.1		ACGRTU_10475	1058882	1061224	-1	MMPL family transporter
1018686	1068099	49413	IslandPath-DIMOB	MFH0281341.1		ACGRTU_10470	1061196	1061816	-1	outer membrane lipoprotein carrier protein LolA
1018686	1068099	49413	IslandPath-DIMOB	MFH0281340.1		ACGRTU_10465	1061816	1062262	-1	acyl-CoA thioesterase
1018686	1068099	49413	IslandPath-DIMOB	MFH0281339.1	hutH	ACGRTU_10460	1062262	1063815	-1	histidine ammonia-lyase
1018686	1068099	49413	IslandPath-DIMOB	MFH0281338.1		ACGRTU_10455	1063799	1065505	-1	glycosyltransferase
1018686	1068099	49413	IslandPath-DIMOB	MFH0281337.1		ACGRTU_10450	1065498	1065866	-1	3-hydroxyacyl-ACP dehydratase
1018686	1068099	49413	IslandPath-DIMOB	MFH0281336.1		ACGRTU_10445	1065877	1067277	-1	AMP-binding protein
1018686	1068099	49413	IslandPath-DIMOB	MFH0281335.1		ACGRTU_10440	1067282	1067842	-1	hypothetical protein
1018686	1068099	49413	IslandPath-DIMOB	MFH0281334.1		ACGRTU_10435	1067842	1068099	-1	acyl carrier protein
1240963	1262920	21957	IslandPath-DIMOB	MFH0281202.1	cydX	ACGRTU_09675	1240863	1240970	1	cytochrome bd-I oxidase subunit CydX
1240963	1262920	21957	IslandPath-DIMOB	MFH0281201.1	ybgE	ACGRTU_09670	1240963	1241265	1	cyd operon protein YbgE
1240963	1262920	21957	IslandPath-DIMOB	MFH0281200.1	ybgC	ACGRTU_09665	1241438	1241857	1	tol-pal system-associated acyl-CoA thioesterase
1240963	1262920	21957	IslandPath-DIMOB	MFH0281199.1	tolQ	ACGRTU_09660	1241847	1242545	1	protein TolQ
1240963	1262920	21957	IslandPath-DIMOB	MFH0281198.1		ACGRTU_09655	1242549	1242992	1	ExbD/TolR family protein
1240963	1262920	21957	IslandPath-DIMOB	MFH0281197.1	tolA	ACGRTU_09650	1243006	1244070	1	cell envelope integrity protein TolA
1240963	1262920	21957	IslandPath-DIMOB	MFH0281196.1	tolB	ACGRTU_09645	1244086	1245438	1	Tol-Pal system beta propeller repeat protein TolB
1240963	1262920	21957	IslandPath-DIMOB	MFH0281195.1	pal	ACGRTU_09640	1245469	1245993	1	peptidoglycan-associated lipoprotein Pal
1240963	1262920	21957	IslandPath-DIMOB	MFH0281194.1	ybgF	ACGRTU_09635	1246009	1246761	1	tol-pal system protein YbgF
1240963	1262920	21957	IslandPath-DIMOB	MFH0281193.1	nadA	ACGRTU_09630	1247013	1248074	1	quinolinate synthase NadA
1240963	1262920	21957	IslandPath-DIMOB	MFH0281192.1		ACGRTU_09625	1248193	1249236	1	potassium channel family protein
1240963	1262920	21957	IslandPath-DIMOB	MFH0281191.1		ACGRTU_09620	1249236	1249652	1	DUF350 domain-containing protein
1240963	1262920	21957	IslandPath-DIMOB	MFH0281190.1		ACGRTU_09615	1249661	1250230	1	DUF1190 domain-containing protein
1240963	1262920	21957	IslandPath-DIMOB	MFH0281189.1		ACGRTU_09610	1250239	1251405	1	glutathionylspermidine synthase family protein
1240963	1262920	21957	IslandPath-DIMOB	MFH0281188.1		ACGRTU_09605	1251479	1252090	-1	YecA family protein
1240963	1262920	21957	IslandPath-DIMOB	MFH0281187.1		ACGRTU_09600	1252142	1254562	1	ATP-binding protein
1240963	1262920	21957	IslandPath-DIMOB	MFH0281186.1		ACGRTU_09595	1255065	1255514	1	L-alanine exporter AlaE
1240963	1262920	21957	IslandPath-DIMOB	MFH0281185.1		ACGRTU_09585	1255840	1257543	1	DUF6538 domain-containing protein
1240963	1262920	21957	IslandPath-DIMOB	MFH0281184.1		ACGRTU_09580	1257671	1258609	-1	hypothetical protein
1240963	1262920	21957	IslandPath-DIMOB	MFH0281183.1		ACGRTU_09575	1258800	1259354	-1	recombinase family protein
1240963	1262920	21957	IslandPath-DIMOB	MFH0281182.1		ACGRTU_09570	1259509	1260036	-1	hypothetical protein
1240963	1262920	21957	IslandPath-DIMOB	MFH0281181.1		ACGRTU_09565	1260174	1260968	-1	DUF3800 domain-containing protein
1240963	1262920	21957	IslandPath-DIMOB	MFH0281180.1		ACGRTU_09560	1261450	1261578	-1	hypothetical protein
1240963	1262920	21957	IslandPath-DIMOB	MFH0281179.1		ACGRTU_09555	1261928	1262920	-1	cytochrome d ubiquinol oxidase subunit II
1971603	2003322	31719	IslandPath-DIMOB	MFH0280599.1		ACGRTU_06535	1971603	1972511	-1	LysR family transcriptional regulator
1971603	2003322	31719	IslandPath-DIMOB	MFH0280598.1		ACGRTU_06530	1972654	1973082	-1	hypothetical protein
1971603	2003322	31719	IslandPath-DIMOB	MFH0280597.1		ACGRTU_06525	1973100	1974269	-1	patatin-like phospholipase family protein
1971603	2003322	31719	IslandPath-DIMOB	MFH0280596.1	pdxY	ACGRTU_06520	1974480	1975337	-1	pyridoxal kinase PdxY
1971603	2003322	31719	IslandPath-DIMOB			ACGRTU_06515	1975463	1976506	-1	bifunctional aspartate transaminase/aspartate 4-decarboxylase
1971603	2003322	31719	IslandPath-DIMOB	MFH0280595.1	avs2	ACGRTU_06510	1977160	1981653	1	AVAST type 2 anti-phage system protein Avs2
1971603	2003322	31719	IslandPath-DIMOB	MFH0280594.1		ACGRTU_06505	1982161	1983915	1	ATP-binding protein
1971603	2003322	31719	IslandPath-DIMOB	MFH0280593.1		ACGRTU_06500	1984069	1985109	-1	IS481 family transposase
1971603	2003322	31719	IslandPath-DIMOB	MFH0280592.1		ACGRTU_06495	1985387	1985965	-1	DJ-1/PfpI family protein
1971603	2003322	31719	IslandPath-DIMOB	MFH0280591.1		ACGRTU_06490	1986100	1986552	-1	GNAT family N-acetyltransferase
1971603	2003322	31719	IslandPath-DIMOB	MFH0280590.1		ACGRTU_06485	1986706	1987080	-1	hypothetical protein
1971603	2003322	31719	IslandPath-DIMOB	MFH0280589.1		ACGRTU_06480	1987406	1987741	-1	energy transducer TonB
1971603	2003322	31719	IslandPath-DIMOB	MFH0280588.1		ACGRTU_06475	1987878	1988417	-1	hypothetical protein
1971603	2003322	31719	IslandPath-DIMOB	MFH0280587.1		ACGRTU_06470	1988551	1989087	-1	GNAT family N-acetyltransferase
1971603	2003322	31719	IslandPath-DIMOB	MFH0280586.1		ACGRTU_06465	1989250	1989666	-1	lysozyme inhibitor LprI family protein
1971603	2003322	31719	IslandPath-DIMOB	MFH0280585.1		ACGRTU_06460	1990084	1990995	1	alpha/beta hydrolase
1971603	2003322	31719	IslandPath-DIMOB	MFH0280584.1		ACGRTU_06455	1991339	1992928	-1	SAVED domain-containing protein
1971603	2003322	31719	IslandPath-DIMOB	MFH0280583.1		ACGRTU_06450	1992921	1993406	-1	Mov34/MPN/PAD-1 family protein
1971603	2003322	31719	IslandPath-DIMOB	MFH0280582.1		ACGRTU_06445	1993393	1994151	-1	ThiF family adenylyltransferase
1971603	2003322	31719	IslandPath-DIMOB	MFH0280581.1		ACGRTU_06440	1994072	1995121	-1	hypothetical protein
1971603	2003322	31719	IslandPath-DIMOB	MFH0280580.1		ACGRTU_06435	1995121	1996146	-1	cyclic GMP-AMP synthase DncV-like nucleotidyltransferase
1971603	2003322	31719	IslandPath-DIMOB	MFH0280579.1		ACGRTU_06430	1996529	1998493	-1	AAA family ATPase
1971603	2003322	31719	IslandPath-DIMOB	MFH0280578.1		ACGRTU_06425	1998777	1999373	-1	tyrosine-type recombinase/integrase
1971603	2003322	31719	IslandPath-DIMOB	MFH0280577.1		ACGRTU_06420	1999925	2000149	1	hypothetical protein
1971603	2003322	31719	IslandPath-DIMOB			ACGRTU_06415	2000675	2001894	-1	reverse transcriptase N-terminal domain-containing protein
1971603	2003322	31719	IslandPath-DIMOB	MFH0280576.1		ACGRTU_06410	2002684	2003322	1	thermostable hemolysin
2011390	2020964	9574	IslandPath-DIMOB	MFH0280568.1		ACGRTU_06370	2011390	2012568	1	MerR family transcriptional regulator
2011390	2020964	9574	IslandPath-DIMOB	MFH0280567.1		ACGRTU_06365	2012579	2013121	1	GNAT family N-acetyltransferase
2011390	2020964	9574	IslandPath-DIMOB	MFH0280566.1		ACGRTU_06360	2013291	2013740	1	GNAT family N-acetyltransferase
2011390	2020964	9574	IslandPath-DIMOB	MFH0280565.1		ACGRTU_06355	2013856	2014896	1	IS481 family transposase
2011390	2020964	9574	IslandPath-DIMOB	MFH0280564.1		ACGRTU_06350	2014987	2015451	-1	hypothetical protein
2011390	2020964	9574	IslandPath-DIMOB	MFH0280563.1		ACGRTU_06345	2015444	2017510	-1	hypothetical protein
2011390	2020964	9574	IslandPath-DIMOB	MFH0280562.1		ACGRTU_06340	2017511	2019841	-1	hypothetical protein
2011390	2020964	9574	IslandPath-DIMOB	MFH0280561.1		ACGRTU_06335	2019846	2020964	-1	tyrosine-type recombinase/integrase
2052218	2113794	61576	IslandPath-DIMOB	MFH0280526.1		ACGRTU_06155	2052218	2052592	-1	hypothetical protein
2052218	2113794	61576	IslandPath-DIMOB	MFH0280525.1		ACGRTU_06150	2052740	2053075	-1	TonB family protein
2052218	2113794	61576	IslandPath-DIMOB	MFH0280524.1		ACGRTU_06145	2053758	2054348	-1	hypothetical protein
2052218	2113794	61576	IslandPath-DIMOB	MFH0280523.1		ACGRTU_06140	2054495	2055094	-1	hypothetical protein
2052218	2113794	61576	IslandPath-DIMOB	MFH0280522.1		ACGRTU_06135	2056231	2057247	-1	DUF2806 domain-containing protein
2052218	2113794	61576	IslandPath-DIMOB	MFH0280521.1		ACGRTU_06130	2057416	2057649	1	hypothetical protein
2052218	2113794	61576	IslandPath-DIMOB	MFH0280520.1		ACGRTU_06125	2057956	2058240	-1	hypothetical protein
2052218	2113794	61576	IslandPath-DIMOB	MFH0280519.1		ACGRTU_06120	2058383	2059390	-1	Imm49 family immunity protein
2052218	2113794	61576	IslandPath-DIMOB	MFH0280518.1		ACGRTU_06115	2059419	2059913	-1	GNAT family N-acetyltransferase
2052218	2113794	61576	IslandPath-DIMOB	MFH0280517.1		ACGRTU_06110	2060053	2060442	-1	DUF4345 domain-containing protein
2052218	2113794	61576	IslandPath-DIMOB	MFH0280516.1		ACGRTU_06105	2060591	2061193	-1	DUF6988 family protein
2052218	2113794	61576	IslandPath-DIMOB	MFH0280515.1		ACGRTU_06100	2061341	2061793	-1	hypothetical protein
2052218	2113794	61576	IslandPath-DIMOB	MFH0280514.1		ACGRTU_06095	2062031	2062558	-1	DUF2846 domain-containing protein
2052218	2113794	61576	IslandPath-DIMOB	MFH0280513.1		ACGRTU_06090	2063117	2063392	-1	hypothetical protein
2052218	2113794	61576	IslandPath-DIMOB	MFH0280512.1		ACGRTU_06085	2063528	2064151	-1	hypothetical protein
2052218	2113794	61576	IslandPath-DIMOB	MFH0280511.1		ACGRTU_06080	2064287	2064652	-1	T6SS amidase immunity protein Tai4 family protein
2052218	2113794	61576	IslandPath-DIMOB	MFH0280510.1		ACGRTU_06075	2064634	2065113	-1	type VI secretion system amidase effector protein Tae4
2052218	2113794	61576	IslandPath-DIMOB	MFH0280509.1		ACGRTU_06070	2065361	2066419	-1	hypothetical protein
2052218	2113794	61576	IslandPath-DIMOB	MFH0280508.1		ACGRTU_06065	2067387	2067941	-1	hypothetical protein
2052218	2113794	61576	IslandPath-DIMOB	MFH0280507.1		ACGRTU_06060	2068230	2069003	-1	hypothetical protein
2052218	2113794	61576	IslandPath-DIMOB	MFH0280506.1		ACGRTU_06055	2069108	2069590	-1	hypothetical protein
2052218	2113794	61576	IslandPath-DIMOB	MFH0280505.1		ACGRTU_06050	2069750	2070442	-1	hypothetical protein
2052218	2113794	61576	IslandPath-DIMOB	MFH0280504.1		ACGRTU_06045	2070622	2071038	-1	VOC family protein
2052218	2113794	61576	IslandPath-DIMOB	MFH0280503.1		ACGRTU_06040	2071190	2071975	-1	hypothetical protein
2052218	2113794	61576	IslandPath-DIMOB	MFH0280502.1		ACGRTU_06035	2072800	2073147	-1	hypothetical protein
2052218	2113794	61576	IslandPath-DIMOB	MFH0280501.1		ACGRTU_06030	2073284	2073694	-1	cytidine deaminase
2052218	2113794	61576	IslandPath-DIMOB	MFH0280500.1		ACGRTU_06025	2073821	2074282	-1	GNAT family N-acetyltransferase
2052218	2113794	61576	IslandPath-DIMOB	MFH0280499.1		ACGRTU_06020	2074418	2074960	-1	hypothetical protein
2052218	2113794	61576	IslandPath-DIMOB	MFH0280498.1		ACGRTU_06015	2075119	2075514	-1	ACT domain-containing protein
2052218	2113794	61576	IslandPath-DIMOB	MFH0280497.1		ACGRTU_06010	2076626	2076979	-1	DUF6404 family protein
2052218	2113794	61576	IslandPath-DIMOB	MFH0280496.1		ACGRTU_06005	2077138	2077536	-1	DUF6232 family protein
2052218	2113794	61576	IslandPath-DIMOB	MFH0280495.1		ACGRTU_06000	2077672	2078103	-1	hypothetical protein
2052218	2113794	61576	IslandPath-DIMOB	MFH0280494.1		ACGRTU_05995	2078218	2078697	-1	hypothetical protein
2052218	2113794	61576	IslandPath-DIMOB	MFH0280493.1		ACGRTU_05990	2078833	2079327	-1	GNAT family N-acetyltransferase
2052218	2113794	61576	IslandPath-DIMOB	MFH0280492.1		ACGRTU_05985	2079438	2079923	-1	GNAT family N-acetyltransferase
2052218	2113794	61576	IslandPath-DIMOB	MFH0280491.1		ACGRTU_05980	2080059	2080571	-1	hypothetical protein
2052218	2113794	61576	IslandPath-DIMOB	MFH0280490.1		ACGRTU_05975	2082141	2082650	-1	GNAT family N-acetyltransferase
2052218	2113794	61576	IslandPath-DIMOB	MFH0280489.1		ACGRTU_05970	2082795	2083724	-1	hypothetical protein
2052218	2113794	61576	IslandPath-DIMOB	MFH0280488.1		ACGRTU_05965	2083893	2085194	-1	hypothetical protein
2052218	2113794	61576	IslandPath-DIMOB	MFH0280487.1		ACGRTU_05960	2085389	2085622	-1	hypothetical protein
2052218	2113794	61576	IslandPath-DIMOB	MFH0280486.1		ACGRTU_05955	2085761	2086363	-1	hypothetical protein
2052218	2113794	61576	IslandPath-DIMOB	MFH0280485.1		ACGRTU_05950	2087056	2087805	-1	DUF2971 domain-containing protein
2052218	2113794	61576	IslandPath-DIMOB	MFH0280484.1		ACGRTU_05945	2087955	2088308	-1	DUF6404 family protein
2052218	2113794	61576	IslandPath-DIMOB	MFH0280483.1		ACGRTU_05940	2088467	2089285	-1	hypothetical protein
2052218	2113794	61576	IslandPath-DIMOB	MFH0280482.1		ACGRTU_05935	2089427	2089918	-1	RDD family protein
2052218	2113794	61576	IslandPath-DIMOB	MFH0280481.1		ACGRTU_05930	2090149	2090448	-1	hypothetical protein
2052218	2113794	61576	IslandPath-DIMOB	MFH0280480.1		ACGRTU_05925	2090998	2091276	-1	hypothetical protein
2052218	2113794	61576	IslandPath-DIMOB	MFH0280479.1		ACGRTU_05920	2092568	2093128	-1	hypothetical protein
2052218	2113794	61576	IslandPath-DIMOB	MFH0280478.1		ACGRTU_05915	2093261	2093770	-1	hypothetical protein
2052218	2113794	61576	IslandPath-DIMOB	MFH0280477.1		ACGRTU_05910	2093898	2094305	-1	hypothetical protein
2052218	2113794	61576	IslandPath-DIMOB	MFH0280476.1		ACGRTU_05905	2094453	2095541	-1	PD-(D/E)XK nuclease domain-containing protein
2052218	2113794	61576	IslandPath-DIMOB	MFH0280475.1		ACGRTU_05900	2095792	2096748	1	integron integrase
2052218	2113794	61576	IslandPath-DIMOB	MFH0280474.1		ACGRTU_05895	2097321	2097533	1	cold-shock protein
2052218	2113794	61576	IslandPath-DIMOB	MFH0280473.1		ACGRTU_05890	2097653	2097853	1	hypothetical protein
2052218	2113794	61576	IslandPath-DIMOB	MFH0280472.1		ACGRTU_05885	2097919	2098077	1	hypothetical protein
2052218	2113794	61576	IslandPath-DIMOB	MFH0280471.1		ACGRTU_05880	2098884	2099039	-1	hypothetical protein
2052218	2113794	61576	IslandPath-DIMOB	MFH0280470.1		ACGRTU_05875	2099242	2099451	-1	cold-shock protein
2052218	2113794	61576	IslandPath-DIMOB	MFH0280469.1		ACGRTU_05870	2099777	2099965	1	hypothetical protein
2052218	2113794	61576	IslandPath-DIMOB	MFH0280468.1		ACGRTU_05865	2100336	2100911	-1	hypothetical protein
2052218	2113794	61576	IslandPath-DIMOB	MFH0280467.1		ACGRTU_05860	2100908	2101552	-1	AHH domain-containing protein
2052218	2113794	61576	IslandPath-DIMOB	MFH0280466.1		ACGRTU_05855	2101955	2104768	-1	host specificity factor TipJ family phage tail protein
2052218	2113794	61576	IslandPath-DIMOB	MFH0280465.1		ACGRTU_05850	2104728	2105153	-1	phage tail protein
2052218	2113794	61576	IslandPath-DIMOB	MFH0280464.1		ACGRTU_05845	2105153	2105689	-1	DUF1833 family protein
2052218	2113794	61576	IslandPath-DIMOB	MFH0280463.1		ACGRTU_05840	2105689	2106432	-1	hypothetical protein
2052218	2113794	61576	IslandPath-DIMOB	MFH0280462.1		ACGRTU_05835	2106429	2108411	-1	sialate O-acetylesterase
2052218	2113794	61576	IslandPath-DIMOB	MFH0280461.1		ACGRTU_05830	2108401	2108877	-1	hypothetical protein
2052218	2113794	61576	IslandPath-DIMOB	MFH0280460.1		ACGRTU_05825	2108884	2111115	-1	hypothetical protein
2052218	2113794	61576	IslandPath-DIMOB	MFH0280459.1		ACGRTU_05820	2111096	2111257	-1	hypothetical protein
2052218	2113794	61576	IslandPath-DIMOB	MFH0280458.1		ACGRTU_05815	2111287	2111427	-1	phage tail assembly protein T
2052218	2113794	61576	IslandPath-DIMOB	MFH0280457.1		ACGRTU_05810	2111451	2111933	-1	hypothetical protein
2052218	2113794	61576	IslandPath-DIMOB	MFH0280456.1		ACGRTU_05805	2111936	2112433	-1	phage tail tube protein
2052218	2113794	61576	IslandPath-DIMOB	MFH0280455.1		ACGRTU_05800	2112436	2112885	-1	phage minor tail U family protein
2052218	2113794	61576	IslandPath-DIMOB	MFH0280454.1		ACGRTU_05795	2112875	2113507	-1	phage tail protein
2052218	2113794	61576	IslandPath-DIMOB	MFH0280453.1		ACGRTU_05790	2113504	2113794	-1	head-tail joining protein
2122406	2134233	11827	IslandPath-DIMOB	MFH0280444.1		ACGRTU_05740	2121940	2122419	-1	lysozyme
2122406	2134233	11827	IslandPath-DIMOB	MFH0280443.1		ACGRTU_05735	2122406	2122597	-1	hypothetical protein
2122406	2134233	11827	IslandPath-DIMOB	MFH0280442.1		ACGRTU_05730	2122753	2123421	-1	hypothetical protein
2122406	2134233	11827	IslandPath-DIMOB	MFH0280441.1		ACGRTU_05725	2123503	2123877	1	hypothetical protein
2122406	2134233	11827	IslandPath-DIMOB	MFH0280440.1		ACGRTU_05720	2123994	2125076	1	GAF domain-containing protein
2122406	2134233	11827	IslandPath-DIMOB	MFH0280439.1		ACGRTU_05715	2125490	2130166	-1	hypothetical protein
2122406	2134233	11827	IslandPath-DIMOB	MFH0280438.1		ACGRTU_05710	2130366	2131004	1	hypothetical protein
2122406	2134233	11827	IslandPath-DIMOB	MFH0280437.1		ACGRTU_05705	2131087	2132061	-1	DUF968 domain-containing protein
2122406	2134233	11827	IslandPath-DIMOB	MFH0280436.1		ACGRTU_05700	2132054	2132305	-1	endonuclease domain-containing protein
2122406	2134233	11827	IslandPath-DIMOB	MFH0280435.1		ACGRTU_05695	2132362	2133060	-1	phage antirepressor KilAC domain-containing protein
2122406	2134233	11827	IslandPath-DIMOB	MFH0280434.1		ACGRTU_05690	2133054	2133266	-1	hypothetical protein
2122406	2134233	11827	IslandPath-DIMOB	MFH0280433.1		ACGRTU_05685	2133277	2134233	-1	helix-turn-helix domain-containing protein
3753438	3760645	7207	IslandPath-DIMOB	MFH0282522.1		ACGRTU_17120	3753115	3753441	1	hypothetical protein
3753438	3760645	7207	IslandPath-DIMOB	MFH0282523.1		ACGRTU_17125	3753438	3753683	1	hypothetical protein
3753438	3760645	7207	IslandPath-DIMOB	MFH0282524.1		ACGRTU_17130	3753712	3753903	1	hypothetical protein
3753438	3760645	7207	IslandPath-DIMOB	MFH0282525.1		ACGRTU_17135	3754034	3755536	1	chemotaxis protein
3753438	3760645	7207	IslandPath-DIMOB	MFH0282526.1		ACGRTU_17140	3755536	3755868	1	DUF2523 family protein
3753438	3760645	7207	IslandPath-DIMOB	MFH0282527.1		ACGRTU_17145	3755874	3757298	1	zonular occludens toxin domain-containing protein
3753438	3760645	7207	IslandPath-DIMOB	MFH0282528.1		ACGRTU_17150	3757397	3757600	1	hypothetical protein
3753438	3760645	7207	IslandPath-DIMOB	MFH0282529.1		ACGRTU_17155	3757937	3758401	-1	hypothetical protein
3753438	3760645	7207	IslandPath-DIMOB	MFH0282530.1		ACGRTU_17160	3758433	3758789	-1	phage protein
3753438	3760645	7207	IslandPath-DIMOB	MFH0282531.1		ACGRTU_17165	3758892	3759125	-1	hypothetical protein
3753438	3760645	7207	IslandPath-DIMOB	MFH0282532.1		ACGRTU_17170	3759374	3759724	-1	hypothetical protein
3753438	3760645	7207	IslandPath-DIMOB	MFH0282533.1		ACGRTU_17175	3759806	3760645	1	LysR family transcriptional regulator
4001520	4016538	15018	IslandPath-DIMOB	MFH0282737.1		ACGRTU_18290	4001520	4002200	-1	MaoC family dehydratase
4001520	4016538	15018	IslandPath-DIMOB	MFH0282738.1		ACGRTU_18300	4002700	4004067	1	tyrosine-type recombinase/integrase
4001520	4016538	15018	IslandPath-DIMOB	MFH0282739.1		ACGRTU_18305	4004060	4004443	1	hypothetical protein
4001520	4016538	15018	IslandPath-DIMOB	MFH0282740.1		ACGRTU_18310	4004458	4004655	1	hypothetical protein
4001520	4016538	15018	IslandPath-DIMOB	MFH0282741.1		ACGRTU_18315	4004974	4006194	1	hypothetical protein
4001520	4016538	15018	IslandPath-DIMOB	MFH0282742.1		ACGRTU_18320	4006191	4006529	1	hypothetical protein
4001520	4016538	15018	IslandPath-DIMOB	MFH0282743.1		ACGRTU_18325	4006523	4008355	1	hypothetical protein
4001520	4016538	15018	IslandPath-DIMOB	MFH0282744.1		ACGRTU_18330	4008953	4010065	1	tyrosine-type recombinase/integrase
4001520	4016538	15018	IslandPath-DIMOB	MFH0282745.1		ACGRTU_18335	4010232	4011746	1	hypothetical protein
4001520	4016538	15018	IslandPath-DIMOB	MFH0282746.1		ACGRTU_18340	4011828	4012835	1	hypothetical protein
4001520	4016538	15018	IslandPath-DIMOB	MFH0282747.1	abiEi	ACGRTU_18345	4012882	4013403	1	type IV toxin-antitoxin system AbiEi family antitoxin
4001520	4016538	15018	IslandPath-DIMOB	MFH0282748.1		ACGRTU_18350	4013420	4015030	-1	hypothetical protein
4001520	4016538	15018	IslandPath-DIMOB	MFH0282749.1		ACGRTU_18355	4015020	4016057	-1	hypothetical protein
4001520	4016538	15018	IslandPath-DIMOB	MFH0282750.1		ACGRTU_18360	4016284	4016538	-1	helix-turn-helix domain-containing protein
5157150	5185025	27875	IslandPath-DIMOB	MFH0283713.1		ACGRTU_23515	5157150	5158448	1	hypothetical protein
5157150	5185025	27875	IslandPath-DIMOB	MFH0283714.1		ACGRTU_23520	5158456	5159403	1	formyltransferase family protein
5157150	5185025	27875	IslandPath-DIMOB	MFH0283715.1		ACGRTU_23525	5159550	5160164	1	phage tail protein
5157150	5185025	27875	IslandPath-DIMOB	MFH0283716.1		ACGRTU_23530	5160285	5163815	1	beta strand repeat-containing protein
5157150	5185025	27875	IslandPath-DIMOB	MFH0283717.1		ACGRTU_23535	5163773	5169907	1	Ig-like domain-containing protein
5157150	5185025	27875	IslandPath-DIMOB	MFH0283718.1		ACGRTU_23540	5170422	5171132	-1	PLP-dependent aminotransferase family protein
5157150	5185025	27875	IslandPath-DIMOB	MFH0283719.1		ACGRTU_23545	5171048	5171824	-1	aminotransferase class I/II-fold pyridoxal phosphate-dependent enzyme
5157150	5185025	27875	IslandPath-DIMOB	MFH0283720.1	ampC	ACGRTU_23550	5172185	5173336	1	class C beta-lactamase
5157150	5185025	27875	IslandPath-DIMOB	MFH0283721.1		ACGRTU_23555	5173431	5174069	1	CatB-related O-acetyltransferase
5157150	5185025	27875	IslandPath-DIMOB	MFH0283722.1		ACGRTU_23560	5174409	5175383	-1	peptidoglycan DD-metalloendopeptidase family protein
5157150	5185025	27875	IslandPath-DIMOB	MFH0283723.1		ACGRTU_23565	5175637	5183547	1	hypothetical protein
5157150	5185025	27875	IslandPath-DIMOB	MFH0283724.1		ACGRTU_23570	5184831	5185025	1	YlcI/YnfO family protein
305160	309509	4349	SIGI-HMM	MFH0281950.1		ACGRTU_13980	304054	305163	1	DegT/DnrJ/EryC1/StrS family aminotransferase
305160	309509	4349	SIGI-HMM	MFH0281949.1		ACGRTU_13975	305160	306092	1	glycosyltransferase family 2 protein
305160	309509	4349	SIGI-HMM	MFH0281948.1		ACGRTU_13970	306151	307401	-1	CDP-glycerol glycerophosphotransferase family protein
305160	309509	4349	SIGI-HMM	MFH0281947.1		ACGRTU_13965	307573	309090	1	asparagine synthetase B family protein
305160	309509	4349	SIGI-HMM	MFH0281946.1		ACGRTU_13960	309087	309509	1	adenylyltransferase/cytidyltransferase family protein
322577	332924	10347	SIGI-HMM			ACGRTU_13900	322577	323553	1	Wzz/FepE/Etk N-terminal domain-containing protein
322577	332924	10347	SIGI-HMM	MFH0281937.1		ACGRTU_13895	323635	324912	1	lipopolysaccharide biosynthesis protein
322577	332924	10347	SIGI-HMM	MFH0281936.1		ACGRTU_13890	324967	325983	1	RimK family alpha-L-glutamate ligase
322577	332924	10347	SIGI-HMM	MFH0281935.1		ACGRTU_13885	326095	326775	1	asparagine synthase-related protein
322577	332924	10347	SIGI-HMM	MFH0281934.1		ACGRTU_13880	326714	327538	1	hypothetical protein
322577	332924	10347	SIGI-HMM	MFH0281933.1		ACGRTU_13875	327535	328647	1	glycosyltransferase
322577	332924	10347	SIGI-HMM	MFH0281932.1		ACGRTU_13870	328681	329763	1	EpsG family protein
322577	332924	10347	SIGI-HMM	MFH0281931.1		ACGRTU_13865	329772	330860	1	glycosyltransferase
322577	332924	10347	SIGI-HMM	MFH0281930.1		ACGRTU_13860	330857	331879	1	glycosyl transferase
322577	332924	10347	SIGI-HMM	MFH0281929.1		ACGRTU_13855	332115	332924	1	glycosyltransferase
337856	343574	5718	SIGI-HMM	MFH0281925.1		ACGRTU_13835	337856	338773	1	hypothetical protein
337856	343574	5718	SIGI-HMM	MFH0281924.1		ACGRTU_13830	338844	339479	1	hypothetical protein
337856	343574	5718	SIGI-HMM	MFH0281923.1		ACGRTU_13825	339503	340048	1	hypothetical protein
337856	343574	5718	SIGI-HMM	MFH0281922.1		ACGRTU_13820	340026	340511	1	serine O-acetyltransferase
337856	343574	5718	SIGI-HMM	MFH0281921.1		ACGRTU_13815	340516	341577	1	hypothetical protein
337856	343574	5718	SIGI-HMM	MFH0281920.1		ACGRTU_13810	341546	342682	1	glycosyltransferase
337856	343574	5718	SIGI-HMM	MFH0281919.1		ACGRTU_13805	342750	343574	1	ATP-grasp fold amidoligase family protein
337856	343574	5718	SIGI-HMM	MFH0281918.1		ACGRTU_13800	343571	344578	1	NAD-dependent epimerase
475925	486758	10833	SIGI-HMM	MFH0281798.1		ACGRTU_13135	475925	476728	-1	MetQ/NlpA family ABC transporter substrate-binding protein
475925	486758	10833	SIGI-HMM	MFH0281797.1		ACGRTU_13130	477270	478625	1	tyrosine-type recombinase/integrase
475925	486758	10833	SIGI-HMM	MFH0281796.1		ACGRTU_13125	478795	481218	-1	SIR2 family protein
475925	486758	10833	SIGI-HMM			ACGRTU_13120	481495	481662	-1	flagellin
475925	486758	10833	SIGI-HMM	MFH0281795.1		ACGRTU_13115	481798	482109	-1	hypothetical protein
475925	486758	10833	SIGI-HMM	MFH0281794.1		ACGRTU_13110	482220	483062	-1	hypothetical protein
475925	486758	10833	SIGI-HMM	MFH0281793.1		ACGRTU_13105	483138	484088	-1	hypothetical protein
475925	486758	10833	SIGI-HMM	MFH0281792.1		ACGRTU_13100	484134	484328	-1	helix-turn-helix domain-containing protein
475925	486758	10833	SIGI-HMM	MFH0281791.1		ACGRTU_13095	484538	484927	1	hypothetical protein
475925	486758	10833	SIGI-HMM	MFH0281790.1		ACGRTU_13090	485122	485988	-1	hypothetical protein
475925	486758	10833	SIGI-HMM	MFH0281789.1		ACGRTU_13085	485985	486758	-1	HipA family kinase
747425	757594	10169	SIGI-HMM	MFH0281592.1		ACGRTU_11955	747425	748306	-1	LysR family transcriptional regulator
747425	757594	10169	SIGI-HMM	MFH0281591.1		ACGRTU_11950	748705	749268	1	porin family protein
747425	757594	10169	SIGI-HMM	MFH0281590.1		ACGRTU_11945	749953	750438	-1	DUF6795 domain-containing protein
747425	757594	10169	SIGI-HMM	MFH0281589.1		ACGRTU_11940	751345	753594	1	AAA family ATPase
747425	757594	10169	SIGI-HMM	MFH0281588.1		ACGRTU_11935	753595	755724	1	UvrD-helicase domain-containing protein
747425	757594	10169	SIGI-HMM	MFH0281587.1	mobV	ACGRTU_11930	755766	756461	-1	MobV family relaxase
747425	757594	10169	SIGI-HMM	MFH0281586.1		ACGRTU_11925	756741	757109	-1	hypothetical protein
747425	757594	10169	SIGI-HMM	MFH0281585.1		ACGRTU_11920	757226	757594	1	hypothetical protein
1030428	1042551	12123	SIGI-HMM	MFH0281364.1		ACGRTU_10600	1030428	1030637	1	helix-turn-helix domain-containing protein
1030428	1042551	12123	SIGI-HMM			ACGRTU_10595	1030743	1031066	-1	ISNCY family transposase
1030428	1042551	12123	SIGI-HMM	MFH0281363.1		ACGRTU_10590	1031466	1032398	1	hypothetical protein
1030428	1042551	12123	SIGI-HMM	MFH0281362.1		ACGRTU_10585	1032388	1032816	1	hypothetical protein
1030428	1042551	12123	SIGI-HMM	MFH0281361.1		ACGRTU_10580	1033137	1035728	1	SIR2 family protein
1030428	1042551	12123	SIGI-HMM			ACGRTU_10575	1036020	1036295	-1	transposase
1030428	1042551	12123	SIGI-HMM	MFH0281360.1	kwaB	ACGRTU_10570	1036665	1037621	-1	anti-phage protein KwaB
1030428	1042551	12123	SIGI-HMM	MFH0281359.1	kwaA	ACGRTU_10565	1037633	1038250	-1	anti-phage protein KwaA
1030428	1042551	12123	SIGI-HMM	MFH0281358.1		ACGRTU_10560	1039005	1040123	1	hypothetical protein
1030428	1042551	12123	SIGI-HMM	MFH0281357.1		ACGRTU_10555	1040123	1040602	1	three component ABC system middle component
1030428	1042551	12123	SIGI-HMM	MFH0281356.1		ACGRTU_10550	1040599	1042551	1	DUF3732 domain-containing protein
1045982	1052493	6511	SIGI-HMM	MFH0281353.1		ACGRTU_10535	1045982	1046860	1	bacteriophage abortive infection AbiH family protein
1045982	1052493	6511	SIGI-HMM	MFH0281352.1		ACGRTU_10530	1047214	1047960	-1	hypothetical protein
1045982	1052493	6511	SIGI-HMM	MFH0281351.1		ACGRTU_10525	1047986	1049248	-1	hypothetical protein
1045982	1052493	6511	SIGI-HMM	MFH0281350.1		ACGRTU_10520	1049248	1050822	-1	VPA1269 family protein
1045982	1052493	6511	SIGI-HMM	MFH0281349.1		ACGRTU_10515	1050752	1050997	-1	hypothetical protein
1045982	1052493	6511	SIGI-HMM	MFH0281348.1		ACGRTU_10510	1050994	1052493	-1	site-specific integrase
1534723	1542713	7990	SIGI-HMM	MFH0280949.1		ACGRTU_08350	1534723	1534953	-1	hypothetical protein
1534723	1542713	7990	SIGI-HMM	MFH0280948.1		ACGRTU_08345	1535083	1535721	-1	DJ-1/PfpI family protein
1534723	1542713	7990	SIGI-HMM	MFH0280947.1		ACGRTU_08340	1535887	1536285	-1	VOC family protein
1534723	1542713	7990	SIGI-HMM	MFH0280946.1		ACGRTU_08335	1536491	1537063	-1	hypothetical protein
1534723	1542713	7990	SIGI-HMM	MFH0280945.1		ACGRTU_08330	1537256	1537705	-1	nuclear transport factor 2 family protein
1534723	1542713	7990	SIGI-HMM	MFH0280944.1		ACGRTU_08325	1537869	1538258	-1	lysozyme inhibitor LprI family protein
1534723	1542713	7990	SIGI-HMM	MFH0280943.1		ACGRTU_08320	1538664	1538915	-1	TIGR03643 family protein
1534723	1542713	7990	SIGI-HMM	MFH0280942.1		ACGRTU_08315	1539014	1539514	-1	GNAT family N-acetyltransferase
1534723	1542713	7990	SIGI-HMM	MFH0280941.1		ACGRTU_08310	1539665	1540045	-1	hypothetical protein
1534723	1542713	7990	SIGI-HMM	MFH0280940.1		ACGRTU_08305	1540199	1540603	-1	DUF1801 domain-containing protein
1534723	1542713	7990	SIGI-HMM	MFH0280939.1		ACGRTU_08300	1540745	1541077	-1	YnfA family protein
1534723	1542713	7990	SIGI-HMM	MFH0280938.1		ACGRTU_08295	1541142	1541609	-1	Sbal_3080 family lipoprotein
1534723	1542713	7990	SIGI-HMM	MFH0280937.1		ACGRTU_08290	1542030	1542713	-1	DUF4336 domain-containing protein
1772051	1777262	5211	SIGI-HMM	MFH0280752.1		ACGRTU_07340	1772051	1772407	1	hypothetical protein
1772051	1777262	5211	SIGI-HMM	MFH0280751.1		ACGRTU_07335	1772521	1773702	1	FIST signal transduction protein
1772051	1777262	5211	SIGI-HMM	MFH0280750.1		ACGRTU_07330	1773692	1775413	1	ATP-binding protein
1772051	1777262	5211	SIGI-HMM	MFH0280749.1		ACGRTU_07325	1776048	1776371	-1	hypothetical protein
1772051	1777262	5211	SIGI-HMM	MFH0280748.1		ACGRTU_07320	1776486	1776797	-1	DUF3634 family protein
1772051	1777262	5211	SIGI-HMM	MFH0280747.1	matP	ACGRTU_07315	1776813	1777262	-1	macrodomain Ter protein MatP
1871231	1882540	11309	SIGI-HMM	MFH0280691.1		ACGRTU_07020	1871231	1871749	1	cysteine hydrolase family protein
1871231	1882540	11309	SIGI-HMM	MFH0280690.1		ACGRTU_07015	1871870	1872631	1	transporter substrate-binding domain-containing protein
1871231	1882540	11309	SIGI-HMM	MFH0280689.1		ACGRTU_07010	1872730	1873803	-1	permease
1871231	1882540	11309	SIGI-HMM	MFH0280688.1		ACGRTU_07005	1874150	1875142	1	zinc-binding dehydrogenase
1871231	1882540	11309	SIGI-HMM	MFH0280687.1		ACGRTU_07000	1875294	1876196	-1	homocysteine S-methyltransferase family protein
1871231	1882540	11309	SIGI-HMM	MFH0280686.1		ACGRTU_06995	1876473	1877207	-1	amino acid ABC transporter ATP-binding protein
1871231	1882540	11309	SIGI-HMM	MFH0280685.1		ACGRTU_06990	1877222	1878169	-1	amino acid ABC transporter permease
1871231	1882540	11309	SIGI-HMM	MFH0280684.1		ACGRTU_06985	1878305	1879093	-1	transporter substrate-binding domain-containing protein
1871231	1882540	11309	SIGI-HMM	MFH0280683.1		ACGRTU_06980	1879553	1879897	1	DUF3316 domain-containing protein
1871231	1882540	11309	SIGI-HMM	MFH0280682.1		ACGRTU_06975	1880502	1881476	-1	porin
1871231	1882540	11309	SIGI-HMM	MFH0280681.1		ACGRTU_06970	1881617	1882540	-1	LysR family transcriptional regulator
1977160	1989666	12506	SIGI-HMM	MFH0280595.1	avs2	ACGRTU_06510	1977160	1981653	1	AVAST type 2 anti-phage system protein Avs2
1977160	1989666	12506	SIGI-HMM	MFH0280594.1		ACGRTU_06505	1982161	1983915	1	ATP-binding protein
1977160	1989666	12506	SIGI-HMM	MFH0280593.1		ACGRTU_06500	1984069	1985109	-1	IS481 family transposase
1977160	1989666	12506	SIGI-HMM	MFH0280592.1		ACGRTU_06495	1985387	1985965	-1	DJ-1/PfpI family protein
1977160	1989666	12506	SIGI-HMM	MFH0280591.1		ACGRTU_06490	1986100	1986552	-1	GNAT family N-acetyltransferase
1977160	1989666	12506	SIGI-HMM	MFH0280590.1		ACGRTU_06485	1986706	1987080	-1	hypothetical protein
1977160	1989666	12506	SIGI-HMM	MFH0280589.1		ACGRTU_06480	1987406	1987741	-1	energy transducer TonB
1977160	1989666	12506	SIGI-HMM	MFH0280588.1		ACGRTU_06475	1987878	1988417	-1	hypothetical protein
1977160	1989666	12506	SIGI-HMM	MFH0280587.1		ACGRTU_06470	1988551	1989087	-1	GNAT family N-acetyltransferase
1977160	1989666	12506	SIGI-HMM	MFH0280586.1		ACGRTU_06465	1989250	1989666	-1	lysozyme inhibitor LprI family protein
1994072	1998493	4421	SIGI-HMM	MFH0280582.1		ACGRTU_06445	1993393	1994151	-1	ThiF family adenylyltransferase
1994072	1998493	4421	SIGI-HMM	MFH0280581.1		ACGRTU_06440	1994072	1995121	-1	hypothetical protein
1994072	1998493	4421	SIGI-HMM	MFH0280580.1		ACGRTU_06435	1995121	1996146	-1	cyclic GMP-AMP synthase DncV-like nucleotidyltransferase
1994072	1998493	4421	SIGI-HMM	MFH0280579.1		ACGRTU_06430	1996529	1998493	-1	AAA family ATPase
2013291	2020964	7673	SIGI-HMM	MFH0280566.1		ACGRTU_06360	2013291	2013740	1	GNAT family N-acetyltransferase
2013291	2020964	7673	SIGI-HMM	MFH0280565.1		ACGRTU_06355	2013856	2014896	1	IS481 family transposase
2013291	2020964	7673	SIGI-HMM	MFH0280564.1		ACGRTU_06350	2014987	2015451	-1	hypothetical protein
2013291	2020964	7673	SIGI-HMM	MFH0280563.1		ACGRTU_06345	2015444	2017510	-1	hypothetical protein
2013291	2020964	7673	SIGI-HMM	MFH0280562.1		ACGRTU_06340	2017511	2019841	-1	hypothetical protein
2013291	2020964	7673	SIGI-HMM	MFH0280561.1		ACGRTU_06335	2019846	2020964	-1	tyrosine-type recombinase/integrase
2034572	2099965	65393	SIGI-HMM	MFH0280552.1		ACGRTU_06285	2034572	2035036	-1	DUF2846 domain-containing protein
2034572	2099965	65393	SIGI-HMM	MFH0280551.1		ACGRTU_06280	2035206	2035832	-1	LysE family translocator
2034572	2099965	65393	SIGI-HMM	MFH0280550.1		ACGRTU_06275	2036160	2036786	-1	LysE family translocator
2034572	2099965	65393	SIGI-HMM	MFH0280549.1		ACGRTU_06270	2036916	2037269	-1	DUF1428 domain-containing protein
2034572	2099965	65393	SIGI-HMM	MFH0280548.1		ACGRTU_06265	2037367	2037972	-1	hypothetical protein
2034572	2099965	65393	SIGI-HMM	MFH0280547.1		ACGRTU_06260	2038065	2038361	-1	antibiotic biosynthesis monooxygenase family protein
2034572	2099965	65393	SIGI-HMM	MFH0280546.1		ACGRTU_06255	2038505	2038792	-1	putative quinol monooxygenase
2034572	2099965	65393	SIGI-HMM	MFH0280545.1		ACGRTU_06250	2038930	2039571	-1	alanine--tRNA ligase-related protein
2034572	2099965	65393	SIGI-HMM	MFH0280544.1		ACGRTU_06245	2039725	2040258	-1	GNAT family N-acetyltransferase
2034572	2099965	65393	SIGI-HMM	MFH0280543.1		ACGRTU_06240	2040515	2041075	-1	sugar O-acetyltransferase
2034572	2099965	65393	SIGI-HMM	MFH0280542.1		ACGRTU_06235	2041209	2041622	-1	RDD family protein
2034572	2099965	65393	SIGI-HMM	MFH0280541.1		ACGRTU_06230	2041764	2042372	-1	pyridoxamine 5'-phosphate oxidase family protein
2034572	2099965	65393	SIGI-HMM	MFH0280540.1		ACGRTU_06225	2042516	2042917	-1	DUF2007 domain-containing protein
2034572	2099965	65393	SIGI-HMM	MFH0280539.1		ACGRTU_06220	2043022	2043543	-1	GNAT family N-acetyltransferase
2034572	2099965	65393	SIGI-HMM	MFH0280538.1		ACGRTU_06215	2043811	2044290	1	hypothetical protein
2034572	2099965	65393	SIGI-HMM	MFH0280537.1		ACGRTU_06210	2044491	2044697	-1	hypothetical protein
2034572	2099965	65393	SIGI-HMM	MFH0280536.1		ACGRTU_06205	2044977	2045471	-1	GNAT family N-acetyltransferase
2034572	2099965	65393	SIGI-HMM	MFH0280535.1		ACGRTU_06200	2045672	2045956	1	type II toxin-antitoxin system RelB/DinJ family antitoxin
2034572	2099965	65393	SIGI-HMM	MFH0280534.1		ACGRTU_06195	2045953	2046231	1	type II toxin-antitoxin system mRNA interferase toxin, RelE/StbE family
2034572	2099965	65393	SIGI-HMM	MFH0280533.1		ACGRTU_06190	2046382	2046852	-1	GNAT family N-acetyltransferase
2034572	2099965	65393	SIGI-HMM	MFH0280532.1		ACGRTU_06185	2047009	2047440	-1	T6SS immunity protein Tdi1 domain-containing protein
2034572	2099965	65393	SIGI-HMM	MFH0280531.1		ACGRTU_06180	2047609	2048568	-1	phosphotransferase
2034572	2099965	65393	SIGI-HMM	MFH0280530.1		ACGRTU_06175	2049450	2049764	-1	hypothetical protein
2034572	2099965	65393	SIGI-HMM	MFH0280529.1		ACGRTU_06170	2049955	2050203	1	type II toxin-antitoxin system Phd/YefM family antitoxin
2034572	2099965	65393	SIGI-HMM	MFH0280528.1		ACGRTU_06165	2050193	2050483	1	type II toxin-antitoxin system RelE/ParE family toxin
2034572	2099965	65393	SIGI-HMM	MFH0280527.1		ACGRTU_06160	2051022	2051534	-1	hypothetical protein
2034572	2099965	65393	SIGI-HMM	MFH0280526.1		ACGRTU_06155	2052218	2052592	-1	hypothetical protein
2034572	2099965	65393	SIGI-HMM	MFH0280525.1		ACGRTU_06150	2052740	2053075	-1	TonB family protein
2034572	2099965	65393	SIGI-HMM	MFH0280524.1		ACGRTU_06145	2053758	2054348	-1	hypothetical protein
2034572	2099965	65393	SIGI-HMM	MFH0280523.1		ACGRTU_06140	2054495	2055094	-1	hypothetical protein
2034572	2099965	65393	SIGI-HMM	MFH0280522.1		ACGRTU_06135	2056231	2057247	-1	DUF2806 domain-containing protein
2034572	2099965	65393	SIGI-HMM	MFH0280521.1		ACGRTU_06130	2057416	2057649	1	hypothetical protein
2034572	2099965	65393	SIGI-HMM	MFH0280520.1		ACGRTU_06125	2057956	2058240	-1	hypothetical protein
2034572	2099965	65393	SIGI-HMM	MFH0280519.1		ACGRTU_06120	2058383	2059390	-1	Imm49 family immunity protein
2034572	2099965	65393	SIGI-HMM	MFH0280518.1		ACGRTU_06115	2059419	2059913	-1	GNAT family N-acetyltransferase
2034572	2099965	65393	SIGI-HMM	MFH0280517.1		ACGRTU_06110	2060053	2060442	-1	DUF4345 domain-containing protein
2034572	2099965	65393	SIGI-HMM	MFH0280516.1		ACGRTU_06105	2060591	2061193	-1	DUF6988 family protein
2034572	2099965	65393	SIGI-HMM	MFH0280515.1		ACGRTU_06100	2061341	2061793	-1	hypothetical protein
2034572	2099965	65393	SIGI-HMM	MFH0280514.1		ACGRTU_06095	2062031	2062558	-1	DUF2846 domain-containing protein
2034572	2099965	65393	SIGI-HMM	MFH0280513.1		ACGRTU_06090	2063117	2063392	-1	hypothetical protein
2034572	2099965	65393	SIGI-HMM	MFH0280512.1		ACGRTU_06085	2063528	2064151	-1	hypothetical protein
2034572	2099965	65393	SIGI-HMM	MFH0280511.1		ACGRTU_06080	2064287	2064652	-1	T6SS amidase immunity protein Tai4 family protein
2034572	2099965	65393	SIGI-HMM	MFH0280510.1		ACGRTU_06075	2064634	2065113	-1	type VI secretion system amidase effector protein Tae4
2034572	2099965	65393	SIGI-HMM	MFH0280509.1		ACGRTU_06070	2065361	2066419	-1	hypothetical protein
2034572	2099965	65393	SIGI-HMM	MFH0280508.1		ACGRTU_06065	2067387	2067941	-1	hypothetical protein
2034572	2099965	65393	SIGI-HMM	MFH0280507.1		ACGRTU_06060	2068230	2069003	-1	hypothetical protein
2034572	2099965	65393	SIGI-HMM	MFH0280506.1		ACGRTU_06055	2069108	2069590	-1	hypothetical protein
2034572	2099965	65393	SIGI-HMM	MFH0280505.1		ACGRTU_06050	2069750	2070442	-1	hypothetical protein
2034572	2099965	65393	SIGI-HMM	MFH0280504.1		ACGRTU_06045	2070622	2071038	-1	VOC family protein
2034572	2099965	65393	SIGI-HMM	MFH0280503.1		ACGRTU_06040	2071190	2071975	-1	hypothetical protein
2034572	2099965	65393	SIGI-HMM	MFH0280502.1		ACGRTU_06035	2072800	2073147	-1	hypothetical protein
2034572	2099965	65393	SIGI-HMM	MFH0280501.1		ACGRTU_06030	2073284	2073694	-1	cytidine deaminase
2034572	2099965	65393	SIGI-HMM	MFH0280500.1		ACGRTU_06025	2073821	2074282	-1	GNAT family N-acetyltransferase
2034572	2099965	65393	SIGI-HMM	MFH0280499.1		ACGRTU_06020	2074418	2074960	-1	hypothetical protein
2034572	2099965	65393	SIGI-HMM	MFH0280498.1		ACGRTU_06015	2075119	2075514	-1	ACT domain-containing protein
2034572	2099965	65393	SIGI-HMM	MFH0280497.1		ACGRTU_06010	2076626	2076979	-1	DUF6404 family protein
2034572	2099965	65393	SIGI-HMM	MFH0280496.1		ACGRTU_06005	2077138	2077536	-1	DUF6232 family protein
2034572	2099965	65393	SIGI-HMM	MFH0280495.1		ACGRTU_06000	2077672	2078103	-1	hypothetical protein
2034572	2099965	65393	SIGI-HMM	MFH0280494.1		ACGRTU_05995	2078218	2078697	-1	hypothetical protein
2034572	2099965	65393	SIGI-HMM	MFH0280493.1		ACGRTU_05990	2078833	2079327	-1	GNAT family N-acetyltransferase
2034572	2099965	65393	SIGI-HMM	MFH0280492.1		ACGRTU_05985	2079438	2079923	-1	GNAT family N-acetyltransferase
2034572	2099965	65393	SIGI-HMM	MFH0280491.1		ACGRTU_05980	2080059	2080571	-1	hypothetical protein
2034572	2099965	65393	SIGI-HMM	MFH0280490.1		ACGRTU_05975	2082141	2082650	-1	GNAT family N-acetyltransferase
2034572	2099965	65393	SIGI-HMM	MFH0280489.1		ACGRTU_05970	2082795	2083724	-1	hypothetical protein
2034572	2099965	65393	SIGI-HMM	MFH0280488.1		ACGRTU_05965	2083893	2085194	-1	hypothetical protein
2034572	2099965	65393	SIGI-HMM	MFH0280487.1		ACGRTU_05960	2085389	2085622	-1	hypothetical protein
2034572	2099965	65393	SIGI-HMM	MFH0280486.1		ACGRTU_05955	2085761	2086363	-1	hypothetical protein
2034572	2099965	65393	SIGI-HMM	MFH0280485.1		ACGRTU_05950	2087056	2087805	-1	DUF2971 domain-containing protein
2034572	2099965	65393	SIGI-HMM	MFH0280484.1		ACGRTU_05945	2087955	2088308	-1	DUF6404 family protein
2034572	2099965	65393	SIGI-HMM	MFH0280483.1		ACGRTU_05940	2088467	2089285	-1	hypothetical protein
2034572	2099965	65393	SIGI-HMM	MFH0280482.1		ACGRTU_05935	2089427	2089918	-1	RDD family protein
2034572	2099965	65393	SIGI-HMM	MFH0280481.1		ACGRTU_05930	2090149	2090448	-1	hypothetical protein
2034572	2099965	65393	SIGI-HMM	MFH0280480.1		ACGRTU_05925	2090998	2091276	-1	hypothetical protein
2034572	2099965	65393	SIGI-HMM	MFH0280479.1		ACGRTU_05920	2092568	2093128	-1	hypothetical protein
2034572	2099965	65393	SIGI-HMM	MFH0280478.1		ACGRTU_05915	2093261	2093770	-1	hypothetical protein
2034572	2099965	65393	SIGI-HMM	MFH0280477.1		ACGRTU_05910	2093898	2094305	-1	hypothetical protein
2034572	2099965	65393	SIGI-HMM	MFH0280476.1		ACGRTU_05905	2094453	2095541	-1	PD-(D/E)XK nuclease domain-containing protein
2034572	2099965	65393	SIGI-HMM	MFH0280475.1		ACGRTU_05900	2095792	2096748	1	integron integrase
2034572	2099965	65393	SIGI-HMM	MFH0280474.1		ACGRTU_05895	2097321	2097533	1	cold-shock protein
2034572	2099965	65393	SIGI-HMM	MFH0280473.1		ACGRTU_05890	2097653	2097853	1	hypothetical protein
2034572	2099965	65393	SIGI-HMM	MFH0280472.1		ACGRTU_05885	2097919	2098077	1	hypothetical protein
2034572	2099965	65393	SIGI-HMM	MFH0280471.1		ACGRTU_05880	2098884	2099039	-1	hypothetical protein
2034572	2099965	65393	SIGI-HMM	MFH0280470.1		ACGRTU_05875	2099242	2099451	-1	cold-shock protein
2034572	2099965	65393	SIGI-HMM	MFH0280469.1		ACGRTU_05870	2099777	2099965	1	hypothetical protein
2695746	2700815	5069	SIGI-HMM	MFH0279947.1		ACGRTU_03080	2695746	2696219	-1	response regulator transcription factor
2695746	2700815	5069	SIGI-HMM	MFH0279946.1		ACGRTU_03075	2697018	2697947	1	dentin sialophosphoprotein
2695746	2700815	5069	SIGI-HMM	MFH0279945.1		ACGRTU_03070	2697968	2698291	1	carbon storage regulator
2695746	2700815	5069	SIGI-HMM	MFH0279944.1		ACGRTU_03065	2698297	2698974	1	C39 family peptidase
2695746	2700815	5069	SIGI-HMM	MFH0279943.1		ACGRTU_03060	2699029	2699595	1	hypothetical protein
2695746	2700815	5069	SIGI-HMM	MFH0279942.1		ACGRTU_03055	2699820	2700815	-1	transporter
3389704	3399208	9504	SIGI-HMM			ACGRTU_15565	3389704	3390151	1	DUF4150 domain-containing protein
3389704	3399208	9504	SIGI-HMM	MFH0282227.1		ACGRTU_15570	3391174	3393330	1	hypothetical protein
3389704	3399208	9504	SIGI-HMM	MFH0282228.1		ACGRTU_15575	3393323	3394081	1	hypothetical protein
3389704	3399208	9504	SIGI-HMM	MFH0282229.1		ACGRTU_15580	3394113	3394616	1	hypothetical protein
3389704	3399208	9504	SIGI-HMM	MFH0282230.1		ACGRTU_15585	3394820	3395230	1	hypothetical protein
3389704	3399208	9504	SIGI-HMM	MFH0282231.1		ACGRTU_15590	3395345	3396481	-1	multidrug effflux MFS transporter
3389704	3399208	9504	SIGI-HMM	MFH0282232.1		ACGRTU_15595	3396581	3397354	1	AraC family transcriptional regulator
3389704	3399208	9504	SIGI-HMM	MFH0282233.1		ACGRTU_15600	3397445	3398353	-1	LysR family transcriptional regulator
3389704	3399208	9504	SIGI-HMM	MFH0282234.1		ACGRTU_15605	3398489	3399208	1	SDR family oxidoreductase
3562367	3572503	10136	SIGI-HMM	MFH0282358.1		ACGRTU_16255	3562367	3563329	-1	hypothetical protein
3562367	3572503	10136	SIGI-HMM	MFH0282359.1		ACGRTU_16260	3563778	3564434	1	inovirus Gp2 family protein
3562367	3572503	10136	SIGI-HMM	MFH0282360.1		ACGRTU_16265	3564485	3564985	-1	lecithin retinol acyltransferase family protein
3562367	3572503	10136	SIGI-HMM	MFH0282361.1		ACGRTU_16270	3565086	3565646	-1	tyrosine-type recombinase/integrase
3562367	3572503	10136	SIGI-HMM	MFH0282362.1		ACGRTU_16275	3565856	3566284	-1	DUF2787 family protein
3562367	3572503	10136	SIGI-HMM	MFH0282363.1		ACGRTU_16280	3566311	3566736	-1	DUF2787 family protein
3562367	3572503	10136	SIGI-HMM	MFH0282364.1	radC	ACGRTU_16285	3566733	3567209	-1	DNA repair protein RadC
3562367	3572503	10136	SIGI-HMM	MFH0282365.1		ACGRTU_16290	3567438	3567875	1	RNase H family protein
3562367	3572503	10136	SIGI-HMM	MFH0282366.1		ACGRTU_16295	3568001	3568207	1	AlpA family transcriptional regulator
3562367	3572503	10136	SIGI-HMM	MFH0282367.1		ACGRTU_16300	3568341	3568463	1	hypothetical protein
3562367	3572503	10136	SIGI-HMM	MFH0282368.1		ACGRTU_16305	3568507	3570045	1	hypothetical protein
3562367	3572503	10136	SIGI-HMM	MFH0282369.1		ACGRTU_16310	3570272	3571132	-1	WYL domain-containing protein
3562367	3572503	10136	SIGI-HMM	MFH0282370.1		ACGRTU_16315	3571313	3572503	1	hypothetical protein
3562367	3572503	10136	SIGI-HMM	MFH0282371.1		ACGRTU_16320	3572484	3574010	1	hypothetical protein
3650086	3655245	5159	SIGI-HMM	MFH0282438.1		ACGRTU_16675	3650086	3650826	-1	helix-turn-helix domain-containing protein
3650086	3655245	5159	SIGI-HMM	MFH0282439.1		ACGRTU_16680	3650931	3651392	-1	carboxymuconolactone decarboxylase family protein
3650086	3655245	5159	SIGI-HMM	MFH0282440.1		ACGRTU_16685	3651589	3652500	-1	DMT family transporter
3650086	3655245	5159	SIGI-HMM	MFH0282441.1		ACGRTU_16690	3652594	3653499	1	LysR family transcriptional regulator
3650086	3655245	5159	SIGI-HMM	MFH0282442.1		ACGRTU_16695	3653766	3654593	1	MBL fold metallo-hydrolase
3650086	3655245	5159	SIGI-HMM	MFH0282443.1		ACGRTU_16700	3654844	3655245	1	VOC family protein
4001520	4016538	15018	SIGI-HMM	MFH0282737.1		ACGRTU_18290	4001520	4002200	-1	MaoC family dehydratase
4001520	4016538	15018	SIGI-HMM	MFH0282738.1		ACGRTU_18300	4002700	4004067	1	tyrosine-type recombinase/integrase
4001520	4016538	15018	SIGI-HMM	MFH0282739.1		ACGRTU_18305	4004060	4004443	1	hypothetical protein
4001520	4016538	15018	SIGI-HMM	MFH0282740.1		ACGRTU_18310	4004458	4004655	1	hypothetical protein
4001520	4016538	15018	SIGI-HMM	MFH0282741.1		ACGRTU_18315	4004974	4006194	1	hypothetical protein
4001520	4016538	15018	SIGI-HMM	MFH0282742.1		ACGRTU_18320	4006191	4006529	1	hypothetical protein
4001520	4016538	15018	SIGI-HMM	MFH0282743.1		ACGRTU_18325	4006523	4008355	1	hypothetical protein
4001520	4016538	15018	SIGI-HMM	MFH0282744.1		ACGRTU_18330	4008953	4010065	1	tyrosine-type recombinase/integrase
4001520	4016538	15018	SIGI-HMM	MFH0282745.1		ACGRTU_18335	4010232	4011746	1	hypothetical protein
4001520	4016538	15018	SIGI-HMM	MFH0282746.1		ACGRTU_18340	4011828	4012835	1	hypothetical protein
4001520	4016538	15018	SIGI-HMM	MFH0282747.1	abiEi	ACGRTU_18345	4012882	4013403	1	type IV toxin-antitoxin system AbiEi family antitoxin
4001520	4016538	15018	SIGI-HMM	MFH0282748.1		ACGRTU_18350	4013420	4015030	-1	hypothetical protein
4001520	4016538	15018	SIGI-HMM	MFH0282749.1		ACGRTU_18355	4015020	4016057	-1	hypothetical protein
4001520	4016538	15018	SIGI-HMM	MFH0282750.1		ACGRTU_18360	4016284	4016538	-1	helix-turn-helix domain-containing protein

## Sheet: Vibrio diabolicus 15-MA-B
Island start	Island end	Length	Method	Gene name	Gene ID	Locus	Gene start	Gene end	Strand	Product	External Annotations
185111	197989	12878	IslandPath-DIMOB	MFH0230261.1		ACGRRZ_14870	183543	185114	1	ABC-F family ATP-binding cassette domain-containing protein
185111	197989	12878	IslandPath-DIMOB	MFH0230260.1		ACGRRZ_14865	185111	186268	1	MFS transporter
185111	197989	12878	IslandPath-DIMOB	MFH0230259.1		ACGRRZ_14860	186543	187775	1	tyrosine-type recombinase/integrase
185111	197989	12878	IslandPath-DIMOB	MFH0230258.1		ACGRRZ_14855	188039	188797	1	hypothetical protein
185111	197989	12878	IslandPath-DIMOB	MFH0230257.1		ACGRRZ_14850	188987	190531	1	type I restriction-modification system subunit M
185111	197989	12878	IslandPath-DIMOB	MFH0230256.1		ACGRRZ_14845	190544	191827	1	restriction endonuclease subunit S
185111	197989	12878	IslandPath-DIMOB	MFH0230255.1		ACGRRZ_14840	191996	194929	1	type I restriction endonuclease subunit R
185111	197989	12878	IslandPath-DIMOB	MFH0230254.1		ACGRRZ_14835	195009	195431	-1	hypothetical protein
185111	197989	12878	IslandPath-DIMOB			ACGRRZ_14830	195474	195614	-1	HGGxSTG domain-containing protein
185111	197989	12878	IslandPath-DIMOB	MFH0230253.1		ACGRRZ_14825	195716	196171	-1	inovirus-type Gp2 protein
185111	197989	12878	IslandPath-DIMOB	MFH0230252.1		ACGRRZ_14820	196468	196704	-1	helix-turn-helix transcriptional regulator
185111	197989	12878	IslandPath-DIMOB	MFH0230251.1		ACGRRZ_14815	196701	196928	-1	helix-turn-helix transcriptional regulator
185111	197989	12878	IslandPath-DIMOB	MFH0230250.1		ACGRRZ_14810	197017	197592	-1	hypothetical protein
185111	197989	12878	IslandPath-DIMOB	MFH0230249.1	fis	ACGRRZ_14805	197693	197989	-1	DNA-binding transcriptional regulator Fis
1022591	1070270	47679	IslandPath-DIMOB	MFH0229543.1	nhaC	ACGRRZ_10910	1022591	1024024	-1	Na+/H+ antiporter NhaC
1022591	1070270	47679	IslandPath-DIMOB	MFH0229542.1	asd	ACGRRZ_10905	1024455	1025570	1	aspartate-semialdehyde dehydrogenase
1022591	1070270	47679	IslandPath-DIMOB	MFH0229541.1		ACGRRZ_10900	1025626	1026489	-1	ion transporter
1022591	1070270	47679	IslandPath-DIMOB	MFH0229540.1		ACGRRZ_10895	1026525	1027163	-1	YchE family NAAT transporter
1022591	1070270	47679	IslandPath-DIMOB	MFH0229539.1	adhE	ACGRRZ_10890	1027814	1030516	1	bifunctional acetaldehyde-CoA/alcohol dehydrogenase
1022591	1070270	47679	IslandPath-DIMOB	MFH0229538.1		ACGRRZ_10885	1030658	1031401	-1	SDR family oxidoreductase
1022591	1070270	47679	IslandPath-DIMOB	MFH0229537.1		ACGRRZ_10880	1031534	1032037	-1	VC2046/SO_2500 family protein
1022591	1070270	47679	IslandPath-DIMOB	MFH0229536.1	sodB	ACGRRZ_10875	1032193	1032777	-1	superoxide dismutase [Fe]
1022591	1070270	47679	IslandPath-DIMOB	MFH0229535.1		ACGRRZ_10870	1033062	1033397	1	Grx4 family monothiol glutaredoxin
1022591	1070270	47679	IslandPath-DIMOB	MFH0229534.1		ACGRRZ_10865	1033851	1034465	1	helix-turn-helix domain-containing protein
1022591	1070270	47679	IslandPath-DIMOB	MFH0229533.1		ACGRRZ_10860	1034568	1035590	-1	tyrosine-type recombinase/integrase
1022591	1070270	47679	IslandPath-DIMOB	MFH0229532.1		ACGRRZ_10855	1035818	1037347	1	DNA cytosine methyltransferase
1022591	1070270	47679	IslandPath-DIMOB	MFH0229531.1		ACGRRZ_10850	1037334	1038710	-1	hypothetical protein
1022591	1070270	47679	IslandPath-DIMOB	MFH0229530.1		ACGRRZ_10845	1038713	1040866	-1	ATP-binding protein
1022591	1070270	47679	IslandPath-DIMOB	MFH0229529.1		ACGRRZ_10840	1040975	1041643	-1	helix-turn-helix domain-containing protein
1022591	1070270	47679	IslandPath-DIMOB	MFH0229528.1		ACGRRZ_10835	1041739	1041951	1	hypothetical protein
1022591	1070270	47679	IslandPath-DIMOB	MFH0229527.1		ACGRRZ_10830	1042062	1042601	1	phage regulatory CII family protein
1022591	1070270	47679	IslandPath-DIMOB	MFH0229526.1		ACGRRZ_10825	1042611	1042946	1	hypothetical protein
1022591	1070270	47679	IslandPath-DIMOB	MFH0229525.1		ACGRRZ_10820	1043010	1043297	1	hypothetical protein
1022591	1070270	47679	IslandPath-DIMOB	MFH0229524.1		ACGRRZ_10815	1043294	1043515	1	hypothetical protein
1022591	1070270	47679	IslandPath-DIMOB	MFH0229523.1		ACGRRZ_10810	1043497	1043724	1	hypothetical protein
1022591	1070270	47679	IslandPath-DIMOB	MFH0229522.1		ACGRRZ_10805	1043815	1044156	1	hypothetical protein
1022591	1070270	47679	IslandPath-DIMOB	MFH0229521.1		ACGRRZ_10800	1044122	1044448	1	hypothetical protein
1022591	1070270	47679	IslandPath-DIMOB	MFH0229520.1		ACGRRZ_10795	1044519	1046258	1	hypothetical protein
1022591	1070270	47679	IslandPath-DIMOB	MFH0229519.1		ACGRRZ_10790	1046472	1047116	1	AHH domain-containing protein
1022591	1070270	47679	IslandPath-DIMOB	MFH0229518.1		ACGRRZ_10785	1047113	1047688	1	hypothetical protein
1022591	1070270	47679	IslandPath-DIMOB	MFH0229517.1		ACGRRZ_10780	1047841	1048065	1	hypothetical protein
1022591	1070270	47679	IslandPath-DIMOB	MFH0229516.1		ACGRRZ_10775	1048070	1048321	-1	ogr/Delta-like zinc finger family protein
1022591	1070270	47679	IslandPath-DIMOB	MFH0229515.1		ACGRRZ_10770	1048903	1049937	-1	phage portal protein
1022591	1070270	47679	IslandPath-DIMOB	MFH0229514.1		ACGRRZ_10765	1049934	1051715	-1	terminase large subunit domain-containing protein
1022591	1070270	47679	IslandPath-DIMOB	MFH0229513.1		ACGRRZ_10760	1051891	1052826	1	GPO family capsid scaffolding protein
1022591	1070270	47679	IslandPath-DIMOB	MFH0229512.1		ACGRRZ_10755	1052827	1053867	1	phage major capsid protein, P2 family
1022591	1070270	47679	IslandPath-DIMOB	MFH0229511.1	gpM	ACGRRZ_10750	1053877	1054581	1	phage terminase small subunit
1022591	1070270	47679	IslandPath-DIMOB	MFH0229510.1		ACGRRZ_10745	1054691	1055155	1	head completion/stabilization protein
1022591	1070270	47679	IslandPath-DIMOB	MFH0229509.1		ACGRRZ_10740	1055152	1055676	1	phage tail protein
1022591	1070270	47679	IslandPath-DIMOB	MFH0229508.1		ACGRRZ_10735	1055663	1056040	1	hypothetical protein
1022591	1070270	47679	IslandPath-DIMOB	MFH0229507.1		ACGRRZ_10730	1056027	1056365	1	hypothetical protein
1022591	1070270	47679	IslandPath-DIMOB	MFH0229506.1		ACGRRZ_10725	1056369	1057478	1	DUF2586 domain-containing protein
1022591	1070270	47679	IslandPath-DIMOB	MFH0229505.1		ACGRRZ_10720	1057479	1057934	1	phage protein
1022591	1070270	47679	IslandPath-DIMOB	MFH0229504.1		ACGRRZ_10715	1057947	1058150	1	TraR/DksA C4-type zinc finger protein
1022591	1070270	47679	IslandPath-DIMOB	MFH0229503.1		ACGRRZ_10710	1058155	1058364	1	HP1 family phage holin
1022591	1070270	47679	IslandPath-DIMOB	MFH0229502.1		ACGRRZ_10705	1058351	1058941	1	lysozyme
1022591	1070270	47679	IslandPath-DIMOB	MFH0229501.1		ACGRRZ_10700	1058916	1059257	1	hypothetical protein
1022591	1070270	47679	IslandPath-DIMOB	MFH0229500.1		ACGRRZ_10695	1059461	1059724	1	putative phage tail assembly chaperone
1022591	1070270	47679	IslandPath-DIMOB	MFH0229499.1		ACGRRZ_10690	1059724	1059903	1	DUF6890 family protein
1022591	1070270	47679	IslandPath-DIMOB	MFH0229498.1		ACGRRZ_10685	1059910	1062648	1	phage tail tape measure protein
1022591	1070270	47679	IslandPath-DIMOB	MFH0229497.1		ACGRRZ_10680	1062645	1062971	1	DUF2590 family protein
1022591	1070270	47679	IslandPath-DIMOB	MFH0229496.1		ACGRRZ_10675	1062968	1064152	1	baseplate J/gp47 family protein
1022591	1070270	47679	IslandPath-DIMOB	MFH0229495.1		ACGRRZ_10670	1064145	1064726	1	phage tail protein
1022591	1070270	47679	IslandPath-DIMOB	MFH0229494.1		ACGRRZ_10665	1064699	1066270	1	phage tail protein
1022591	1070270	47679	IslandPath-DIMOB	MFH0229493.1		ACGRRZ_10660	1066279	1066722	1	hypothetical protein
1022591	1070270	47679	IslandPath-DIMOB	MFH0229492.1		ACGRRZ_10655	1066719	1067258	1	hypothetical protein
1022591	1070270	47679	IslandPath-DIMOB	MFH0229491.1		ACGRRZ_10650	1067255	1068148	1	hypothetical protein
1022591	1070270	47679	IslandPath-DIMOB	MFH0229490.1		ACGRRZ_10645	1068145	1068693	1	hypothetical protein
1022591	1070270	47679	IslandPath-DIMOB	MFH0229489.1		ACGRRZ_10640	1068690	1070270	1	hypothetical protein
1291412	1311971	20559	IslandPath-DIMOB	MFH0229300.1		ACGRRZ_09625	1291412	1292365	-1	LysR family transcriptional regulator
1291412	1311971	20559	IslandPath-DIMOB	MFH0229299.1		ACGRRZ_09620	1292722	1292961	1	hypothetical protein
1291412	1311971	20559	IslandPath-DIMOB	MFH0229298.1		ACGRRZ_09615	1293020	1294774	-1	ATP-binding protein
1291412	1311971	20559	IslandPath-DIMOB	MFH0229297.1		ACGRRZ_09610	1294784	1295926	-1	SIR2 family protein
1291412	1311971	20559	IslandPath-DIMOB	MFH0229296.1		ACGRRZ_09605	1296966	1299152	-1	ATP-dependent RecD-like DNA helicase
1291412	1311971	20559	IslandPath-DIMOB	MFH0229295.1		ACGRRZ_09600	1299152	1299595	-1	hypothetical protein
1291412	1311971	20559	IslandPath-DIMOB	MFH0229294.1		ACGRRZ_09595	1299595	1299993	-1	hypothetical protein
1291412	1311971	20559	IslandPath-DIMOB	MFH0229293.1		ACGRRZ_09590	1299986	1302220	-1	hypothetical protein
1291412	1311971	20559	IslandPath-DIMOB	MFH0229292.1		ACGRRZ_09585	1302223	1303848	-1	hypothetical protein
1291412	1311971	20559	IslandPath-DIMOB	MFH0229291.1		ACGRRZ_09580	1303851	1305077	-1	hypothetical protein
1291412	1311971	20559	IslandPath-DIMOB	MFH0229290.1	nrdA	ACGRRZ_09575	1305280	1307562	-1	class 1a ribonucleoside-diphosphate reductase subunit alpha
1291412	1311971	20559	IslandPath-DIMOB	MFH0229289.1	ubiG	ACGRRZ_09570	1308063	1308770	-1	bifunctional 2-polyprenyl-6-hydroxyphenol methylase/3-demethylubiquinol 3-O-methyltransferase UbiG
1291412	1311971	20559	IslandPath-DIMOB	MFH0229288.1	gyrA	ACGRRZ_09565	1309251	1311971	1	DNA topoisomerase (ATP-hydrolyzing) subunit A
1371208	1410230	39022	IslandPath-DIMOB	MFH0229237.1		ACGRRZ_09290	1371208	1371681	1	DUF2947 domain-containing protein
1371208	1410230	39022	IslandPath-DIMOB	MFH0229236.1		ACGRRZ_09285	1371726	1372688	-1	integron integrase
1371208	1410230	39022	IslandPath-DIMOB	MFH0229235.1		ACGRRZ_09280	1373085	1373378	1	hypothetical protein
1371208	1410230	39022	IslandPath-DIMOB	MFH0229234.1		ACGRRZ_09275	1373513	1374025	1	HEPN domain-containing protein
1371208	1410230	39022	IslandPath-DIMOB	MFH0229233.1		ACGRRZ_09270	1374393	1374785	1	DUF4145 domain-containing protein
1371208	1410230	39022	IslandPath-DIMOB			ACGRRZ_09265	1374971	1375295	-1	hypothetical protein
1371208	1410230	39022	IslandPath-DIMOB			ACGRRZ_09260	1376080	1376404	-1	hypothetical protein
1371208	1410230	39022	IslandPath-DIMOB	MFH0229232.1		ACGRRZ_09255	1376651	1377055	1	DUF2007 domain-containing protein
1371208	1410230	39022	IslandPath-DIMOB	MFH0229231.1		ACGRRZ_09250	1377214	1377513	1	hypothetical protein
1371208	1410230	39022	IslandPath-DIMOB	MFH0229230.1		ACGRRZ_09245	1377600	1378058	-1	hypothetical protein
1371208	1410230	39022	IslandPath-DIMOB	MFH0229229.1		ACGRRZ_09240	1378401	1378724	1	hypothetical protein
1371208	1410230	39022	IslandPath-DIMOB	MFH0229228.1		ACGRRZ_09235	1378890	1379531	1	hypothetical protein
1371208	1410230	39022	IslandPath-DIMOB	MFH0229227.1		ACGRRZ_09230	1379749	1380042	-1	hypothetical protein
1371208	1410230	39022	IslandPath-DIMOB	MFH0229226.1		ACGRRZ_09225	1380375	1380596	1	hypothetical protein
1371208	1410230	39022	IslandPath-DIMOB	MFH0229225.1		ACGRRZ_09220	1380773	1381285	1	hypothetical protein
1371208	1410230	39022	IslandPath-DIMOB	MFH0229224.1		ACGRRZ_09215	1382592	1382984	1	cell envelope integrity protein TolA
1371208	1410230	39022	IslandPath-DIMOB	MFH0229223.1		ACGRRZ_09210	1383136	1383486	1	hypothetical protein
1371208	1410230	39022	IslandPath-DIMOB	MFH0229222.1		ACGRRZ_09205	1383620	1384012	1	SMI1/KNR4 family protein
1371208	1410230	39022	IslandPath-DIMOB			ACGRRZ_09200	1384201	1384457	1	type II toxin-antitoxin system Phd/YefM family antitoxin
1371208	1410230	39022	IslandPath-DIMOB	MFH0229221.1		ACGRRZ_09195	1384445	1384747	1	type II toxin-antitoxin system RelE/ParE family toxin
1371208	1410230	39022	IslandPath-DIMOB	MFH0229220.1		ACGRRZ_09190	1384957	1385214	1	type II toxin-antitoxin system Phd/YefM family antitoxin
1371208	1410230	39022	IslandPath-DIMOB	MFH0229219.1		ACGRRZ_09185	1385202	1385504	1	type II toxin-antitoxin system RelE/ParE family toxin
1371208	1410230	39022	IslandPath-DIMOB	MFH0229218.1		ACGRRZ_09180	1386386	1386661	1	hypothetical protein
1371208	1410230	39022	IslandPath-DIMOB	MFH0229217.1		ACGRRZ_09175	1386881	1388221	1	hypothetical protein
1371208	1410230	39022	IslandPath-DIMOB	MFH0229216.1		ACGRRZ_09170	1389408	1389782	1	hypothetical protein
1371208	1410230	39022	IslandPath-DIMOB	MFH0229215.1		ACGRRZ_09165	1390022	1390483	1	HEAT repeat domain-containing protein
1371208	1410230	39022	IslandPath-DIMOB	MFH0229214.1		ACGRRZ_09160	1390618	1391256	1	DJ-1/PfpI family protein
1371208	1410230	39022	IslandPath-DIMOB	MFH0229213.1		ACGRRZ_09155	1391430	1392356	1	hypothetical protein
1371208	1410230	39022	IslandPath-DIMOB	MFH0229212.1		ACGRRZ_09150	1392608	1392847	1	hypothetical protein
1371208	1410230	39022	IslandPath-DIMOB	MFH0229211.1		ACGRRZ_09145	1392859	1393377	1	hypothetical protein
1371208	1410230	39022	IslandPath-DIMOB	MFH0229210.1		ACGRRZ_09140	1393529	1394059	1	GNAT family N-acetyltransferase
1371208	1410230	39022	IslandPath-DIMOB	MFH0229209.1		ACGRRZ_09135	1394164	1394787	1	HAD-IA family hydrolase
1371208	1410230	39022	IslandPath-DIMOB	MFH0229208.1		ACGRRZ_09130	1395378	1396703	1	HEPN domain-containing protein
1371208	1410230	39022	IslandPath-DIMOB			ACGRRZ_09125	1396900	1397155	1	type II toxin-antitoxin system Phd/YefM family antitoxin
1371208	1410230	39022	IslandPath-DIMOB	MFH0229207.1		ACGRRZ_09120	1397143	1397445	1	type II toxin-antitoxin system RelE/ParE family toxin
1371208	1410230	39022	IslandPath-DIMOB	MFH0229206.1		ACGRRZ_09115	1398169	1398639	1	GNAT family N-acetyltransferase
1371208	1410230	39022	IslandPath-DIMOB	MFH0229205.1		ACGRRZ_09110	1398784	1399362	1	ankyrin repeat domain-containing protein
1371208	1410230	39022	IslandPath-DIMOB	MFH0229204.1		ACGRRZ_09105	1400661	1401008	1	VOC family protein
1371208	1410230	39022	IslandPath-DIMOB	MFH0229203.1		ACGRRZ_09100	1401260	1401655	1	GFA family protein
1371208	1410230	39022	IslandPath-DIMOB	MFH0229202.1		ACGRRZ_09095	1402367	1402792	1	hypothetical protein
1371208	1410230	39022	IslandPath-DIMOB	MFH0229201.1		ACGRRZ_09090	1402948	1403586	1	DJ-1/PfpI family protein
1371208	1410230	39022	IslandPath-DIMOB	MFH0229200.1		ACGRRZ_09085	1403768	1404403	1	suppressor of fused domain protein
1371208	1410230	39022	IslandPath-DIMOB	MFH0229199.1		ACGRRZ_09080	1404537	1405061	1	hypothetical protein
1371208	1410230	39022	IslandPath-DIMOB	MFH0229198.1		ACGRRZ_09075	1405821	1406030	1	hypothetical protein
1371208	1410230	39022	IslandPath-DIMOB	MFH0229197.1		ACGRRZ_09070	1406015	1406446	1	hypothetical protein
1371208	1410230	39022	IslandPath-DIMOB	MFH0229196.1		ACGRRZ_09065	1407126	1407656	1	hypothetical protein
1371208	1410230	39022	IslandPath-DIMOB	MFH0229195.1		ACGRRZ_09060	1407829	1408257	1	tetratricopeptide repeat protein
1371208	1410230	39022	IslandPath-DIMOB	MFH0229194.1		ACGRRZ_09055	1409377	1409787	1	cytidine deaminase
1371208	1410230	39022	IslandPath-DIMOB	MFH0229193.1		ACGRRZ_09050	1409925	1410230	1	hypothetical protein
1417663	1459728	42065	IslandPath-DIMOB	MFH0229182.1		ACGRRZ_08995	1417663	1418631	-1	IS30-like element ISVa6 family transposase
1417663	1459728	42065	IslandPath-DIMOB	MFH0229181.1		ACGRRZ_08990	1418883	1419317	1	GNAT family N-acetyltransferase
1417663	1459728	42065	IslandPath-DIMOB	MFH0229180.1		ACGRRZ_08985	1419455	1419976	1	GNAT family N-acetyltransferase
1417663	1459728	42065	IslandPath-DIMOB	MFH0229179.1		ACGRRZ_08980	1420104	1420565	1	DUF4375 domain-containing protein
1417663	1459728	42065	IslandPath-DIMOB	MFH0229178.1		ACGRRZ_08975	1420836	1421315	1	type VI secretion system amidase effector protein Tae4
1417663	1459728	42065	IslandPath-DIMOB	MFH0229177.1		ACGRRZ_08970	1421297	1421662	1	T6SS amidase immunity protein Tai4 family protein
1417663	1459728	42065	IslandPath-DIMOB	MFH0229176.1		ACGRRZ_08965	1421927	1422817	1	hypothetical protein
1417663	1459728	42065	IslandPath-DIMOB	MFH0229175.1		ACGRRZ_08960	1422850	1423308	1	hypothetical protein
1417663	1459728	42065	IslandPath-DIMOB	MFH0229174.1		ACGRRZ_08955	1424016	1424366	1	hypothetical protein
1417663	1459728	42065	IslandPath-DIMOB	MFH0229173.1		ACGRRZ_08950	1424512	1425585	1	hypothetical protein
1417663	1459728	42065	IslandPath-DIMOB	MFH0229172.1		ACGRRZ_08945	1425883	1426176	1	hypothetical protein
1417663	1459728	42065	IslandPath-DIMOB	MFH0229171.1		ACGRRZ_08940	1426541	1426933	1	DUF4145 domain-containing protein
1417663	1459728	42065	IslandPath-DIMOB	MFH0229170.1		ACGRRZ_08935	1427087	1427947	1	FRG domain-containing protein
1417663	1459728	42065	IslandPath-DIMOB	MFH0229169.1		ACGRRZ_08930	1428187	1428564	1	hypothetical protein
1417663	1459728	42065	IslandPath-DIMOB	MFH0229168.1		ACGRRZ_08925	1428940	1429452	1	HEPN domain-containing protein
[truncated: 399 more rows]

## Sheet: Vibrio diabolicus 5-MA-A1
Island start	Island end	Length	Method	Gene name	Gene ID	Locus	Gene start	Gene end	Strand	Product	External Annotations
[truncated: 671 more rows]

[truncated: 2 more sheets: Vibrio rumoiensis 14-MA-B, Vibrio rumoiensis 4-MA-B]
